# Supplementary material for: Structure of a diorganotelluroxonium(IV) cation, {[2,6-(CH2NMe2)2C6H3Te(μ-O)]2}2+, with the tri­chlorido­(dimethyl sulfoxide)­platinum(II) anion
Source: Acta Crystallogr E Crystallogr Commun. 2020 Aug 28;76(Pt 9):1520–4. doi: 10.1107/S2056989020011482 (PMC7472760; doi:10.1107/S2056989020011482)
Supplement: Supplementary file 1 [file e-76-01520-sup1.cif]

##############################################################################
#                                                                            #
# This CIF contains the data in a paper accepted for publication in          #
# Acta Crystallographica Section E. It conforms to the requirements of       #
# Notes for Authors for Acta Crystallographica Section E, and has been       #
# peer reviewed under the auspices of the IUCr Commission on Journals.       #
#                                                                            #
# Full details of the Crystallographic Information File format               #
# are given in the paper "The Crystallographic Information File (CIF):       #
# a New Standard Archive File for Crystallography" by S. R. Hall, F. H.      #
# Allen and I. D. Brown [Acta Cryst. (1991), A47, 655-685].                  #
#                                                                            #
# The current version of the core CIF dictionary is obtainable from          #
# ftp://ftp.iucr.org/pub/cif_core.dic.                                       #
#                                                                            #
# Software is freely available for graphical display of the structure(s)     #
# in this CIF. For information consult the CIF software page                 #
# http://www.iucr.org/resources/cif/software.                                #
#                                                                            #
# This file may be used for bona fide research purposes within the           #
# scientific community so long as proper attribution is given to the journal # 
# article from which it was obtained.                                        #
#                                                                            #
##############################################################################
data_I
_audit_creation_method     'SHELXL-2018/3'
_journal_date_recd_electronic     2020-08-10
_journal_date_accepted     2020-08-21
_journal_name_full     'Acta Crystallographica, Section E'
_journal_year     2020
_journal_volume     76
_journal_issue      9
_journal_page_first     1520
_journal_page_last     1524
_journal_paper_category     GM
_journal_paper_doi     10.1107/S2056989020011482
_journal_coeditor_code     HB7941
_publ_contact_author_name     'Ray J. Butcher'
_publ_contact_author_address
;
Department of Chemistry
Howard University
525 College Street NW
Washington DC 20059
USA
;
_publ_contact_author_email     'rbutcher99@yahoo.com'
_publ_contact_author_fax     '1-202-806-5442'
_publ_contact_author_phone     '1-703-585-6631'
_publ_section_title
;
Structure of a diorganotelluroxonium(IV) cation,
{[2,6-(CH~2~NMe~2~)~2~C~6~H~3~Te(\m-O)]~2~}^2+^, with the trichlorido(dimethyl
sulfoxide)platinum(II) anion
;
loop_
    _publ_author_name
    _publ_author_footnote
    _publ_author_address
    'Gupta, Anand' .
;
Department of Chemistry
Indian Institute of Technology Bombay
Powai
Mumbai 400 076
India
;
    'Deka, Rajesh' .
;
Department of Chemistry
Indian Institute of Technology Bombay
Powai
Mumbai 400 076
India
;
    'Butcher, Ray J.' .
;
Department of Chemistry
Howard University
525 College Street NW
Washington DC 20059
USA
;
    'Singh, Harkesh B.' .
;
Department of Chemistry
Indian Institute of Technology Bombay
Powai
Mumbai 400 076
India
;
_publ_section_synopsis
;
In the structure of the salt [C~24~H~38~N~4~O~2~Te~2~]^2+^
[PdCl~3~(DMSO)]^-^~2~, the phenyl rings in the [C~24~H~38~N~4~O~2~Te~2~]^2+^
cation are in a <i>cis</i> arrangement to enable this species to participate
in Te...Cl cation--anion interactions.
;
_chemical_name_systematic
;
Di-\m-oxido-bis{2,6-bis[(dimethylamino)methyl]phenyl-\k<i>C</i>^1^}tellurium(IV)
bis[trichlorido(dimethyl sulfoxide-\k<i>S</i>)platinate(II)]
;
_chemical_name_common     ?
_chemical_formula_moiety     'C24 H38 N4 O2 Te2 2+, 2(C2 H6 Cl3 O Pd S -)'
_chemical_formula_sum     'C28 H50 Cl6 N4 O4 Pd2 S2 Te2'
_chemical_formula_iupac     '(C24 H38 N4 O2 Te2) [Pd Cl3 (C2 H6 O S)]2'
_chemical_formula_weight     1251.54
_chemical_melting_point     ?
_space_group_crystal_system     triclinic
_space_group_name_H-M_alt     'P -1'
_space_group_name_Hall     '-P 1'
loop_
    _space_group_symop_operation_xyz
    'x, y, z'
    '-x, -y, -z'
_cell_length_a     9.6333(19)
_cell_length_b     12.770(3)
_cell_length_c     17.956(4)
_cell_angle_alpha     73.82(3)
_cell_angle_beta     83.55(3)
_cell_angle_gamma     88.86(3)
_cell_volume     2107.8(8)
_cell_formula_units_Z     2
_cell_measurement_reflns_used     4389
_cell_measurement_theta_min     3.0
_cell_measurement_theta_max     25.3
_cell_measurement_temperature     100(2)
_exptl_crystal_description     prism
_exptl_crystal_colour     'dark purple'
_exptl_crystal_size_max     0.389
_exptl_crystal_size_mid     0.198
_exptl_crystal_size_min     0.139
_exptl_crystal_density_diffrn     1.972
_exptl_crystal_density_meas     ?
_exptl_crystal_density_method     'not measured'
_exptl_crystal_F_000     1216
_exptl_absorpt_coefficient_mu     2.726
_exptl_absorpt_correction_type     numerical
_exptl_absorpt_process_details
;
(NUMABS; Rigaku, 1999)
;
_exptl_absorpt_correction_T_min     0.4169
_exptl_absorpt_correction_T_max     0.7031
_diffrn_ambient_temperature     100(2)
_diffrn_source     ?
_diffrn_radiation_type     MoK\a
_diffrn_radiation_wavelength     0.71073
_diffrn_measurement_device_type     'Rigaku Saturn 724 Dual Source CCD'
_diffrn_measurement_method     \w
_diffrn_detector_area_resol_mean     28.5714
_diffrn_reflns_number     16345
_diffrn_reflns_av_R_equivalents     0.0276
_diffrn_reflns_av_unetI/netI     0.0400
_diffrn_reflns_theta_min     3.009
_diffrn_reflns_theta_max     25.350
_diffrn_reflns_theta_full     25.350
_diffrn_measured_fraction_theta_max     0.976
_diffrn_measured_fraction_theta_full     0.976
_diffrn_reflns_limit_h_min     -10
_diffrn_reflns_limit_h_max     11
_diffrn_reflns_limit_k_min     -15
_diffrn_reflns_limit_k_max     15
_diffrn_reflns_limit_l_min     -18
_diffrn_reflns_limit_l_max     21
_refine_special_details     ?
_reflns_number_total     7532
_reflns_number_gt     6351
_reflns_threshold_expression     'I > 2\s(I)'
_refine_ls_structure_factor_coef     Fsqd
_refine_ls_matrix_type     full
_refine_ls_R_factor_all     0.0264
_refine_ls_R_factor_gt     0.0222
_refine_ls_wR_factor_gt     0.0506
_refine_ls_wR_factor_ref     0.0516
_refine_ls_goodness_of_fit_ref     0.987
_refine_ls_restrained_S_all     0.987
_refine_ls_number_reflns     7532
_refine_ls_number_parameters     445
_refine_ls_number_restraints     0
_refine_ls_hydrogen_treatment     constr
_refine_ls_weighting_scheme     calc
_refine_ls_weighting_details
                      'w=1/[\s^2^(Fo^2^)+(0.0225P)^2^] where P=(Fo^2^+2Fc^2^)/3'
_atom_sites_solution_hydrogens     geom
_atom_sites_solution_primary     direct
_atom_sites_solution_secondary     difmap
_refine_ls_shift/su_max     0.001
_refine_ls_shift/su_mean     0.000
_refine_diff_density_max     0.719
_refine_diff_density_min     -0.946
_refine_ls_extinction_method     none
_refine_ls_extinction_coef     .
loop_
    _atom_type_symbol
    _atom_type_description
    _atom_type_scat_dispersion_real
    _atom_type_scat_dispersion_imag
    _atom_type_scat_source
    'C' 'C' 0.0033 0.0016
                         'International Tables Vol C Tables 4.2.6.8 and 6.1.1.4'
    'H' 'H' 0.0000 0.0000
                         'International Tables Vol C Tables 4.2.6.8 and 6.1.1.4'
    'N' 'N' 0.0061 0.0033
                         'International Tables Vol C Tables 4.2.6.8 and 6.1.1.4'
    'O' 'O' 0.0106 0.0060
                         'International Tables Vol C Tables 4.2.6.8 and 6.1.1.4'
    'S' 'S' 0.1246 0.1234
                         'International Tables Vol C Tables 4.2.6.8 and 6.1.1.4'
    'Cl' 'Cl' 0.1484 0.1585
                         'International Tables Vol C Tables 4.2.6.8 and 6.1.1.4'
    'Pd' 'Pd' -0.9988 1.0072
                         'International Tables Vol C Tables 4.2.6.8 and 6.1.1.4'
    'Te' 'Te' -0.5308 1.6751
                         'International Tables Vol C Tables 4.2.6.8 and 6.1.1.4'
_computing_data_collection
;
<i>CrystalClear-SM Expert</i> (Rigaku, 2012)
;
_computing_cell_refinement
;
<i>CrystalClear-SM Expert</i> (Rigaku, 2012)
;
_computing_data_reduction
;
<i>CrystalClear-SM Expert</i> (Rigaku, 2012)
;
_computing_structure_solution
;
SHELXT (Sheldrick, 2015a)
;
_computing_structure_refinement
;
<i>SHELXL2018/3</i> (Sheldrick, 2015b)
;
_computing_molecular_graphics
;
SHELXTL (Sheldrick, 2008)
;
_computing_publication_material
;
SHELXTL (Sheldrick, 2008)
;
loop_
    _atom_site_type_symbol
    _atom_site_label
    _atom_site_fract_x
    _atom_site_fract_y
    _atom_site_fract_z
    _atom_site_U_iso_or_equiv
    _atom_site_adp_type
    _atom_site_calc_flag
    _atom_site_occupancy
    _atom_site_disorder_assembly
    _atom_site_disorder_group
    Te Te1 0.33401(2) 0.04241(2) 0.28514(2) 0.01035(6) Uani d 1 . .
    Pd Pd1 0.94231(2) 0.16499(2) 0.01042(2) 0.01127(6) Uani d 1 . .
    Cl Cl1 0.81302(7) 0.00483(6) 0.05078(4) 0.01552(17) Uani d 1 . .
    S S1 0.89105(8) 0.19555(6) -0.11264(4) 0.01283(17) Uani d 1 . .
    N N1A 0.4790(2) 0.2407(2) 0.02780(13) 0.0115(6) Uani d 1 . .
    C C1A 0.4649(3) 0.3347(2) 0.14904(16) 0.0127(7) Uani d 1 . .
    O O1 0.40044(19) 0.09584(16) 0.17231(10) 0.0107(5) Uani d 1 . .
    N N1 0.5460(2) -0.0692(2) 0.27189(14) 0.0133(6) Uani d 1 . .
    C C1 0.4960(3) 0.1100(2) 0.32559(16) 0.0112(6) Uani d 1 . .
    Te Te2 0.29877(2) 0.23691(2) 0.13837(2) 0.00938(5) Uani d 1 . .
    Pd Pd2 0.10998(2) 0.68021(2) 0.44760(2) 0.01459(6) Uani d 1 . .
    S S2 0.29029(8) 0.56851(7) 0.47852(4) 0.01472(17) Uani d 1 . .
    N N2 0.2358(2) 0.0782(2) 0.40747(13) 0.0144(6) Uani d 1 . .
    O O2 0.23723(19) 0.18393(17) 0.25186(10) 0.0114(5) Uani d 1 . .
    N N2A 0.1943(2) 0.3983(2) 0.17064(14) 0.0129(6) Uani d 1 . .
    C C2A 0.4399(3) 0.4105(2) 0.19095(16) 0.0115(7) Uani d 1 . .
    C C2 0.4621(3) 0.1733(3) 0.37634(16) 0.0147(7) Uani d 1 . .
    Cl Cl3 0.96704(8) 0.15286(7) 0.14002(4) 0.01622(17) Uani d 1 . .
    O O3 0.7830(2) 0.27971(18) -0.13078(11) 0.0175(5) Uani d 1 . .
    C C3A 0.5517(3) 0.4697(3) 0.20169(17) 0.0158(7) Uani d 1 . .
    H H3AA 0.537194 0.519754 0.232222 0.019 Uiso calc 1 . .
    C C3 0.5686(3) 0.2270(3) 0.39672(17) 0.0176(7) Uani d 1 . .
    H H3A 0.548200 0.269940 0.432012 0.021 Uiso calc 1 . .
    Cl Cl2 1.07137(8) 0.32486(6) -0.02994(4) 0.01833(17) Uani d 1 . .
    Cl Cl4 0.00771(8) 0.63088(7) 0.57463(4) 0.02292(19) Uani d 1 . .
    O O4 0.4201(2) 0.62606(18) 0.48098(12) 0.0172(5) Uani d 1 . .
    C C4A 0.6855(3) 0.4554(3) 0.16736(17) 0.0173(7) Uani d 1 . .
    H H4AA 0.762485 0.494414 0.175776 0.021 Uiso calc 1 . .
    C C4 0.7059(3) 0.2181(3) 0.36546(17) 0.0187(7) Uani d 1 . .
    H H4A 0.777779 0.259323 0.376730 0.022 Uiso calc 1 . .
    Cl Cl5 0.21996(8) 0.73154(8) 0.32293(4) 0.0282(2) Uani d 1 . .
    C C5 0.7392(3) 0.1501(3) 0.31822(17) 0.0160(7) Uani d 1 . .
    H H5A 0.833870 0.142102 0.299431 0.019 Uiso calc 1 . .
    C C5A 0.7069(3) 0.3844(3) 0.12092(17) 0.0149(7) Uani d 1 . .
    H H5AA 0.797667 0.377838 0.095907 0.018 Uiso calc 1 . .
    Cl Cl6 -0.06703(9) 0.80252(8) 0.40930(5) 0.0279(2) Uani d 1 . .
    C C6A 0.5978(3) 0.3236(3) 0.11093(16) 0.0125(7) Uani d 1 . .
    C C6 0.6342(3) 0.0934(3) 0.29826(16) 0.0132(7) Uani d 1 . .
    C C7 0.6628(3) 0.0113(3) 0.25245(17) 0.0147(7) Uani d 1 . .
    H H7A 0.672555 0.048960 0.195871 0.018 Uiso calc 1 . .
    H H7B 0.751358 -0.026580 0.265278 0.018 Uiso calc 1 . .
    C C7A 0.6129(3) 0.2492(3) 0.05866(16) 0.0125(7) Uani d 1 . .
    H H7AA 0.686396 0.278106 0.014850 0.015 Uiso calc 1 . .
    H H7AB 0.641317 0.175920 0.088484 0.015 Uiso calc 1 . .
    C C8A 0.2900(3) 0.4297(3) 0.21981(16) 0.0132(7) Uani d 1 . .
    H H8AA 0.268099 0.386007 0.274743 0.016 Uiso calc 1 . .
    H H8AB 0.277568 0.507681 0.217519 0.016 Uiso calc 1 . .
    C C8 0.3110(3) 0.1770(3) 0.40978(17) 0.0156(7) Uani d 1 . .
    H H8A 0.306764 0.180806 0.464321 0.019 Uiso calc 1 . .
    H H8B 0.266195 0.242929 0.379013 0.019 Uiso calc 1 . .
    C C9A 0.4723(3) 0.1439(3) -0.00092(17) 0.0166(7) Uani d 1 . .
    H H9AA 0.542769 0.150699 -0.045863 0.025 Uiso calc 1 . .
    H H9AB 0.379207 0.138039 -0.016649 0.025 Uiso calc 1 . .
    H H9AC 0.490338 0.078522 0.040633 0.025 Uiso calc 1 . .
    C C9 0.5562(3) -0.1486(3) 0.34914(17) 0.0191(8) Uani d 1 . .
    H H9A 0.639146 -0.193593 0.346083 0.029 Uiso calc 1 . .
    H H9B 0.472556 -0.195482 0.364070 0.029 Uiso calc 1 . .
    H H9C 0.563665 -0.109263 0.388236 0.029 Uiso calc 1 . .
    C C10A 0.4566(3) 0.3395(3) -0.03633(16) 0.0160(7) Uani d 1 . .
    H H10A 0.527925 0.343701 -0.080528 0.024 Uiso calc 1 . .
    H H10B 0.463240 0.404439 -0.017966 0.024 Uiso calc 1 . .
    H H10C 0.363715 0.335566 -0.052866 0.024 Uiso calc 1 . .
    C C10 0.5437(3) -0.1274(3) 0.21195(17) 0.0168(7) Uani d 1 . .
    H H10D 0.629019 -0.170147 0.210198 0.025 Uiso calc 1 . .
    H H10E 0.538531 -0.074539 0.160977 0.025 Uiso calc 1 . .
    H H10F 0.462038 -0.176280 0.224740 0.025 Uiso calc 1 . .
    C C11 0.2664(3) -0.0165(3) 0.47220(17) 0.0203(8) Uani d 1 . .
    H H11A 0.229057 -0.003978 0.522014 0.030 Uiso calc 1 . .
    H H11B 0.367714 -0.026302 0.470967 0.030 Uiso calc 1 . .
    H H11C 0.222739 -0.082175 0.466593 0.030 Uiso calc 1 . .
    C C11A 0.0504(3) 0.3825(3) 0.21053(18) 0.0187(8) Uani d 1 . .
    H H11D 0.016516 0.451347 0.219420 0.028 Uiso calc 1 . .
    H H11E 0.049883 0.326727 0.260701 0.028 Uiso calc 1 . .
    H H11F -0.010523 0.358949 0.177925 0.028 Uiso calc 1 . .
    C C12A 0.1962(3) 0.4811(3) 0.09374(17) 0.0172(7) Uani d 1 . .
    H H12A 0.167029 0.551598 0.101602 0.026 Uiso calc 1 . .
    H H12B 0.131865 0.458418 0.062439 0.026 Uiso calc 1 . .
    H H12C 0.290992 0.488054 0.066435 0.026 Uiso calc 1 . .
    C C12 0.0820(3) 0.0938(3) 0.40960(17) 0.0185(8) Uani d 1 . .
    H H12D 0.046264 0.111991 0.457722 0.028 Uiso calc 1 . .
    H H12E 0.036883 0.026492 0.408038 0.028 Uiso calc 1 . .
    H H12F 0.061573 0.153370 0.364434 0.028 Uiso calc 1 . .
    C C21 0.8346(3) 0.0792(3) -0.13645(18) 0.0201(7) Uani d 1 . .
    H H21A 0.814868 0.099776 -0.190980 0.030 Uiso calc 1 . .
    H H21B 0.749658 0.049098 -0.102401 0.030 Uiso calc 1 . .
    H H21C 0.908035 0.024203 -0.129171 0.030 Uiso calc 1 . .
    C C22 1.0399(3) 0.2339(3) -0.18270(17) 0.0236(8) Uani d 1 . .
    H H22B 1.012324 0.243964 -0.235132 0.035 Uiso calc 1 . .
    H H22C 1.110033 0.176508 -0.172427 0.035 Uiso calc 1 . .
    H H22D 1.079343 0.302250 -0.179196 0.035 Uiso calc 1 . .
    C C31 0.2581(3) 0.4638(3) 0.56735(19) 0.0268(9) Uani d 1 . .
    H H31B 0.340628 0.417616 0.575523 0.040 Uiso calc 1 . .
    H H31C 0.177774 0.419428 0.564930 0.040 Uiso calc 1 . .
    H H31D 0.238166 0.496447 0.610681 0.040 Uiso calc 1 . .
    C C32 0.3259(3) 0.4885(3) 0.4126(2) 0.0272(9) Uani d 1 . .
    H H32B 0.401809 0.438141 0.429211 0.041 Uiso calc 1 . .
    H H32C 0.353752 0.536234 0.360159 0.041 Uiso calc 1 . .
    H H32D 0.241933 0.446834 0.411990 0.041 Uiso calc 1 . .
loop_
    _atom_site_aniso_label
    _atom_site_aniso_U_11
    _atom_site_aniso_U_22
    _atom_site_aniso_U_33
    _atom_site_aniso_U_12
    _atom_site_aniso_U_13
    _atom_site_aniso_U_23
    Te1 0.01126(11) 0.00795(11) 0.01136(10) -0.00191(8) -0.00056(8) -0.00204(8)
    Pd1 0.01032(13) 0.00973(13) 0.01451(12) -0.00091(10) -0.00135(9) -0.00456(9)
    Cl1 0.0150(4) 0.0123(4) 0.0193(4) -0.0034(3) -0.0003(3) -0.0048(3)
    S1 0.0130(4) 0.0111(4) 0.0155(4) 0.0003(3) -0.0023(3) -0.0051(3)
    N1A 0.0113(13) 0.0091(14) 0.0141(13) 0.0003(11) -0.0016(10) -0.0029(10)
    C1A 0.0155(16) 0.0078(16) 0.0141(15) -0.0024(13) -0.0049(12) -0.0005(12)
    O1 0.0134(11) 0.0092(11) 0.0084(10) 0.0014(9) -0.0012(8) -0.0010(8)
    N1 0.0150(14) 0.0093(14) 0.0148(13) -0.0005(11) -0.0013(10) -0.0022(11)
    C1 0.0120(16) 0.0085(16) 0.0118(15) -0.0052(13) -0.0027(12) -0.0001(12)
    Te2 0.00944(11) 0.00794(11) 0.01094(10) -0.00101(8) -0.00156(7) -0.00269(8)
    Pd2 0.01263(13) 0.01427(14) 0.01753(13) -0.00153(10) -0.00298(10)
                                                                    -0.00488(10)
    S2 0.0148(4) 0.0131(4) 0.0168(4) -0.0020(3) -0.0023(3) -0.0045(3)
    N2 0.0128(13) 0.0132(15) 0.0145(13) 0.0004(12) 0.0020(10) -0.0006(11)
    O2 0.0143(11) 0.0096(12) 0.0093(10) 0.0006(9) 0.0004(8) -0.0015(8)
    N2A 0.0111(13) 0.0137(15) 0.0150(13) 0.0021(11) -0.0043(10) -0.0048(11)
    C2A 0.0118(16) 0.0097(16) 0.0114(15) 0.0010(13) -0.0060(12) 0.0014(12)
    C2 0.0173(17) 0.0128(17) 0.0117(15) -0.0006(14) -0.0030(12) 0.0007(13)
    Cl3 0.0163(4) 0.0178(4) 0.0163(4) -0.0028(3) -0.0007(3) -0.0077(3)
    O3 0.0186(12) 0.0151(13) 0.0205(11) 0.0072(10) -0.0058(9) -0.0070(9)
    C3A 0.0197(17) 0.0130(18) 0.0162(16) -0.0029(14) -0.0094(13) -0.0033(13)
    C3 0.0284(19) 0.0117(17) 0.0137(16) -0.0002(15) -0.0073(14) -0.0035(13)
    Cl2 0.0188(4) 0.0124(4) 0.0234(4) -0.0047(3) -0.0064(3) -0.0025(3)
    Cl4 0.0210(4) 0.0270(5) 0.0217(4) -0.0029(4) 0.0031(3) -0.0102(4)
    O4 0.0134(11) 0.0158(13) 0.0242(12) -0.0039(10) -0.0038(9) -0.0077(10)
    C4A 0.0141(17) 0.0125(18) 0.0245(17) -0.0067(14) -0.0114(13) 0.0000(14)
    C4 0.0202(18) 0.0156(19) 0.0197(17) -0.0065(14) -0.0090(14) -0.0007(14)
    Cl5 0.0225(5) 0.0388(6) 0.0175(4) -0.0002(4) -0.0016(3) 0.0015(4)
    C5 0.0111(16) 0.0161(18) 0.0188(16) -0.0045(14) -0.0037(13) -0.0002(13)
    C5A 0.0105(16) 0.0129(18) 0.0195(16) 0.0009(13) -0.0055(13) 0.0001(13)
    Cl6 0.0236(5) 0.0292(5) 0.0349(5) 0.0099(4) -0.0122(4) -0.0126(4)
    C6A 0.0148(16) 0.0090(16) 0.0117(15) 0.0000(13) -0.0053(12) 0.0020(12)
    C6 0.0151(17) 0.0118(17) 0.0104(15) 0.0000(13) -0.0021(12) 0.0009(12)
    C7 0.0118(16) 0.0155(18) 0.0151(16) -0.0018(14) 0.0000(12) -0.0019(13)
    C7A 0.0113(16) 0.0111(17) 0.0127(15) -0.0020(13) -0.0004(12) 0.0006(12)
    C8A 0.0152(16) 0.0101(17) 0.0167(16) -0.0003(13) -0.0041(13) -0.0065(13)
    C8 0.0219(18) 0.0112(17) 0.0131(15) 0.0023(14) 0.0007(13) -0.0035(13)
    C9A 0.0168(17) 0.0155(18) 0.0188(16) -0.0036(14) 0.0013(13) -0.0080(14)
    C9 0.0214(18) 0.0132(18) 0.0189(17) 0.0041(15) -0.0033(13) 0.0020(13)
    C10A 0.0162(17) 0.0148(18) 0.0147(16) -0.0010(14) -0.0005(13) -0.0004(13)
    C10 0.0157(17) 0.0166(18) 0.0188(16) -0.0011(14) 0.0026(13) -0.0075(14)
    C11 0.0222(18) 0.0190(19) 0.0149(16) -0.0012(15) 0.0013(13) 0.0021(14)
    C11A 0.0130(17) 0.021(2) 0.0243(17) 0.0042(15) -0.0003(13) -0.0117(15)
    C12A 0.0222(18) 0.0097(17) 0.0197(17) 0.0032(14) -0.0062(13) -0.0029(13)
    C12 0.0132(16) 0.0193(19) 0.0200(17) -0.0016(14) 0.0029(13) -0.0025(14)
    C21 0.0275(19) 0.0146(18) 0.0232(18) -0.0016(15) -0.0103(14) -0.0106(14)
    C22 0.0209(18) 0.031(2) 0.0174(17) -0.0031(16) 0.0018(14) -0.0058(15)
    C31 0.0218(19) 0.019(2) 0.0300(19) -0.0012(16) -0.0004(15) 0.0081(15)
    C32 0.024(2) 0.028(2) 0.042(2) 0.0050(17) -0.0120(16) -0.0271(18)
_geom_special_details
;
 All esds (except the esd in the dihedral angle between two l.s. planes)
 are estimated using the full covariance matrix.  The cell esds are taken
 into account individually in the estimation of esds in distances, angles
 and torsion angles; correlations between esds in cell parameters are only
 used when they are defined by crystal symmetry.  An approximate (isotropic)
 treatment of cell esds is used for estimating esds involving l.s. planes.
;
loop_
    _geom_bond_atom_site_label_1
    _geom_bond_atom_site_label_2
    _geom_bond_site_symmetry_2
    _geom_bond_distance
    _geom_bond_publ_flag
    Te1 O1 . 1.9836(19) y
    Te1 O2 . 1.9871(19) y
    Te1 C1 . 2.089(3) y
    Te1 N2 . 2.450(2) y
    Te1 N1 . 2.495(2) y
    Te1 Te2 . 3.1222(12) n
    Pd1 S1 . 2.2440(9) n
    Pd1 Cl2 . 2.3049(12) n
    Pd1 Cl1 . 2.3091(11) n
    Pd1 Cl3 . 2.3278(9) n
    S1 O3 . 1.477(2) ?
    S1 C21 . 1.768(3) ?
    S1 C22 . 1.777(3) ?
    N1A C9A . 1.471(4) ?
    N1A C7A . 1.477(4) ?
    N1A C10A . 1.483(4) ?
    C1A C2A . 1.384(4) ?
    C1A C6A . 1.407(4) ?
    Te2 O1 . 2.0071(19) y
    Te2 O2 . 1.9844(18) y
    Te2 N1A . 2.477(2) y
    Te2 N2A . 2.459(2) y
    Te2 C1A . 2.107(3) y
    N1 C10 . 1.471(4) ?
    N1 C7 . 1.484(4) ?
    N1 C9 . 1.485(4) ?
    C1 C2 . 1.387(4) ?
    C1 C6 . 1.400(4) ?
    Pd2 S2 . 2.2444(10) n
    Pd2 Cl5 . 2.2891(11) n
    Pd2 Cl4 . 2.2997(11) n
    Pd2 Cl6 . 2.3194(11) n
    S2 O4 . 1.474(2) ?
    S2 C32 . 1.769(3) ?
    S2 C31 . 1.773(3) ?
    N2 C11 . 1.476(4) ?
    N2 C8 . 1.481(4) ?
    N2 C12 . 1.489(4) ?
    N2A C11A . 1.477(4) ?
    N2A C8A . 1.479(4) ?
    N2A C12A . 1.486(4) ?
    C2A C3A . 1.389(4) ?
    C2A C8A . 1.518(4) ?
    C2 C3 . 1.382(5) ?
    C2 C8 . 1.516(4) ?
    C3A C4A . 1.397(4) ?
    C3A H3AA . 0.9500 ?
    C3 C4 . 1.393(4) ?
    C3 H3A . 0.9500 ?
    C4A C5A . 1.391(4) ?
    C4A H4AA . 0.9500 ?
    C4 C5 . 1.384(4) ?
    C4 H4A . 0.9500 ?
    C5 C6 . 1.389(4) ?
    C5 H5A . 0.9500 ?
    C5A C6A . 1.375(4) ?
    C5A H5AA . 0.9500 ?
    C6A C7A . 1.506(4) ?
    C6 C7 . 1.507(4) ?
    C7 H7A . 0.9900 ?
    C7 H7B . 0.9900 ?
    C7A H7AA . 0.9900 ?
    C7A H7AB . 0.9900 ?
    C8A H8AA . 0.9900 ?
    C8A H8AB . 0.9900 ?
    C8 H8A . 0.9900 ?
    C8 H8B . 0.9900 ?
    C9A H9AA . 0.9800 ?
    C9A H9AB . 0.9800 ?
    C9A H9AC . 0.9800 ?
    C9 H9A . 0.9800 ?
    C9 H9B . 0.9800 ?
    C9 H9C . 0.9800 ?
    C10A H10A . 0.9800 ?
    C10A H10B . 0.9800 ?
    C10A H10C . 0.9800 ?
    C10 H10D . 0.9800 ?
    C10 H10E . 0.9800 ?
    C10 H10F . 0.9800 ?
    C11 H11A . 0.9800 ?
    C11 H11B . 0.9800 ?
    C11 H11C . 0.9800 ?
    C11A H11D . 0.9800 ?
    C11A H11E . 0.9800 ?
    C11A H11F . 0.9800 ?
    C12A H12A . 0.9800 ?
    C12A H12B . 0.9800 ?
    C12A H12C . 0.9800 ?
    C12 H12D . 0.9800 ?
    C12 H12E . 0.9800 ?
    C12 H12F . 0.9800 ?
    C21 H21A . 0.9800 ?
    C21 H21B . 0.9800 ?
    C21 H21C . 0.9800 ?
    C22 H22B . 0.9800 ?
    C22 H22C . 0.9800 ?
    C22 H22D . 0.9800 ?
    C31 H31B . 0.9800 ?
    C31 H31C . 0.9800 ?
    C31 H31D . 0.9800 ?
    C32 H32B . 0.9800 ?
    C32 H32C . 0.9800 ?
    C32 H32D . 0.9800 ?
loop_
    _geom_angle_atom_site_label_1
    _geom_angle_atom_site_label_2
    _geom_angle_atom_site_label_3
    _geom_angle_site_symmetry_1
    _geom_angle_site_symmetry_3
    _geom_angle
    _geom_angle_publ_flag
    O1 Te1 O2 . . 76.92(8) y
    O1 Te1 C1 . . 96.99(10) y
    O2 Te1 C1 . . 93.43(10) y
    O1 Te1 N2 . . 150.20(8) y
    O2 Te1 N2 . . 75.53(8) y
    C1 Te1 N2 . . 73.66(10) y
    O1 Te1 N1 . . 77.12(8) y
    O2 Te1 N1 . . 148.63(8) y
    C1 Te1 N1 . . 72.64(10) y
    N2 Te1 N1 . . 124.18(8) y
    O1 Te1 Te2 . . 38.79(5) ?
    O2 Te1 Te2 . . 38.14(5) ?
    C1 Te1 Te2 . . 97.50(8) ?
    N2 Te1 Te2 . . 113.10(6) ?
    N1 Te1 Te2 . . 114.34(6) ?
    S1 Pd1 Cl2 . . 88.13(4) n
    S1 Pd1 Cl1 . . 91.84(4) n
    Cl2 Pd1 Cl1 . . 179.97(3) n
    S1 Pd1 Cl3 . . 170.82(3) n
    Cl2 Pd1 Cl3 . . 90.42(4) n
    Cl1 Pd1 Cl3 . . 89.61(4) n
    O3 S1 C21 . . 107.75(14) ?
    O3 S1 C22 . . 109.19(14) ?
    C21 S1 C22 . . 100.00(17) ?
    O3 S1 Pd1 . . 111.49(9) ?
    C21 S1 Pd1 . . 114.91(11) ?
    C22 S1 Pd1 . . 112.80(12) ?
    C9A N1A C7A . . 112.2(2) ?
    C9A N1A C10A . . 109.0(2) ?
    C7A N1A C10A . . 110.5(2) ?
    C9A N1A Te2 . . 112.60(18) ?
    C7A N1A Te2 . . 104.52(16) ?
    C10A N1A Te2 . . 107.85(16) ?
    C2A C1A C6A . . 121.7(3) ?
    C2A C1A Te2 . . 119.5(2) ?
    C6A C1A Te2 . . 118.8(2) ?
    Te1 O1 Te2 . . 102.96(8) ?
    C10 N1 C7 . . 111.5(2) ?
    C10 N1 C9 . . 109.8(2) ?
    C7 N1 C9 . . 110.4(2) ?
    C10 N1 Te1 . . 113.63(17) ?
    C7 N1 Te1 . . 103.85(17) ?
    C9 N1 Te1 . . 107.35(16) ?
    C2 C1 C6 . . 122.4(3) ?
    C2 C1 Te1 . . 118.6(2) ?
    C6 C1 Te1 . . 119.0(2) ?
    O2 Te2 O1 . . 76.44(8) y
    O2 Te2 C1A . . 95.66(10) y
    O1 Te2 C1A . . 94.79(10) y
    O2 Te2 N2A . . 76.19(8) y
    O1 Te2 N2A . . 148.65(8) y
    C1A Te2 N2A . . 73.06(10) y
    O2 Te2 N1A . . 148.72(7) y
    O1 Te2 N1A . . 75.46(8) y
    C1A Te2 N1A . . 73.37(10) y
    N2A Te2 N1A . . 125.35(9) y
    O2 Te2 Te1 . . 38.20(6) ?
    O1 Te2 Te1 . . 38.25(5) ?
    C1A Te2 Te1 . . 97.51(8) ?
    N2A Te2 Te1 . . 113.27(6) ?
    N1A Te2 Te1 . . 112.83(6) ?
    S2 Pd2 Cl5 . . 86.92(4) n
    S2 Pd2 Cl4 . . 91.79(4) n
    Cl5 Pd2 Cl4 . . 177.60(3) n
    S2 Pd2 Cl6 . . 176.40(3) n
    Cl5 Pd2 Cl6 . . 89.84(4) n
    Cl4 Pd2 Cl6 . . 91.39(4) n
    O4 S2 C32 . . 108.18(15) ?
    O4 S2 C31 . . 107.93(15) ?
    C32 S2 C31 . . 99.92(18) ?
    O4 S2 Pd2 . . 113.54(9) ?
    C32 S2 Pd2 . . 111.49(11) ?
    C31 S2 Pd2 . . 114.78(11) ?
    C11 N2 C8 . . 111.0(2) ?
    C11 N2 C12 . . 109.6(2) ?
    C8 N2 C12 . . 112.5(2) ?
    C11 N2 Te1 . . 107.77(17) ?
    C8 N2 Te1 . . 104.65(16) ?
    C12 N2 Te1 . . 111.16(18) ?
    Te2 O2 Te1 . . 103.65(8) ?
    C11A N2A C8A . . 110.7(2) ?
    C11A N2A C12A . . 110.0(2) ?
    C8A N2A C12A . . 111.2(3) ?
    C11A N2A Te2 . . 115.2(2) ?
    C8A N2A Te2 . . 105.52(15) ?
    C12A N2A Te2 . . 103.88(17) ?
    C1A C2A C3A . . 119.0(3) ?
    C1A C2A C8A . . 118.5(3) ?
    C3A C2A C8A . . 122.5(3) ?
    C3 C2 C1 . . 118.5(3) ?
    C3 C2 C8 . . 122.6(3) ?
    C1 C2 C8 . . 118.8(3) ?
    C2A C3A C4A . . 119.6(3) ?
    C2A C3A H3AA . . 120.2 ?
    C4A C3A H3AA . . 120.2 ?
    C2 C3 C4 . . 119.9(3) ?
    C2 C3 H3A . . 120.0 ?
    C4 C3 H3A . . 120.0 ?
    C5A C4A C3A . . 120.5(3) ?
    C5A C4A H4AA . . 119.8 ?
    C3A C4A H4AA . . 119.8 ?
    C5 C4 C3 . . 120.9(3) ?
    C5 C4 H4A . . 119.5 ?
    C3 C4 H4A . . 119.5 ?
    C4 C5 C6 . . 120.0(3) ?
    C4 C5 H5A . . 120.0 ?
    C6 C5 H5A . . 120.0 ?
    C6A C5A C4A . . 120.5(3) ?
    C6A C5A H5AA . . 119.7 ?
    C4A C5A H5AA . . 119.7 ?
    C5A C6A C1A . . 118.4(3) ?
    C5A C6A C7A . . 123.1(3) ?
    C1A C6A C7A . . 118.5(3) ?
    C5 C6 C1 . . 117.9(3) ?
    C5 C6 C7 . . 123.2(3) ?
    C1 C6 C7 . . 118.8(3) ?
    N1 C7 C6 . . 109.5(2) ?
    N1 C7 H7A . . 109.8 ?
    C6 C7 H7A . . 109.8 ?
    N1 C7 H7B . . 109.8 ?
    C6 C7 H7B . . 109.8 ?
    H7A C7 H7B . . 108.2 ?
    N1A C7A C6A . . 110.0(2) ?
    N1A C7A H7AA . . 109.7 ?
    C6A C7A H7AA . . 109.7 ?
    N1A C7A H7AB . . 109.7 ?
    C6A C7A H7AB . . 109.7 ?
    H7AA C7A H7AB . . 108.2 ?
    N2A C8A C2A . . 109.6(2) ?
    N2A C8A H8AA . . 109.7 ?
    C2A C8A H8AA . . 109.7 ?
    N2A C8A H8AB . . 109.7 ?
    C2A C8A H8AB . . 109.7 ?
    H8AA C8A H8AB . . 108.2 ?
    N2 C8 C2 . . 109.5(2) ?
    N2 C8 H8A . . 109.8 ?
    C2 C8 H8A . . 109.8 ?
    N2 C8 H8B . . 109.8 ?
    C2 C8 H8B . . 109.8 ?
    H8A C8 H8B . . 108.2 ?
    N1A C9A H9AA . . 109.5 ?
    N1A C9A H9AB . . 109.5 ?
    H9AA C9A H9AB . . 109.5 ?
    N1A C9A H9AC . . 109.5 ?
    H9AA C9A H9AC . . 109.5 ?
    H9AB C9A H9AC . . 109.5 ?
    N1 C9 H9A . . 109.5 ?
    N1 C9 H9B . . 109.5 ?
    H9A C9 H9B . . 109.5 ?
    N1 C9 H9C . . 109.5 ?
    H9A C9 H9C . . 109.5 ?
    H9B C9 H9C . . 109.5 ?
    N1A C10A H10A . . 109.5 ?
    N1A C10A H10B . . 109.5 ?
    H10A C10A H10B . . 109.5 ?
    N1A C10A H10C . . 109.5 ?
    H10A C10A H10C . . 109.5 ?
    H10B C10A H10C . . 109.5 ?
    N1 C10 H10D . . 109.5 ?
    N1 C10 H10E . . 109.5 ?
    H10D C10 H10E . . 109.5 ?
    N1 C10 H10F . . 109.5 ?
    H10D C10 H10F . . 109.5 ?
    H10E C10 H10F . . 109.5 ?
    N2 C11 H11A . . 109.5 ?
    N2 C11 H11B . . 109.5 ?
    H11A C11 H11B . . 109.5 ?
    N2 C11 H11C . . 109.5 ?
    H11A C11 H11C . . 109.5 ?
    H11B C11 H11C . . 109.5 ?
    N2A C11A H11D . . 109.5 ?
    N2A C11A H11E . . 109.5 ?
    H11D C11A H11E . . 109.5 ?
    N2A C11A H11F . . 109.5 ?
    H11D C11A H11F . . 109.5 ?
    H11E C11A H11F . . 109.5 ?
    N2A C12A H12A . . 109.5 ?
    N2A C12A H12B . . 109.5 ?
    H12A C12A H12B . . 109.5 ?
    N2A C12A H12C . . 109.5 ?
    H12A C12A H12C . . 109.5 ?
    H12B C12A H12C . . 109.5 ?
    N2 C12 H12D . . 109.5 ?
    N2 C12 H12E . . 109.5 ?
    H12D C12 H12E . . 109.5 ?
    N2 C12 H12F . . 109.5 ?
    H12D C12 H12F . . 109.5 ?
    H12E C12 H12F . . 109.5 ?
    S1 C21 H21A . . 109.5 ?
    S1 C21 H21B . . 109.5 ?
    H21A C21 H21B . . 109.5 ?
    S1 C21 H21C . . 109.5 ?
    H21A C21 H21C . . 109.5 ?
    H21B C21 H21C . . 109.5 ?
    S1 C22 H22B . . 109.5 ?
    S1 C22 H22C . . 109.5 ?
    H22B C22 H22C . . 109.5 ?
    S1 C22 H22D . . 109.5 ?
    H22B C22 H22D . . 109.5 ?
    H22C C22 H22D . . 109.5 ?
    S2 C31 H31B . . 109.5 ?
    S2 C31 H31C . . 109.5 ?
    H31B C31 H31C . . 109.5 ?
    S2 C31 H31D . . 109.5 ?
    H31B C31 H31D . . 109.5 ?
    H31C C31 H31D . . 109.5 ?
    S2 C32 H32B . . 109.5 ?
    S2 C32 H32C . . 109.5 ?
    H32B C32 H32C . . 109.5 ?
    S2 C32 H32D . . 109.5 ?
    H32B C32 H32D . . 109.5 ?
    H32C C32 H32D . . 109.5 ?
loop_
    _geom_torsion_atom_site_label_1
    _geom_torsion_atom_site_label_2
    _geom_torsion_atom_site_label_3
    _geom_torsion_atom_site_label_4
    _geom_torsion_site_symmetry_1
    _geom_torsion_site_symmetry_2
    _geom_torsion_site_symmetry_3
    _geom_torsion_site_symmetry_4
    _geom_torsion
    _geom_torsion_publ_flag
    C6A C1A C2A C3A . . . . -6.1(4) ?
    Te2 C1A C2A C3A . . . . 176.0(2) ?
    C6A C1A C2A C8A . . . . 170.7(3) ?
    Te2 C1A C2A C8A . . . . -7.1(3) ?
    C6 C1 C2 C3 . . . . 4.0(4) ?
    Te1 C1 C2 C3 . . . . -173.4(2) ?
    C6 C1 C2 C8 . . . . -173.5(3) ?
    Te1 C1 C2 C8 . . . . 9.1(4) ?
    C1A C2A C3A C4A . . . . 2.8(4) ?
    C8A C2A C3A C4A . . . . -173.9(3) ?
    C1 C2 C3 C4 . . . . 1.0(4) ?
    C8 C2 C3 C4 . . . . 178.4(3) ?
    C2A C3A C4A C5A . . . . 1.7(4) ?
    C2 C3 C4 C5 . . . . -4.5(4) ?
    C3 C4 C5 C6 . . . . 3.1(4) ?
    C3A C4A C5A C6A . . . . -2.9(5) ?
    C4A C5A C6A C1A . . . . -0.3(4) ?
    C4A C5A C6A C7A . . . . 177.2(3) ?
    C2A C1A C6A C5A . . . . 4.9(4) ?
    Te2 C1A C6A C5A . . . . -177.2(2) ?
    C2A C1A C6A C7A . . . . -172.8(3) ?
    Te2 C1A C6A C7A . . . . 5.1(3) ?
    C4 C5 C6 C1 . . . . 1.7(4) ?
    C4 C5 C6 C7 . . . . -175.0(3) ?
    C2 C1 C6 C5 . . . . -5.3(4) ?
    Te1 C1 C6 C5 . . . . 172.1(2) ?
    C2 C1 C6 C7 . . . . 171.6(3) ?
    Te1 C1 C6 C7 . . . . -11.0(4) ?
    C10 N1 C7 C6 . . . . 161.0(2) ?
    C9 N1 C7 C6 . . . . -76.6(3) ?
    Te1 N1 C7 C6 . . . . 38.2(2) ?
    C5 C6 C7 N1 . . . . 153.4(3) ?
    C1 C6 C7 N1 . . . . -23.3(4) ?
    C9A N1A C7A C6A . . . . -160.8(2) ?
    C10A N1A C7A C6A . . . . 77.3(3) ?
    Te2 N1A C7A C6A . . . . -38.5(3) ?
    C5A C6A C7A N1A . . . . -150.9(3) ?
    C1A C6A C7A N1A . . . . 26.6(4) ?
    C11A N2A C8A C2A . . . . 162.0(2) ?
    C12A N2A C8A C2A . . . . -75.3(3) ?
    Te2 N2A C8A C2A . . . . 36.7(3) ?
    C1A C2A C8A N2A . . . . -23.8(4) ?
    C3A C2A C8A N2A . . . . 153.0(3) ?
    C11 N2 C8 C2 . . . . 78.9(3) ?
    C12 N2 C8 C2 . . . . -157.9(2) ?
    Te1 N2 C8 C2 . . . . -37.1(2) ?
    C3 C2 C8 N2 . . . . -154.2(3) ?
    C1 C2 C8 N2 . . . . 23.1(4) ?
loop_
    _geom_hbond_atom_site_label_D
    _geom_hbond_atom_site_label_H
    _geom_hbond_atom_site_label_A
    _geom_hbond_site_symmetry_A
    _geom_hbond_distance_DH
    _geom_hbond_distance_HA
    _geom_hbond_distance_DA
    _geom_hbond_angle_DHA
    _geom_hbond_publ_flag
    C7 H7A Cl1 . 0.99 2.99 3.768(3) 136 yes
    C7A H7AB Cl1 . 0.99 2.90 3.663(3) 135 yes
    C9A H9AB Cl1 2_655 0.98 2.85 3.697(4) 145 yes
    C9A H9AC O1 . 0.98 2.49 3.000(3) 112 yes
    C9 H9B O4 1_545 0.98 2.64 3.355(4) 130 yes
    C9 H9B Cl5 1_545 0.98 2.87 3.741(4) 149 yes
    C10A H10C Cl2 1_455 0.98 2.80 3.706(3) 154 yes
    C10 H10E O1 . 0.98 2.57 3.078(4) 112 yes
    C10 H10F Cl5 1_545 0.98 2.82 3.711(4) 151 yes
    C11A H11E O2 . 0.98 2.56 3.048(4) 110 yes
    C11A H11F Cl3 1_455 0.98 2.91 3.639(4) 132 yes
    C12A H12A O3 2_665 0.98 2.42 3.316(4) 151 yes
    C12A H12A Cl2 2_665 0.98 2.97 3.595(3) 123 yes
    C12A H12B Cl2 1_455 0.98 2.80 3.678(4) 150 yes
    C12 H12D Cl6 2_566 0.98 2.92 3.825(3) 155 yes
    C12 H12F O2 . 0.98 2.43 2.980(4) 115 yes
    C21 H21A Cl5 2_665 0.98 2.77 3.628(3) 147 yes
    C21 H21C Cl3 2_755 0.98 2.59 3.506(3) 157 yes
    C22 H22B Cl5 2_665 0.98 2.84 3.681(4) 144 yes
    C22 H22C Cl1 2_755 0.98 2.86 3.670(4) 141 yes
    C22 H22D Cl2 . 0.98 2.77 3.308(4) 115 yes
    C31 H31B O4 2_666 0.98 2.53 3.389(4) 147 yes
    C31 H31C Cl6 2_566 0.98 2.94 3.796(4) 146 yes
    C32 H32B O4 2_666 0.98 2.46 3.336(4) 149 yes
    C32 H32C Cl5 . 0.98 2.73 3.275(4) 115 yes
    C32 H32D Cl4 2_566 0.98 2.58 3.541(4) 167 yes
_shelx_space_group_comment
;
The symmetry employed for this shelxl refinement is uniquely defined
by the following loop, which should always be used as a source of
symmetry information in preference to the above space-group names.
They are only intended as comments.
;
_shelx_estimated_absorpt_T_min     0.417
_shelx_estimated_absorpt_T_max     0.703
_shelx_hkl_file
;
  -1   0  -2 3864.83   46.00
  -1   0  -2 4150.38   49.98
  -1   0  -2 3938.11   48.35
  -1   1  -1   51.57    4.01
  -1   1  -1   59.72    4.35
  -1  -1  -2 3806.30   45.23
  -1  -1  -2 4001.52   48.65
   0  -2  -1 2220.23   29.48
   0   2   1 2226.85   28.86
   0   2   0 1927.00   26.36
   0  -1  -3 4279.09   52.02
   0  -2  -2  117.54    7.65
   0   0  -3  121.51    7.65
  -1   1  -2   11.91    6.78
  -1  -2  -1 4782.47   60.89
   0   2  -1  120.72    7.94
  -1  -1  -3 2706.25   34.12
  -1  -1  -3 2717.95   35.64
  -1  -1  -3 2722.40   36.17
  -1   2   1 1255.05   20.38
  -1   2   1 1215.30   17.61
  -1   2   0  260.10    8.57
  -1   2   0  290.24   10.90
  -1   0  -3   38.35    2.93
  -1   0  -3   38.50    3.51
  -1   0  -3   43.13    3.60
  -1  -2   0 4480.01   59.45
  -1  -2  -2  585.10   16.59
  -1  -2  -2  627.79   18.11
   0  -2  -3   72.43    5.39
  -1   2   2 2487.32   30.94
  -1   2   2 2680.01   33.54
  -2   0   0   23.02    2.65
  -2   0   0   20.61    3.44
  -1   1   3  379.41   11.24
  -2   0  -1  928.94   13.59
  -2   0  -1  858.32   25.78
  -1   2  -1  231.45    8.17
  -1   2  -1  239.18    9.20
   0  -1   3 2628.43   33.42
   1   0  -3   30.51    2.64
  -1   0   3   24.81    2.16
   1   0  -3   26.09    2.74
  -1  -2   1 1358.03   20.82
  -1  -2  -3  892.89   16.23
  -1  -2  -3  879.11   26.23
  -2  -1  -1 4024.14   50.66
  -2  -1  -1 4139.81   55.38
  -2   0   1   33.62    3.11
  -2   0   1   35.05    2.98
   2   0  -1   36.45    3.03
  -2   1   0 3034.54   35.76
  -2   1   0 2838.35   37.91
  -2   1   0 2969.21   36.97
   2  -1   0 2985.39   35.23
   0   1   4   84.71    6.35
   0   1   4   83.64    6.78
   0  -1  -4   81.34    5.99
   0  -1  -4   84.80    6.20
  -2  -1   0 2765.32   35.62
  -2  -1   0 2887.02   41.01
   0  -2   2 4412.27   55.55
   0  -2   2 4483.55   55.39
  -2   0  -2 2766.44   38.12
   2   0   2 3035.61   38.11
  -2   0  -2 2869.10   32.97
  -2   0  -2 2795.19   35.19
   1  -1   3 1486.31   23.71
   1  -1   3 1431.57   22.67
   2  -1   1    9.03    1.97
  -2   1  -1    6.24    3.54
   2  -1   1    7.99    0.97
  -2   1  -1    8.40    1.40
   2  -1   1    6.90    1.84
  -2   1  -1    8.24    1.89
   2  -1   1    8.08    5.67
  -2   1   1   79.24    5.98
  -2   1   1   78.02    5.41
   2  -1  -1   76.30    5.16
  -2   1   1   75.83    4.78
   2  -1  -1   77.59    5.76
  -2  -1  -2 1429.18   22.92
   2   1   2 1498.88   23.74
  -2  -1  -2 1458.85   22.02
   0   0  -4    1.30    1.82
   0   0   4    0.99    1.69
   0   0   4    0.66    1.53
   0   0  -4    2.05    2.29
   0   0   4    1.90    1.27
   0   3   1 5245.35   64.52
  -1   2   3 2616.57   35.68
   1  -2  -3 2540.32   31.04
  -1   2   3 2760.95   35.56
   1   1   4  216.42    8.54
  -1  -1  -4  208.80    7.96
  -1  -1  -4  200.29   12.38
   1   1   4  207.12    8.84
   0  -3  -2  829.45   23.24
   0   3   2  829.82   23.39
   0   3   2  876.02   28.54
   0  -3  -2  832.90   23.03
   1  -2   2 2417.69   34.65
   1  -2   2 2316.20   34.57
  -1   2  -2 2435.99   33.63
  -2  -1   1  408.27   11.66
   0   3   0   14.91    3.57
   0  -3   0   14.76    4.59
   0   2   4 1004.65   17.89
   0   2   4  998.33   17.84
   0  -2  -4  947.30   16.88
   1   0   4  919.21   15.01
   1   0   4  877.89   26.62
  -1   0  -4  904.24   14.69
   1   0   4  909.49   16.48
  -1  -1   3 1356.80   20.51
  -1  -1   3 1270.03   15.90
   2   0  -2  881.72   25.09
  -2   0   2  842.03   22.85
  -2   0   2  875.10   24.84
  -2   0   2  853.70   20.95
  -2   1  -2   55.17    4.63
   2  -1   2   44.72    7.03
   2  -1   2   57.42    3.33
   2  -1   2   55.04    4.07
   2  -1   2   56.93    4.84
  -2   1  -2   55.17    4.96
  -2   1   2  227.82    7.96
   2  -1  -2  222.14    8.76
  -2   1   2  231.45    8.09
  -2   1   2  226.44    6.66
  -1  -2   2  178.29   11.25
  -2  -1  -3  347.29   12.25
   2   1   3  371.48   12.42
   2   1   3  354.38   10.64
  -2  -1  -3  346.98   10.28
  -2  -1  -3  346.74   11.48
   2   1   3  361.27   33.89
   1   2   4 1669.50   25.41
  -1  -2  -4 1664.42   25.99
   1   2   4 1692.67   26.84
  -1  -2  -4 1595.51   24.59
   2   0   3   92.88    5.67
  -2   0  -3   88.47   14.60
  -2   0  -3   90.03    5.43
  -2   0  -3  105.70    7.05
   2   0   3   86.82    7.62
   2   0   3   99.36    7.24
   1   3   2 3870.32   54.73
  -1  -3  -2 3726.42   51.56
   2   2   1 6767.50   86.25
  -2  -2  -1 6675.06   83.49
   0   3   3  100.74    7.49
   0  -3  -3   84.67    6.53
   0   3   3   97.55    7.65
  -1   1   4  773.84   21.92
   1  -1  -4  778.79   21.92
   1  -1  -4  730.52   18.57
  -1   1   4  780.70   21.65
  -1   3   1 3326.54   43.69
   1  -3  -1 3684.06   51.08
   1  -3  -1 3567.00   46.51
  -1   3   1 3583.19   46.16
   2   2   2 9061.20  109.53
  -2  -2  -2 9253.58  249.14
  -2   2   0 4064.46   53.07
  -2   2   0 4240.45   50.34
   2  -2   0 4235.34   52.37
   2  -2   0 3985.74   53.37
  -2   2   0 4121.10   50.64
  -1   3   0    7.97    5.62
  -1   3   0    9.25    5.21
   1  -3   0   10.10    3.33
   1  -3   0   10.85    8.07
   1  -3   0    9.89    9.62
  -2   2   1 1255.84   18.09
   2  -2  -1 1194.53   17.93
  -2   2   1 1219.01   21.02
  -2   2   1 1177.92   15.41
   2  -2  -1 1230.47   18.32
  -2   2   1 1207.97   18.23
   2  -2  -1 1273.59   15.32
   2  -2  -1 1260.96   21.83
  -1   3   2 2809.60   38.57
  -1   3   2 2677.36   35.45
   1  -3  -2 2982.16   39.10
   1  -3  -2 2852.86   37.81
   1   0  -4  619.11   16.51
   1   0  -4  601.93   15.14
  -1   0   4  588.75   15.84
   1   0  -4  549.07   16.54
  -1   0   4  603.02   18.00
  -2  -2   0    9.49    6.46
   0  -3   1    8.36    6.59
   0  -3   1    4.90    8.95
   0   3  -1   14.78    2.83
  -1  -3   0  137.18    9.37
  -1  -3   0  125.08   10.73
   0  -1   4  459.01   14.40
   0  -1   4  453.78   14.14
   0   1  -4  447.00   13.23
   0  -1   4  440.83   13.09
   0  -2   3  627.62   18.01
   0  -2   3  644.79   20.02
   0   2  -3  646.58   18.40
  -1  -3  -3 6286.90   78.10
  -1  -3  -3 6497.23   80.75
   1   3   3 6256.45   77.55
  -2  -1   2   57.51    4.27
  -2  -1   2   45.32    3.63
  -2   2  -1 2215.56   33.33
   2  -2   1 2184.14   35.44
   2  -2   1 2300.74   28.61
   2  -2   1 2193.39   31.69
  -2   2  -1 2195.94   30.88
  -1   2   4   44.93    4.17
  -1   2   4   50.24    4.24
   1  -2  -4   55.27    4.40
   1  -1   4  367.99   12.57
   1  -1   4  366.91   11.40
   1  -1   4  376.34   13.33
  -1   1  -4  365.66   12.64
  -2  -2  -3  396.02   13.53
  -2  -2  -3  372.53   11.96
   2   2   3  431.00   14.69
   2  -2  -2  540.23   13.92
   2  -2  -2  517.31   15.24
   2  -2  -2  529.91   14.05
  -2   2   2  571.51   15.23
  -2   2   2  506.30   14.87
  -2   2   2  547.15   16.51
  -2   2   2  532.42   13.85
   2  -2  -2  537.88   16.49
   0   1   5  404.14   13.37
   0  -1  -5  391.33   13.02
   0   1   5  399.88   15.50
   1  -2   3  163.04   10.90
   1  -2   3  166.70   11.33
  -1   2  -3  171.91   11.26
  -1   3  -1 3676.93   48.94
   1  -3   1 3677.29   51.68
   1  -3   1 3807.47   51.50
   2  -1   3   34.15    3.61
  -2   1  -3   28.54    3.67
  -2   1  -3   32.04    3.54
   2  -1   3   32.05    2.59
   2  -1   3   35.38    4.38
   2  -1   3   30.57    3.87
  -2   1   3  115.66    7.89
  -2   1   3  124.93    8.10
   2  -1  -3  112.67    7.16
   1  -3  -3  546.72   15.78
   1  -3  -3  552.69   15.76
  -1   3   3  545.13   17.37
  -1   3   3  544.21   16.10
  -2   0   3 1771.75   27.83
  -2   0   3 1899.34   23.31
   2   0  -3 1849.52   22.65
  -2  -2   1  297.14   10.07
   0   3   4  606.47   18.69
   0  -3  -4  611.09   18.93
   0   3   4  620.86   18.96
  -1  -1  -5  148.34    9.96
   1   1   5  166.54   11.07
  -1  -1  -5  157.41   10.03
   1   1   5  165.88   10.74
  -2  -1  -4  159.35   10.10
   2   1   4  165.49   10.18
   2   1   4  167.31   11.08
  -2  -1  -4  155.36   10.28
   2   1   4  164.53   11.25
  -2  -1  -4  169.41   11.76
  -1  -3   1   34.81    3.90
   0   0   5   78.55    6.17
   0   0  -5   89.24    6.17
   0   0  -5   75.74    5.86
   0   0   5   74.73    5.61
   0   0  -5   83.01    6.03
   0   0   5   79.88    6.55
   0   2   5 3098.93   43.11
   0  -2  -5 2949.06   41.83
   0   2   5 3087.81   43.13
   2   0   4 2271.70   35.26
   2   0   4 2407.02   34.18
  -2   0  -4 2403.26   30.43
  -2   0  -4 2314.05   32.49
   2  -2   2 1038.90   20.77
  -2   2  -2  992.73   17.95
  -2   2  -2  925.11   18.48
   2  -2   2 1027.36   19.11
  -1  -1   4  561.69   18.04
   1   1  -4  596.43   16.94
   1   1  -4  593.77   15.33
  -1  -1   4  554.56   14.21
  -1  -1   4  568.62   16.45
  -1  -2   3   21.22    2.37
   1   2  -3   28.19    4.61
  -1  -2   3   23.60    3.77
   1   3   4   47.23    5.37
  -1  -3  -4   44.95    4.94
  -1  -3  -4   47.03    5.03
   1   3   4   50.26    6.83
   1   0   5 2322.17   32.18
   1   0   5 2370.59   35.22
   1   0   5 2337.23   34.15
  -1   0  -5 2294.12   31.79
   0   3  -2  948.14   18.39
   0  -3   2  902.36   19.33
   0   3  -2  898.79   17.63
   0  -3   2  891.43   18.37
  -1  -2  -5  454.01   14.32
  -1  -2  -5  443.87   14.98
   1   2   5  453.19   14.52
   1   2   5  468.49   15.55
  -2   2   3 1603.98   21.90
   2  -2  -3 1591.99   25.38
  -2   2   3 1606.31   25.03
   2  -2  -3 1604.77   20.00
  -2  -2  -4  341.59   11.39
   2   2   4  359.26   12.08
   2   2   4  379.92   13.61
  -2  -2  -4  363.01   13.56
  -2  -2  -4  369.52   13.26
   1  -1  -5  272.32    8.91
  -1   1   5  269.81   10.26
   1  -1  -5  248.11    9.72
  -1   1   5  272.23   10.41
   1  -3   2  440.97   14.97
  -1   3  -2  440.95   14.52
   1  -3   2  431.61   17.05
  -2  -3  -2  629.40   21.05
   2   3   2  691.75   23.00
  -2  -1   3  272.72    9.12
   2   1  -3  245.40    8.10
  -2  -1   3  236.67    6.44
  -2  -3  -1  656.68   22.13
   2   3   1  669.72   23.45
  -3   0  -1  706.91   21.09
   3   0   1  746.34   22.13
  -3   0  -1  754.09   19.98
   3   0   1  805.24   22.06
   3   0   0 2108.94   31.52
  -3   0   0 2173.96   29.75
  -3   0   0 2224.46   29.24
  -3   0   0 2092.76   30.98
   1  -3  -4  396.16   12.82
   1  -3  -4  361.92   11.06
  -1   3   4  374.14   12.38
  -1   3   4  379.29   13.21
   0   4   2   21.99    2.89
   0  -4  -2   21.27    4.31
   0   4   2   27.72    4.07
   0   4   1  213.67    9.36
   0   4   1  197.72   14.28
   0  -4  -1  248.31   14.77
   2  -3  -1 1069.87   17.68
  -2   3   1 1034.93   17.41
   2  -3  -1 1075.48   16.43
  -2   3   1 1054.54   20.32
   2  -3  -1 1057.48   18.58
  -2   3   1 1100.07   18.37
   2  -3  -1 1052.73   22.00
  -2  -2   2  142.68   10.50
   2   2  -2  126.77    8.40
  -3  -1  -1  502.36   15.70
   3   1   1  493.66   16.55
  -3  -1  -1  442.70   14.49
   3   1   1  488.60   15.74
   0  -2   4 4352.83   57.42
   0   2  -4 4352.96   54.59
   2  -3   0  279.67    9.31
  -2   3   0  278.30   10.04
   2  -3   0  249.93    9.65
  -2   3   0  279.48   11.21
   2  -3   0  270.02   11.72
   2  -3   0  274.26   11.40
   1  -2  -5   10.65    1.97
   1  -2  -5   14.06    2.07
  -1   2   5   14.66    3.21
  -1   2   5   15.42    2.80
  -1   0   5  700.18   21.12
   1   0  -5  805.09   23.31
   1   0  -5  800.88   21.52
  -1   0   5  771.36   21.38
   1   0  -5  778.78   19.85
  -2  -3  -3 2906.05   41.23
   2   3   3 3073.03   47.11
  -2  -3  -3 3088.89   45.03
  -1  -3   2   87.88    6.48
  -1  -3   2   97.65    7.45
   3   0   2   13.20    2.11
   3   0   2    7.97    5.10
  -3   0  -2    3.28    4.59
  -3   0  -2    7.78    3.42
   2  -1   4  157.43   12.14
  -2   1  -4  158.03   11.23
   2  -1   4  167.15    9.89
   2  -1   4  172.13   11.89
   2  -1   4  175.82   12.80
   3  -1   0  100.60    7.71
  -3   1   0  109.71    7.98
  -3   1   0  109.76    6.36
  -3   1   0   97.16    6.45
   3  -1   0  103.20    6.45
  -3   1   0  109.59    6.81
  -2   1   4  624.73   18.89
   2  -1  -4  651.76   17.69
  -2  -3   0  500.65   15.93
  -2  -3   0  454.71   17.49
   0   1  -5 3376.94   43.57
   0  -1   5 3403.73   46.13
   0  -1   5 3351.12   43.44
   0  -1   5 3434.21   47.00
   0   3   5 3559.50   49.24
   0  -3  -5 3513.11   48.36
   0   3   5 3445.30   48.75
   0   4   3  487.75   16.41
   0  -4  -3  533.68   17.31
   0   4   3  511.73   17.76
   0  -4  -3  495.70   16.69
   2  -3  -2  189.24   11.60
   2  -3  -2  172.92   11.07
  -2   3   2  187.91   12.51
  -2   3   2  180.87   11.15
  -2   3   2  166.48   10.61
   2  -3  -2  181.69   10.82
   2  -3  -2  190.73   12.76
  -2   3   2  169.03   11.64
   3   1   0 2368.74   33.99
  -3  -1   0 2114.35   31.02
  -3  -1   0 2236.35   34.75
  -3  -1  -2  705.46   21.43
  -3  -1  -2  719.98   20.53
   3   1   2  775.91   22.78
   3   1   2  763.84   23.17
  -3   0   1  598.28   18.86
   3   0  -1  664.91   19.09
  -3   0   1  663.67   18.60
  -3   0   1  618.92   18.14
   3  -1   1 1216.83   22.90
  -3   1  -1 1162.58   22.24
  -3   1  -1 1220.37   15.39
  -3   1  -1 1172.55   15.69
   3  -1   1 1278.55   17.50
  -3   1  -1 1125.29   19.15
   0  -4   0  137.76   11.82
   0  -4   0  141.48   13.90
   0   4   0  121.22    8.81
  -1   2  -4 2248.96   33.95
   1  -2   4 2152.88   33.93
   1  -2   4 2214.46   34.02
   2  -2   3  569.22   21.66
  -2   2  -3  580.23   18.15
   2  -2   3  596.85   18.85
  -1  -4  -2  345.84   12.58
   1   4   2  367.70   20.29
   1  -1   5 1457.57   23.38
  -1   1  -5 1418.08   25.31
   1  -1   5 1382.86   24.31
   1  -1   5 1364.76   24.83
  -2   0   4   13.61    9.25
   2   0  -4    9.85    3.89
   2   0  -4   17.36    1.79
  -2   0   4   10.48    1.46
   2   1   5  245.89   10.27
   2   1   5  234.19   11.13
  -2  -1  -5  226.18    8.69
  -2  -1  -5  230.97    9.75
   2   1   5  240.11    8.84
  -3   1   1 3184.56   39.33
  -3   1   1 3281.71   41.49
   3  -1  -1 3175.24   44.30
  -3   1   1 3331.43   40.54
  -3   1   1 3234.48   43.96
   3  -1  -1 3323.12   41.93
  -1  -4  -1 1256.63   22.88
  -1  -4  -1 1221.30   28.36
   1   4   1 1154.65   26.85
  -1  -3  -5   37.24    3.98
   1   3   5   37.89    5.70
   1   3   5   34.21    4.16
  -1  -3  -5   34.83    4.43
  -1   4   1 2091.95   31.99
   1  -4  -1 2239.63   35.74
   1  -4  -1 2157.84   35.74
   1  -4  -1 2289.44   37.36
   2  -3   1  239.65    8.29
   2  -3   1  235.10    9.57
   2  -3   1  233.33   10.58
  -2   3  -1  249.38   10.53
  -2   3  -1  252.42    9.68
   1  -4  -2   16.26    5.29
  -1   4   2   17.32    3.40
  -1   4   2   20.36    2.88
   1  -4  -2   22.93    3.91
   1  -4  -2   26.31    6.79
  -1   4   2   18.70    3.20
   1   4   3 1110.37   28.19
  -1  -4  -3 1047.91   20.68
   0  -1  -6   17.68    3.12
   0   1   6   15.77    3.07
   0  -1  -6   17.89    2.84
   0  -1  -6   16.70    2.42
   0   1   6   18.29    3.40
   2  -2  -4 5695.46   70.44
  -2   2   4 5919.94   70.91
  -2   2   4 5934.04   74.65
   0  -3   3 1005.92   20.13
   0  -3   3 1021.77   19.48
   0   3  -3 1044.12   20.39
  -3   1  -2 2311.01   29.70
  -3   1  -2 2176.18   32.92
  -3   1  -2 2212.67   36.36
   3  -1   2 2345.24   37.13
  -3  -1   1 2172.96   31.17
  -3  -1  -3  908.10   18.93
   3   1   3 1015.93   30.35
  -3  -1  -3  967.18   15.39
   3   1   3 1003.85   19.55
  -3  -1  -3 1006.65   18.25
  -2  -2  -5  195.39   12.74
  -2  -2  -5  193.94   13.02
   2   2   5  211.41    8.85
   2   2   5  212.92   10.21
  -2  -2  -5  184.92   12.35
  -1  -1  -6  604.42   18.19
   1   1   6  642.07   20.17
  -1  -1  -6  593.15   18.56
  -1  -1  -6  611.50   18.80
   1   1   6  639.06   19.18
  -1   4   0  751.66   22.51
   1  -4   0  682.83   22.59
   1  -4   0  775.79   26.68
   1  -4   0  762.63   23.11
   2   3   4 7408.44   95.19
  -2  -3  -4 7371.20   90.41
  -2  -3  -4 7910.88   98.45
   3   0   3   25.85    3.70
  -3   0  -3   32.03    2.38
   3   0   3   28.88    3.36
  -3   0  -3   27.41    3.74
  -3   0  -3   30.10    3.02
  -2   3   3 2641.40   34.09
   2  -3  -3 2772.27   39.17
  -2   3   3 2844.02   40.18
   2  -3  -3 2725.04   35.42
   2  -3  -3 2820.28   41.70
   2  -3  -3 2749.79   35.22
  -2   3   3 2876.33   37.00
   0   2   6   14.42    8.30
   0  -2  -6    8.91    5.86
   0   2   6    9.11    4.93
  -1  -4   0  679.29   21.20
   1   4   0  604.11   21.32
  -1  -4   0  591.84   23.38
   0   4   4 2370.20   37.67
   0   4   4 2378.96   37.12
   0  -4  -4 2401.16   36.80
  -2  -3   1  462.53   19.34
  -2  -3   1  575.74   18.14
  -1  -2   4  227.27   10.09
  -1  -2   4  234.89    7.82
   1   2  -4  227.20    9.02
  -1   4   3  750.47   22.45
  -1   4   3  727.67   22.10
   1  -4  -3  761.57   22.06
  -1   4   3  694.51   19.97
   1  -4  -3  780.59   22.25
  -3   0   2 1617.96   25.43
  -3   0   2 1594.96   23.50
   3   0  -2 1661.88   24.20
  -3  -2  -1  749.62   23.16
  -3  -2  -1  758.68   23.44
   3   2   1  734.58   24.43
   0  -4   1   44.23    5.17
   0  -4   1   40.10    4.93
   0   4  -1   38.80    4.28
  -1   3  -3 4877.03   64.15
   1  -3   3 4620.57   61.78
   1  -3   3 4531.39   61.23
  -1  -2  -6   76.30    6.28
   1   2   6   70.35    6.29
   1   2   6   70.40    6.19
  -1  -2  -6   69.10    5.58
  -3   1   2 3393.54   44.36
  -3   1   2 3276.33   43.32
   3  -1  -2 3275.78   43.02
   3  -1  -2 3322.03   44.85
  -3   1   2 3267.06   38.73
  -3  -2  -2 2685.81   39.97
   3   2   2 2850.08   44.77
  -3  -2  -2 2789.26   41.42
  -1   3   5  238.74   10.75
  -1   3   5  243.98   10.88
   1  -3  -5  237.99    9.37
   0   0   6  391.24   13.85
   0   0   6  335.15   13.55
   0   0  -6  342.08   12.26
   0   0  -6  357.06   12.44
   0   0   6  369.55   12.67
   0   0  -6  358.93   12.47
  -1  -1   5   45.48    8.98
  -1  -1   5   48.09    4.50
   1   1  -5   42.38    3.89
  -1  -1   5   37.86    2.90
   1   1  -5   41.41    3.50
  -3   2   0    4.46    4.89
   3  -2   0    4.38    2.41
  -3   2   0    5.37    3.13
   3  -2   0    7.42    8.65
  -3   2   0    6.77    1.95
   3  -2   0    5.31    4.66
   1   4   4 1357.12   25.19
   1   4   4 1398.63   27.47
  -1  -4  -4 1277.01   23.80
  -1   0  -6 5151.28   66.63
   1   0   6 5158.87   66.74
   1   0   6 5002.41   63.93
   1   0   6 4874.09   64.40
  -1   0  -6 4833.26   61.54
  -2  -2   3   18.03    2.51
   2   2  -3   14.31    4.21
  -3   2   1 7808.62   90.80
   3  -2  -1 7921.79   92.03
  -3   2   1 7859.07   91.59
   3  -2  -1 7327.55   92.44
   3  -2  -1 7631.44   89.31
  -3   2   1 7710.57   95.03
  -3  -2   0  172.01   18.87
  -3  -2   0  159.61   12.61
  -2   3  -2 2163.53   33.15
   2  -3   2 2116.33   35.48
  -2   3  -2 2145.42   34.60
   2  -3   2 2121.30   34.56
  -2  -1   4  224.95   10.96
  -2  -1   4  236.29    8.19
   2   1  -4  236.41    8.24
   3  -2   1 7961.75   96.46
  -3   2  -1 7903.30   99.68
   3  -2   1 8057.71  101.90
  -3   2  -1 8803.16   98.82
  -3   2  -1 8176.16   97.61
   3   2   3 2247.54   36.99
  -3  -2  -3 2142.76   31.13
  -3  -2  -3 2212.45   34.00
  -3  -2  -3 2139.56   34.16
  -1   4  -1 1196.11   22.49
   1  -4   1 1242.15   23.94
   1  -4   1 1205.14   27.34
  -1  -3   3  798.08   25.52
  -1  -3   3  820.08   23.52
  -3   1  -3 3440.65   49.93
   3  -1   3 3676.38   53.30
  -3   1  -3 3603.19   49.34
   1  -1  -6 1080.18   20.87
  -1   1   6 1028.16   20.67
  -1   1   6 1105.27   21.08
   1  -1  -6 1077.19   17.13
  -3  -1   2  706.67   19.22
  -3  -1   2  683.76   18.84
   3   1   4   98.94    8.90
  -3  -1  -4   85.43    7.27
   3   1   4  103.45    7.75
  -3  -1  -4   94.28    7.19
  -3  -1  -4   90.90    6.26
  -1  -4   1   20.86    3.50
  -1   4   4 1983.10   31.69
   1  -4  -4 2050.68   31.46
  -1   4   4 1932.68   32.83
   1  -4  -4 1998.13   29.77
   2  -2   4  413.07   16.80
  -2   2  -4  428.46   15.01
   2  -2   4  430.09   16.07
   2  -1   5 1334.87   20.24
  -2   1  -5 1271.46   24.11
   2  -1   5 1271.73   25.48
   2  -1   5 1320.99   23.22
   2  -1   5 1313.87   25.58
   0  -3  -6  790.22   23.77
   0   3   6  819.31   24.72
   0   3   6  827.48   24.94
  -3   2   2  842.53   21.56
   3  -2  -2  818.14   22.60
  -3   2   2  827.48   23.84
  -3   2   2  827.66   23.07
   3  -2  -2  803.94   20.95
  -3   2   2  840.33   20.55
   3  -2  -2  813.55   24.21
  -2   1   5    1.83    3.71
   2  -1  -5    2.29    1.21
   2  -1  -5    1.74    1.60
   2  -3  -4 1799.28   30.26
  -2   3   4 1622.00   24.12
   2  -3  -4 1726.03   23.73
  -2   3   4 1686.86   28.04
   2  -3  -4 1678.46   24.69
   1  -2  -6    9.30    6.72
  -1   2   6   10.32    8.43
  -1   2   6   10.94    2.87
  -3   0  -4  455.89   15.52
  -3   0  -4  511.11   13.49
   3   0   4  520.09   14.03
  -3   0  -4  469.95   16.53
  -3   0  -4  511.31   15.84
   3   0   4  536.55   16.86
   2   3   5   68.26    6.01
  -2  -3  -5   68.07    6.32
  -2  -3  -5   65.62    5.65
   2   3   5   68.75    6.75
   1   3   6  879.62   29.86
   1   3   6  861.18   27.84
  -1  -3  -6  833.08   24.57
  -1  -3  -6  857.27   25.58
   0  -2   5   37.43    4.62
   0  -2   5   41.07    4.51
   0   2  -5   38.36    4.38
   0   4   5  825.22   25.24
   0  -4  -5  821.78   25.37
   0   4   5  829.37   26.02
  -2  -4  -2 1029.93   23.47
   2   4   2 1059.02   26.32
  -3  -2   1 2214.98   31.73
  -3  -2   1 2346.58   32.93
  -3  -2   1 2208.76   39.24
  -3   1   3   53.29   31.91
  -3   1   3   39.30    4.12
   3  -1  -3   39.20    3.29
  -3   1   3   38.94    1.69
   3  -1  -3   39.99    3.50
   2   3  -2  152.91    7.73
  -2  -3   2  172.78   11.23
   3  -2   2  765.40   18.14
   3  -2   2  792.45   10.87
  -3   2  -2  744.98   16.53
  -3   2  -2  763.50   14.98
   3  -2   2  758.23   18.80
   3  -2   2  788.72    7.59
  -3   0   3   36.66    5.34
  -3   0   3   30.69    3.31
   3   0  -3   36.78    3.63
  -3   0   3   35.16    2.06
   2   1   6   39.05    5.36
  -2  -1  -6   35.90    4.16
   2   1   6   43.10    5.65
   2   1   6   38.22    3.33
  -2  -1  -6   39.80    3.32
   0  -4   2 1906.59   27.24
   0  -4   2 1848.38   27.47
   0   4  -2 1814.43   25.78
   1   0  -6 7241.35   62.37
  -2   2   5 1313.67   18.17
  -2   2   5 1304.51   20.81
   2  -2  -5 1429.37   19.36
  -2  -4  -1 2533.98   30.81
  -2  -4  -1 2582.54   38.15
   2   4   1 2500.64   40.30
   1  -2   5 1325.03   19.55
  -1   2  -5 1257.15   19.91
   1  -2   5 1216.56   21.90
   1  -2   5 1305.46   21.76
   2   0  -5 4814.70   36.83
   2   4   3  264.87   16.18
  -2  -4  -3  223.34   12.64
  -2  -4  -3  244.43   13.47
  -3  -2  -4  245.92    9.80
  -3  -2  -4  238.60   11.21
   3   2   4  261.89    9.41
  -3  -2  -4  251.67    8.62
  -1  -4  -5 2387.89   29.94
   1   4   5 2553.11   32.45
   1   4   5 2511.64   34.31
   2  -4  -1   91.37    5.72
  -2   4   1   85.73    5.64
   2  -4  -1   94.24    6.93
  -2   4   1   94.88    8.00
   2  -4  -1   85.93    5.30
  -2   4   1   98.46    6.88
   2  -4  -1   88.25    6.11
   0   1  -6   30.72    2.92
   0   1  -6   33.87    3.68
   0  -1   6   31.23    3.68
   0  -1   6   28.75    4.93
   0  -1   6   35.40    4.20
  -2  -2  -6   87.92    5.97
   2   2   6   92.80   10.87
  -2  -2  -6   90.35    5.62
   2   2   6   90.48    6.98
   0  -3   4 1032.28   18.72
   0   3  -4 1076.67   17.42
   0  -3   4 1006.87   17.86
  -2   4   2    4.13    4.22
  -2   4   2    3.55    2.51
   2  -4  -2    4.19    4.47
   2  -4  -2    5.14    2.70
   2  -4  -2    6.89    6.86
   2  -4  -2    3.62    2.46
  -2   4   2    3.74    1.96
  -1   1  -6 2623.14   30.24
   1  -1   6 2738.76   30.40
   1  -1   6 2684.11   31.73
   1  -1   6 2655.22   32.41
   2  -4   0 8364.10   43.06
   1  -4   2 1189.05   24.80
  -1   4  -2 1192.20   20.17
   1  -4   2 1201.79   21.48
   2  -3   3 3111.31   39.52
  -2   3  -3 3197.36   35.29
   2  -3   3 3135.71   37.55
   3   3   2   93.68   15.49
  -3  -3  -2   96.44    6.88
  -2   0  -6  155.87    8.62
  -2   0  -6  159.21    7.08
   2   0   6  167.18    8.90
   2   0   6  167.69    9.79
   2   0   6  167.65    9.26
   3  -2  -3  542.95   13.59
  -3   2   3  540.54    8.32
   3  -2  -3  537.53   12.10
  -3   2   3  540.78   11.73
  -3   2   3  586.27   12.47
   1  -3   4    2.91    3.59
  -1   3  -4    2.04    4.23
   1  -3   4    0.45    1.87
  -1   3  -4    3.19    1.24
  -3  -3  -1 1967.78   30.56
   3   3   1 1851.13   32.39
  -2  -4   0 2486.66   31.54
   2   4   4 1069.13   23.15
  -2  -4  -4  978.92   19.66
  -2  -4  -4  919.28   17.91
  -3   1  -4  122.86    7.79
   3  -1   4  142.01    8.73
  -3   1  -4  131.57    7.36
   3  -1   4  149.39    6.98
   3  -1   4  149.97    5.13
   1  -3  -6 4373.68   42.32
  -1   3   6 4256.37   42.27
  -1   3   6 4215.34   43.71
   1  -3  -6 4196.86   43.43
   0  -5  -2   39.72    5.91
   0   5   2   38.57    5.30
   0   5   2   31.93    4.35
   0  -5  -2   41.20    5.73
   3   3   3 3044.86   41.83
  -3  -3  -3 2937.63   35.89
   0  -1  -7 3460.63   35.51
   0  -1  -7 3309.03   37.81
   0   1   7 3514.56   39.59
   0   1   7 3408.33   37.70
  -2   4   3  117.04    9.10
  -2   4   3  109.26    6.00
  -2   4   3  110.43    7.10
   2  -4  -3  120.21    8.11
   2  -4  -3  116.98    6.18
   2  -4  -3  113.62    6.71
   2  -4  -3  112.79    6.62
  -1   4   5 1343.85   20.98
   1  -4  -5 1283.35   17.66
  -1   4   5 1374.00   22.95
   1  -4  -5 1376.37   20.51
  -1  -4   2  183.61    9.56
  -1  -4   2  192.53   10.32
   3  -3  -1   11.44    1.94
  -3   3   1   11.04    2.27
   3  -3  -1   14.77    1.96
  -3   3   1   12.16    2.90
   3  -3  -1   17.28    1.36
  -3   3   1   15.07    3.31
   3  -3  -1   15.88    4.71
   3  -3   0   46.65    3.04
   3  -3   0   43.05    3.87
  -3   3   0   41.44    6.55
   3  -3   0   44.16    5.04
  -3   3   0   44.00    4.71
   3  -3   0   46.17    3.09
  -3  -1   3   33.34    5.39
  -3  -1   3   26.33    2.05
  -3  -1   3   33.22    5.41
  -1  -2   5 1841.50   24.27
  -1  -2   5 1814.56   19.11
   1   2  -5 1935.96   25.48
   1   2  -5 1928.50   20.21
   0  -2  -7 4838.73   47.47
   0   2   7 4924.44   48.85
   0   2   7 4978.70   49.58
   0  -5  -1  106.93   11.28
   0   5   1   95.02    6.34
   0  -5  -1  116.26   11.39
  -1  -1  -7   55.16    8.22
  -1  -1  -7   55.32    5.06
  -1  -1  -7   69.82    5.62
   1   1   7   62.85    5.03
   1   1   7   62.36    5.68
   3   1   5   61.15    3.82
  -3  -1  -5   54.55    4.88
   3   1   5   56.58    5.28
  -3  -1  -5   58.93    3.59
  -3  -1  -5   54.35    4.35
   3   1   5   63.29    6.52
   0  -5  -3    3.71    2.65
   0  -5  -3    4.37    2.70
   0   5   3    4.52    3.28
  -2  -2   4  904.70   15.22
   2   2  -4  837.88   14.87
  -2  -2   4  921.25   10.52
   3  -2   3  601.20   14.48
  -3   2  -3  581.76   15.07
   3  -2   3  627.73   17.33
   3  -2   3  668.93   12.07
  -3   2  -3  606.76   14.81
  -1  -2  -7 2987.04   36.00
   1   2   7 3154.99   36.62
  -1  -2  -7 3038.52   34.15
  -1  -2  -7 3214.43   36.17
  -3  -2   2  695.08   38.32
  -3  -2   2  739.82   14.05
   2  -4   1 2806.25   34.33
  -2   4  -1 2733.18   32.03
   2  -4   1 2579.90   35.76
  -2   4  -1 2715.51   35.15
   2  -4   1 2699.44   28.81
  -3  -3   0  946.51   22.19
  -2   3   5   67.57    6.03
   2  -3  -5   66.64    4.56
   2  -3  -5   74.22    5.76
  -2   3   5   68.75    4.48
   2  -3  -5   65.21    4.19
   3  -3  -2  388.05   12.07
  -3   3   2  406.49   14.27
  -3   3   2  386.89    9.33
   3  -3  -2  387.98    9.21
   3  -3  -2  398.46    9.22
  -3   3   2  402.22    9.06
  -3   3   2  384.81    6.47
   1   5   2   21.51    7.43
  -1  -5  -2   26.11    3.91
  -2  -1   5   13.57    6.62
  -2  -1   5   16.54    2.24
   2   1  -5   17.99    3.96
  -3   0  -5  531.64    8.50
   3   0   5  550.75    8.89
   3   0   5  549.57   15.19
   3   0   5  552.08   12.86
  -3   0  -5  517.84   14.02
  -3   0  -5  506.64   13.86
  -3   0  -5  520.32   11.81
  -1  -3   4 2662.36   27.78
   1   3  -4 2703.23   32.20
  -1  -3   4 2797.14   33.50
   2   3   6  260.13    9.35
  -2  -3  -6  227.47   10.63
  -2  -3  -6  253.14   10.44
   2   3   6  269.87   11.00
   3  -3   1   57.62    5.74
  -3   3  -1   65.56    4.95
   3  -3   1   64.23    5.17
   3  -3   1   59.05    3.35
  -3   3  -1   63.80    5.56
   3   2   5  365.49    9.51
  -3  -2  -5  355.04   10.77
   3   2   5  387.22   12.12
  -3  -2  -5  355.79   14.84
  -3  -2  -5  353.38    8.77
  -1  -1   6  303.61   11.88
  -1  -1   6  340.21   11.05
   1   1  -6  324.98    7.02
  -1  -1   6  314.74    6.43
   1   1  -6  324.95   10.95
  -3   1   4 1134.92   19.29
   3  -1  -4 1092.42   18.31
   3  -1  -4 1119.37   15.04
  -3   1   4 1217.14   16.56
  -1  -5  -3 1039.57   20.07
  -1  -5  -3 1118.67   21.95
   1   5   3 1125.55   25.12
   0  -4  -6    5.41    4.22
   0   4   6    4.83    3.52
   0  -4  -6    3.21    3.66
   0   4   6    1.56    5.83
  -1   5   2  136.46   11.10
  -1   5   2  137.90    7.67
   1  -5  -2  183.17   14.14
   1  -5  -2  147.11    8.68
   1  -5  -2  163.01    9.86
   1  -5  -2  159.53    8.53
   0   5   0  610.36   14.68
   0  -5   0  726.21   18.02
   0  -5   0  695.73   16.41
   0  -5   0  589.13   18.01
   3   3   4 1349.55   24.86
  -3  -3  -4 1229.85   19.45
  -3  -3  -4 1282.99   22.41
  -3  -3  -4 1265.91   23.98
   0   0   7 9168.86   58.87
   1   5   1 1260.20   21.56
   2  -2   5  259.17   10.07
   2  -2   5  278.70   10.88
  -2   2  -5  256.83   10.19
   2  -2   5  280.25    7.46
  -1   5   1 4115.42   43.39
   1  -5  -1 4098.51   46.29
   0   5   4    5.86    5.46
   0  -5  -4    6.46    4.51
   0  -5  -4    8.17    5.89
   0  -5  -4    9.35    3.04
   0   5   4    4.60    5.38
   1   0   7 1038.68   17.91
  -1   0  -7 1013.93   20.13
   1   0   7 1044.58   20.95
   1   0   7 1097.86   19.19
  -1   0  -7  984.38   17.26
   0   4  -3 1108.69   20.83
   0  -4   3 1066.07   20.37
   0  -4   3 1029.20   22.61
  -3   0   4  179.72    8.85
   3   0  -4  197.54    6.93
  -3   0   4  206.34    7.04
  -3   0   4  197.56    7.42
   1   4   6  151.31   10.11
  -1  -4  -6  146.51    8.11
   1   4   6  151.67    9.26
  -2  -4  -5  144.22    8.58
   2   4   5  154.10    9.53
  -2  -4  -5  151.59    9.11
   2   4   5  155.84   10.24
   0   3   7   61.95    6.59
   0  -3  -7   61.85    4.99
   0   3   7   65.68    7.76
   1  -5  -3  493.53   14.37
  -1   5   3  450.93   13.53
  -1   5   3  457.94   14.83
  -1   5   3  523.19   14.50
   1  -5  -3  524.62   13.36
   2  -4  -4  141.72    6.90
   2  -4  -4  123.82    5.98
  -2   4   4  130.47    7.17
   2  -4  -4  150.88    9.29
   2  -4  -4  129.54    7.26
  -2   4   4  140.51    8.16
   2  -1   6   11.45    3.28
   2  -1   6   12.32    7.09
   2  -1   6   15.39    5.10
   2  -1   6    2.96    6.75
  -2   1  -6   12.23    5.47
  -2   1  -6    9.75    2.58
  -4   0  -1  121.06    7.34
  -4   0  -1  112.70    5.72
   4   0   1  114.15    6.82
  -4   0  -1  110.63    5.86
   4   0   1  119.80    7.91
   2  -1  -6   98.01    4.87
  -2   1   6   92.58    6.72
  -1  -3  -7 1696.51   25.80
   1   3   7 1697.01   25.75
  -1  -3  -7 1623.16   23.87
   1   3   7 1733.00   28.58
   3  -2  -4  148.75    7.26
  -3   2   4  157.75    8.01
  -3   2   4  150.55    6.42
  -3   2   4  171.50    7.94
   3  -2  -4  142.67    7.95
   1   5   4   26.17   13.72
  -1  -5  -4   22.18    3.96
  -4   0   0  107.13    6.92
   4   0   0  124.71    7.28
  -4   0   0  110.09    6.84
  -4   0   0  113.09    5.51
  -1   4  -3  549.39   14.14
   1  -4   3  486.03   16.16
  -1   4  -3  528.82   15.52
   1  -4   3  525.12   14.56
  -1   1   7   44.48    5.85
  -1   1   7   49.50   35.18
   1  -1  -7   49.20    6.25
   1  -1  -7   42.42    7.72
   1  -1  -7   47.56    3.54
  -3   3   3  881.34   11.98
  -3   3   3  832.77   15.20
   3  -3  -3  864.83   18.05
   3  -3  -3  844.31   11.55
   3  -3  -3  804.39   15.27
  -3   3   3  876.77   11.00
  -3  -3   1    1.22    2.23
  -3  -3   1    2.20    3.29
   1  -5   0 2246.84   32.05
   1  -5   0 2173.87   33.13
   1  -5   0 1987.24   33.25
  -1   5   0 2090.37   28.81
  -1   2   7 1146.47   21.00
  -1   2   7 1139.01   21.70
   1  -2  -7 1096.87   19.96
  -2   2   6   65.71    5.49
   2  -2  -6   62.68    3.14
  -2   2   6   67.09    5.14
  -4   0  -2    7.51    2.76
   4   0   2    6.36    1.94
  -4   0  -2   10.43    4.16
   4   0   2    7.80    5.47
  -4  -1  -1  928.24   17.67
  -4  -1  -1  999.00   17.79
   4   1   1  978.45   19.83
   4   1   1 1011.28   18.77
   3  -3   2 1998.18   28.48
  -3   3  -2 2005.43   27.60
   3  -3   2 2002.10   19.34
   3  -3   2 2042.08   31.79
  -3   3  -2 1922.36   30.86
   2  -3   4  469.94   13.51
   2  -3   4  463.55   13.91
  -2   3  -4  436.56   12.46
   2  -4   2  372.22   13.09
   2  -4   2  379.83   12.31
  -2   4  -2  369.36   12.16
   1   5   0 1063.73   22.80
  -1  -5   0 1204.90   22.41
  -4  -1  -2 1667.53   21.99
  -4  -1  -2 1563.77   24.65
   4   1   2 1697.90   25.31
   4   1   2 1711.07   36.99
  -2  -1  -7 1693.53   23.69
   2   1   7 1802.56   23.73
  -2  -1  -7 1672.57   25.34
   2   1   7 1737.81   27.33
   2   1   7 1760.82   27.47
  -4   1   0    3.62    5.04
  -4   1   0    2.07    3.64
  -4   1   0    1.22    0.60
  -4   1   0    1.09    0.71
   4  -1   0    1.55    1.92
   0   2  -6 2496.60   30.63
   0  -2   6 2435.73   31.18
   0  -2   6 2365.22   27.90
   0  -2   6 2441.33   34.28
   0   2  -6 2432.46   27.24
  -4   1  -1  143.28    5.72
  -4   1  -1  135.57    6.87
   4  -1   1  154.19    6.90
   4  -1   1  138.35    8.28
  -4   1  -1  140.24    5.20
  -4   1  -1  139.23    8.36
   2   2   7   32.53    5.90
  -2  -2  -7   33.15    6.44
   2   2   7   33.26    4.13
  -2  -2  -7   35.73    4.05
  -4  -1   0  296.78   11.28
  -4  -1   0  276.69    8.94
   4   1   0  294.18    9.42
   3  -1   5  316.93    9.78
  -3   1  -5  280.81   14.34
   3  -1   5  320.10    6.27
   3  -1   5  301.80   15.75
   2   0  -6    8.51    4.59
  -2   0   6    2.87    2.17
  -2   0   6    4.57    3.66
   2   0  -6    2.08    3.11
   0  -5   1 2563.96   35.75
   0  -5   1 2479.99   33.68
  -3   2  -4  550.15   13.58
   3  -2   4  574.50   15.07
   3  -2   4  582.38    8.09
   3  -2   4  589.62   16.40
   3  -2   4  577.77   12.40
  -3   2  -4  566.03   15.10
  -1   5   4    3.27    3.65
   1  -5  -4    4.21    2.98
  -1   5   4    1.62    1.82
   1  -5  -4    2.04    2.04
   1  -2   6  599.05   15.13
   1  -2   6  602.68   13.38
  -1   2  -6  579.23   13.93
   1  -2   6  606.20   14.62
  -4   0   1 1194.53   18.43
  -4   0   1 1175.10   18.80
   4   0  -1 1281.46   20.23
  -4   0   1 1217.58   17.44
   1  -4  -6 2239.34   28.43
  -1   4   6 2294.58   29.37
  -1   4   6 2221.17   32.48
  -1  -4   3  871.34   20.04
  -1  -4   3  907.05   20.52
   0  -3   5  501.44   12.73
   0   3  -5  569.60   14.29
   0  -3   5  549.96   14.30
  -3  -2   3  825.06   11.23
  -3  -2   3  908.48   15.93
  -3  -3  -5 3755.33   43.84
  -3  -3  -5 3827.77   43.40
  -3  -3  -5 3695.40   37.86
   0  -5  -5   83.80    6.15
   0   5   5   82.23    7.24
   0  -5  -5   74.59    5.70
   0   5   5   78.14   10.33
   0  -5  -5   76.16    6.03
  -4   1   1   36.00    2.45
   4  -1  -1   37.91    5.29
  -4   1   1   38.14    3.72
  -4   1   1   34.63    2.74
  -4   1   1   39.29    6.59
  -3  -1   4  500.21   13.84
  -3  -1   4  533.48    9.72
  -3  -1   4  488.23    6.40
   1   0  -7  684.40   11.49
  -1   0   7  701.65   16.39
  -1   0   7  661.62   14.04
   1   0  -7  691.37   13.21
   1   0  -7  679.80   17.77
  -3  -1  -6  715.84   15.44
   3   1   6  763.73   16.44
  -3  -1  -6  729.41   12.89
   3   1   6  729.27   12.81
  -3  -1  -6  704.37   17.54
   3   1   6  754.52   20.45
   1  -3   5  195.72   10.25
   1  -3   5  216.04   10.65
  -1   3  -5  218.59   18.74
   4  -1   2   41.39    5.30
  -4   1  -2   37.66    2.64
   4  -1   2   41.93    3.10
  -4   1  -2   35.21    4.24
  -4   1  -2   36.16    4.05
  -4  -1  -3   10.92   12.41
   4   1   3   12.39    9.76
  -4  -1  -3    9.02    4.44
   4   1   3    5.51    5.84
   4   0   3   71.67    6.39
   4   0   3   76.52    6.43
  -4   0  -3   65.13    4.35
  -4   0  -3   65.41    3.17
  -4   0  -3   60.48    5.49
   1   5   5 1140.27   24.21
   1   5   5 1202.65   23.12
  -1  -5  -5 1111.40   21.16
   1  -3  -7    7.28    5.12
  -1   3   7    2.90    2.45
   1  -3  -7    2.56    2.15
  -3  -4  -2  116.21    8.75
   3   4   2  125.64   18.40
  -1   5  -1    6.09    5.84
   1  -5   1    4.70    2.24
   1  -5   1    6.86    5.27
  -2   0  -7   56.17    5.22
   2   0   7   53.08    5.95
   2   0   7   64.72    6.02
  -2   0  -7   55.08    4.56
   2   0   7   63.03    4.53
  -2  -4   2  258.56   10.07
   2   4  -2  208.51   10.06
   0  -1   7  163.85    8.89
   0   1  -7  157.62    7.74
   0   1  -7  161.25    8.08
   0  -1   7  164.67    8.60
   0  -1   7  160.30   12.01
  -3  -2  -6  126.32    7.46
  -3  -2  -6  122.76    8.10
   3   2   6  141.39    8.90
  -3  -2  -6  128.91    6.51
   3   2   6  131.95    6.80
   1  -1   7  425.51   12.09
   1  -1   7  423.66   15.32
  -1   1  -7  399.66   10.93
   1  -1   7  419.23   12.12
  -2   3   6   41.25    4.92
  -2   3   6   48.24    4.81
  -4  -1   1 1443.49   20.82
  -4  -1   1 1471.04   24.68
  -2  -5  -2  654.28   16.06
   2   5   2  683.01   26.15
   3   4   3  124.71    9.65
  -3  -4  -3  118.19    9.06
   2  -4  -5 2640.71   32.88
   2  -4  -5 2678.00   28.76
   2  -4  -5 2823.10   28.72
  -2   4   5 2642.90   35.95
  -2   4   5 2675.32   30.30
   2   4   6 2935.42   39.94
  -2  -4  -6 2853.21   35.15
   2   4   6 2864.93   37.34
   2   5   3 1086.83   28.32
  -2  -5  -3 1044.14   21.26
   4   2   2 3402.76   45.53
  -4  -2  -2 3148.60   37.41
  -4  -2  -2 3300.37   39.53
   3  -3  -4 1152.96   20.23
  -3   3   4 1157.18   14.70
   3  -3  -4 1152.20   19.75
  -3   3   4 1188.42   20.22
   3  -3  -4 1187.13   13.26
   4   2   1  143.97   10.05
  -4  -2  -1  129.27    7.29
  -4  -2  -1  148.45    9.32
   3   4   1 3472.94   51.95
  -3  -4  -1 3654.14   48.09
  -1  -5   1  126.02   12.49
   2   2  -5 3146.42   33.66
  -2  -2   5 3294.05   34.97
  -2  -2   5 3243.90   40.05
  -2  -2   5 3188.60   24.17
  -3   0  -6  355.39    7.65
   3   0   6  383.01    8.53
   3   0   6  385.83   16.60
  -3   0  -6  348.17   10.40
   3   0   6  370.93   11.58
  -3   1   5  174.33   11.49
   3  -1  -5  171.09    9.11
   3  -1  -5  177.34    8.35
  -2  -3  -7  269.03    9.16
  -2  -3  -7  237.83   11.38
   2   3   7  296.33   11.19
   2   3   7  264.48   12.82
  -3  -3   2 3961.75   40.22
   3  -3   3 2371.26   32.45
   3  -3   3 2454.69   36.63
  -3   3  -3 2454.22   31.29
   3  -4  -1  198.43    8.11
   3  -4  -1  205.39    8.96
  -3   4   1  197.36   10.50
   3  -4  -1  202.78    9.83
  -3   4   1  190.39    9.87
   3  -4  -1  204.61   12.44
  -3   4   1  208.36   10.96
   0   4   7 1255.94   23.12
   0   4   7 1200.84   24.41
  -4   0   2   52.94    4.28
  -4   0   2   56.58    4.52
   4   0  -2   39.63    3.51
  -4   0   2   51.30    4.64
  -2  -5  -1 1775.96   27.45
   4  -2   0  232.23   11.79
  -4   2   0  222.79    9.16
  -4   2   0  226.10    8.60
  -4   2   0  226.10   11.77
   4  -2   0  228.10    8.05
  -4   1   2   37.64    4.17
  -4   1   2   36.91    3.09
   4  -1  -2   42.13    4.53
  -4   1   2   33.72    4.34
  -4   1   2   43.72    9.03
   2  -5  -2 7484.98   47.71
   2  -5  -2 7326.90   42.53
  -2   5   2 7282.23   64.38
   2  -5  -2 7325.09   56.88
  -1  -2   6 1023.29   14.45
  -1  -2   6 1058.20   20.16
  -1  -2   6 1075.14   22.28
   1   2  -6 1044.85   18.50
   1   2  -6 1083.58   15.10
  -2   5   1    9.59    2.88
   2  -5  -1    9.19    2.49
   2  -5  -1   17.62   11.46
   2  -5  -1   13.46    9.87
   2  -5  -1   13.25    7.39
   1   4   7   18.64    3.54
  -1  -4  -7   21.72    3.80
   1   4   7   21.52    7.60
   4   2   3  793.25   20.34
  -4  -2  -3  760.90   16.11
  -4  -2  -3  695.47   16.39
  -1   5   5  408.90   13.03
   1  -5  -5  414.11   11.84
  -1   5   5  414.61   12.82
   1  -5  -5  416.40   11.19
  -2  -3   4 4291.31   45.48
  -2  -3   4 4323.29   37.86
   0   2   8 3138.83   38.36
   0   2   8 3076.27   39.42
   0  -2  -8 2962.86   36.08
  -3   4   0  888.64   16.70
   3  -4   0  877.04   14.83
   3  -4   0  900.15   14.39
   3  -4   0  888.99   17.83
   3  -4   0  868.59   21.08
   3  -2  -5  933.72   17.96
  -3   2   5  972.39   18.44
  -3   2   5  949.90   16.01
   3  -2  -5 1005.20   16.04
  -1  -2  -8   91.06    6.20
   1   2   8   92.57   10.69
  -1  -2  -8   91.81   13.80
   1   2   8   94.70    7.21
   2   5   4 1185.43   27.48
  -2  -5  -4 1073.91   24.78
   2  -4   3  404.24   18.84
   2  -4   3  378.66   18.63
   3  -4  -2   76.93    6.53
  -3   4   2   86.57    5.94
   3  -4  -2   81.44    4.89
   3  -4  -2   83.33    4.67
  -3   4   2   84.97   11.36
   3  -4  -2   88.15    3.34
  -3   4   2   83.31    4.47
  -4   1  -3  325.80   13.52
   4  -1   3  359.01   15.34
  -4   1  -3  301.53   14.43
  -4   1  -3  294.06   15.25
   4  -1   3  343.61   18.16
  -4   2  -1 4436.94   64.88
  -4   2  -1 4600.25   59.97
   4  -2   1 4544.96   59.17
   4  -2   1 4468.32   70.11
  -4  -2   0    4.68    4.26
  -4  -2   0    5.25    4.61
  -3  -4  -4 1320.84   26.58
   3   4   4 1401.62   32.21
  -3  -4  -4 1362.64   29.45
  -1  -3   5  319.11   13.94
   1   3  -5  332.58   15.63
  -1  -3   5  328.33   18.48
  -4   2   1  943.44   17.36
  -4   2   1  950.20   17.49
   4  -2  -1  941.60   18.11
  -4   2   1  920.66   20.66
   4  -2  -1  966.04   22.48
   0   4  -4    2.59    2.82
   0  -4   4    3.04    2.34
   0  -4   4    9.83    6.89
   0  -1  -8  797.14   17.14
   0  -1  -8  792.59   18.38
   0  -1  -8  780.67   18.98
   0   1   8  815.26   19.78
   0   1   8  811.53   20.55
  -1  -1  -8  410.47   18.40
  -1  -1  -8  417.47   18.43
   1   1   8  451.68   23.20
   1   1   8  453.30   20.05
  -1  -1  -8  402.97   18.22
  -3   0   5   13.72    6.50
   3   0  -5   12.43    2.00
  -3   0   5   17.78    1.76
   4   1   4 1023.17   22.22
  -4  -1  -4  948.96   20.31
   4   1   4 1009.81   24.30
  -4  -1  -4  941.88   16.45
  -4  -1  -4  875.45   21.68
   2   1  -6 3785.91   55.17
  -2  -1   6 3629.97   58.31
  -2  -1   6 3479.24   51.08
   0  -5   2   61.55    6.60
   0  -5   2   60.28    7.76
   2  -5  -3   29.27    3.58
   2  -5  -3   29.32    5.70
   2  -5  -3   28.18    3.78
  -2   5   3   31.92    3.37
  -2   5   3   32.97    4.59
   2  -5  -3   38.79    6.58
  -2   5   3   30.75    3.72
  -3  -4   0    8.88    8.07
  -3  -4   0    8.19    2.34
  -4   0  -4  226.81    8.80
   4   0   4  231.79   11.27
  -4   0  -4  222.85   10.48
  -4   0  -4  199.18   10.89
   4   0   4  219.55   13.07
  -2   2  -6  516.35   22.62
   2  -2   6  527.42   23.68
   2  -2   6  532.58   23.64
   2  -2   6  565.99   22.72
  -2   5   0  171.95   10.98
   2  -5   0  182.78   12.04
   2  -5   0  153.41    9.22
   2  -5   0  181.51   11.33
   2  -5   0  161.87   10.39
   1  -4   4   22.80    5.20
   1  -4   4   31.69    3.84
  -1   4  -4   25.47    9.14
   0  -5  -6  386.61   17.85
   0   5   6  367.18   18.04
   0   5   6  368.70   17.78
   3   3   6  238.71   13.27
   3   3   6  231.05   14.51
  -3  -3  -6  235.88   11.54
  -3  -3  -6  236.98   12.53
  -4  -1   2 1743.80   31.92
  -4  -1   2 1642.42   27.56
  -2  -5   0   44.87    5.10
   3  -4   1 7780.38   52.15
  -3   4  -1 7492.04   49.67
  -1  -1   7 1619.95   29.83
   1   1  -7 1737.91   30.43
  -1  -1   7 1683.46   26.01
   1   1  -7 1670.79   25.65
  -1  -1   7 1730.45   34.17
   4  -2   2 3600.82   60.54
   4  -2   2 3797.61   51.70
  -4   2  -2 3430.13   52.92
   1   5   6  415.92   20.53
   1   5   6  385.53   18.50
  -3   4   3  236.45   12.04
  -3   4   3  214.18    9.75
   3  -4  -3  231.14   10.11
   3  -4  -3  226.51   13.26
  -3   4   3  230.70   10.46
   3  -4  -3  215.84   10.78
  -3   4   3  249.51   13.24
   3  -4  -3  223.89   10.87
  -4   2   2  917.46   16.53
  -4   2   2  929.39   13.35
  -4   2   2  884.11   13.85
  -4   2   2  893.60   21.73
  -4   2   2  930.83   18.30
   4  -2  -2  930.77   22.10
   4  -2  -2  882.01   17.99
   1  -5   2 1993.88   38.77
   1  -5   2 1928.33   37.88
  -2   3  -5  953.85   24.58
   2  -3   5  955.62   23.96
   0   3   8 3919.79   61.86
   0   3   8 3928.84   64.82
  -4  -2  -4  749.87   20.09
  -4  -2  -4  727.68   15.78
   4   2   4  783.26   20.99
   3  -2   5  249.88   16.27
   3  -2   5  253.03   10.79
   3  -2   5  254.78   19.81
   3  -2   5  267.69   12.82
   1   3   8  243.70   12.98
  -1  -3  -8  257.03   13.10
   1   3   8  266.47   14.76
   2  -1   7  273.72   18.68
   2  -1   7  281.17   15.17
   2  -1   7  280.58   13.01
   2  -1   7  292.82   14.90
  -2   1  -7  251.06   13.01
  -4  -2   1  428.74   21.38
  -4  -2   1  447.34   18.91
   2  -1  -7 5696.66   27.30
  -2  -5  -5  194.90   12.93
   2   5   5  218.07   14.13
   0   0  -8  100.30    6.27
   0   0   8  116.58    8.33
   0   0  -8  110.02   14.86
   0   0  -8   99.77    5.28
  -1   0  -8   77.91    5.20
   1   0   8   75.60   11.47
  -1   0  -8   72.99    5.32
   1   0   8   80.71    7.61
   1   0   8   89.83    6.58
  -1   0  -8   79.83    6.18
  -3  -2   4 4507.98   59.22
  -2   2   7 1406.06   26.98
  -2   2   7 1461.73   30.24
   2  -2  -7 1380.83   21.65
   3  -1   6 1781.54   36.09
   3  -1   6 1799.49   27.77
   3  -1   6 1769.26   32.61
   1  -4  -7   21.30    9.41
  -1   4   7   24.53    3.99
  -1   4   7   23.80    5.03
  -3  -4  -5 3988.98   61.43
   3   4   5 4296.06   69.81
  -4   1   3 3442.20   52.46
   4  -1  -3 3544.36   53.27
  -4   1   3 3504.09   46.59
   4  -1  -3 3599.97   54.17
  -4   1   3 3581.90   52.96
   2  -5  -4   74.20   10.17
   2  -5  -4   62.95    5.46
  -2   5   4   56.47    7.01
   2  -5  -4   69.04    5.39
  -2   5   4   73.95    7.63
   2  -5  -4   64.96    4.08
  -2   5   4   65.56    8.30
  -1  -4   4  281.57   14.35
  -1  -4   4  288.95   16.73
   1   4  -4  270.93   15.40
  -1  -5   2   72.63    5.72
  -1  -5   2   76.62    7.29
   0  -6  -2 4090.61   66.64
  -4   0   3   36.26    2.36
  -4   0   3   35.31    3.94
   4   0  -3   37.20    3.50
  -4   0   3   31.97    2.86
   2  -5   1  323.88   24.04
  -2   5  -1  318.58   15.84
   2  -5   1  313.48   16.75
  -3   3   5 1074.27   19.97
   3  -3  -5 1114.86   16.40
   3  -3  -5 1055.40   22.53
  -3   3   5 1069.21   22.90
   3  -3  -5 1089.88   23.38
   2   4  -3   76.39    5.49
  -2  -4   3   88.61    6.33
   0  -6  -3 1661.60   35.80
   0   6   3 1571.40   37.21
   0  -6  -3 1751.58   33.68
  -1   2   8   76.23    6.49
   1  -2  -8   72.28    6.21
  -1   2   8   74.42    6.26
   2  -4  -6  466.19   18.65
   2  -4  -6  431.07   18.25
  -2   4   6  451.65   23.19
  -2   4   6  465.22   19.97
  -4  -3  -2  216.37   12.29
  -4  -3  -2  206.61   11.39
   4   3   2  216.85   14.13
   4  -1   4 7496.76   60.85
  -3  -1   5 1412.68   23.40
  -3  -1   5 1384.60   29.06
   3   1  -5 1296.51   21.97
  -2  -2  -8  768.80   19.74
   2   2   8  855.85   24.42
  -2  -2  -8  780.02   17.98
   2   2   8  805.61   19.37
   1  -1  -8 4258.20   59.98
  -1   1   8 4390.98   68.67
   1  -1  -8 4190.58   60.56
  -1   1   8 4219.21   66.31
  -3  -4   1 2796.12   46.22
  -3  -1  -7 4508.64   67.83
   3   1   7 4700.22   76.05
   3   1   7 4755.63   42.12
   2   4   7   10.00    8.19
  -2  -4  -7    9.76    7.71
   2   4   7    8.31    3.29
   2   1   8 3402.57   56.42
  -2  -1  -8 3104.57   49.13
   2   1   8 3277.01   51.06
  -2  -1  -8 3073.54   51.11
   3  -3   4 1518.27   33.73
   3  -3   4 1532.05   31.31
  -3  -3   3  571.36   23.95
   4   1   5  260.04   15.52
  -4  -1  -5  248.36   12.12
  -4  -1  -5  252.84   10.66
   4   1   5  250.10   14.69
   0  -6  -1  614.31   28.68
   0  -6  -1  721.07   20.13
  -4  -3  -1  551.97   25.02
  -4  -3  -1  533.33   23.10
   4   3   1  461.25   28.26
   3   2   7  280.17   13.43
  -3  -2  -7  276.74   12.84
   3   2   7  307.76   16.42
   1  -5  -6  124.75    7.45
  -1   5   6  126.02    8.63
   1  -5  -6  117.31    8.30
  -1   5   6  132.98   10.51
  -4  -3  -3 1087.47   24.55
   4   3   3 1180.46   30.92
  -4  -3  -3 1046.74   23.83
   3  -4   2 2244.71   43.90
  -3   4  -2 2351.03   40.05
   3  -4   2 2320.04   35.74
   3  -4   2 2370.83   44.30
   2   0  -7   76.63    6.11
   2   0  -7   63.29    2.09
  -2   0   7   63.15    7.62
  -2   0   7   62.38    6.26
   4  -2   3  534.07   28.86
   4  -2   3  538.54   21.23
  -4   2  -3  469.86   20.49
   0  -3   6  780.64   20.36
   0   3  -6  785.23   18.79
   0  -3   6  767.92   18.95
   0  -6  -4 1130.24   24.88
   0   6   4 1097.06   28.79
   0  -6  -4 1084.28   25.08
  -1  -6  -3   51.63    8.69
   1   6   3   53.23    8.05
   0  -2   7   29.61    4.23
   0  -2   7   33.35    6.23
   0   2  -7   29.98    3.03
   0   2  -7   29.31   10.06
   0  -2   7   36.90    4.35
  -3   4   4   78.92    4.11
   3  -4  -4   76.44    4.15
   3  -4  -4   85.37   10.14
  -3   4   4   80.52    3.80
   3  -4  -4   73.64    3.90
   3  -4  -4   76.78    5.21
  -3   4   4   75.39    5.26
  -4   2   3 2948.87   40.00
  -4   2   3 2959.94   40.55
   4  -2  -3 2822.99   44.92
  -4   2   3 2904.61   45.90
  -4   2   3 2953.51   47.90
   4  -2  -3 2868.99   46.47
  -1  -6  -2 8363.99   58.15
   1   6   2 8010.55   74.27
  -2  -5   1 1686.83   33.77
   1  -2   7   38.56    5.34
   1  -2   7   32.47    4.03
   1  -2   7   32.13    4.63
  -1   2  -7   33.23    5.27
   4  -3   0 3199.96   49.39
   4  -3   0 3373.02   47.11
  -4   3   0 3453.50   48.44
   4  -3   0 3327.85   57.29
  -4   3   0 3421.96   51.08
   1  -3   6   73.40    6.35
   1  -3   6   74.64    8.80
  -1   3  -6   70.47    6.38
  -2   3   7    3.26    3.74
  -2   3   7    3.18    5.49
  -4   0  -5    9.82    2.07
   4   0   5   12.33    9.01
  -4   0  -5   11.10    1.88
   4   0   5   11.33    7.66
  -4   3   1  416.94   17.03
  -4   3   1  380.48   18.38
   4  -3  -1  416.74   19.99
  -4   3   1  404.47   16.78
   4  -3  -1  392.46   17.51
   4  -3  -1  405.52   16.50
   1  -6  -2  179.26   13.58
   1  -6  -2  172.24   11.63
  -1   6   2  151.97   11.48
  -1   6   2  167.01   11.96
   1  -6  -2  188.42   11.75
   1  -6  -2  179.95   11.96
  -4  -2  -5  370.83   17.03
  -4  -2  -5  375.12   15.89
   4   2   5  392.70   18.95
   2  -4   4   84.57    6.92
   2  -4   4   93.33    7.30
   1  -3  -8 4114.36   63.94
  -1   3   8 4316.60   66.18
  -1   3   8 4285.25   68.56
   3  -1  -6 2866.48   40.31
  -3   1   6 2886.40   48.37
   1  -6  -3   28.88    6.78
   1  -6  -3   30.16    5.91
  -1   6   3   22.88    4.93
   1  -6  -3   30.33    8.34
  -1   6   3   24.65    8.99
   3   0   7 2058.14   33.14
   3   0   7 2067.01   40.78
  -3   0  -7 2014.41   32.12
   3   0   7 2119.16   38.72
   0  -5   3    6.87    7.17
   0  -5   3    8.69    6.57
  -4  -3   0   10.11    7.67
  -4  -3   0   11.05    7.89
  -4  -1   3 1338.20   28.38
  -4  -1   3 1265.17   21.74
  -4  -1   3 1367.09   22.91
  -1  -6  -4 1177.39   26.86
   1   6   4 1240.17   39.05
   2   3   8  424.46   19.49
  -2  -3  -8  403.18   18.07
   2   3   8  415.76   19.91
  -1  -6  -1 4000.90   63.79
   1  -6  -1    3.58    5.29
   1  -6  -1    1.60    4.11
   1  -6  -1    2.87   10.11
   1  -6  -1    3.94    7.73
  -4  -2   2  904.80   17.83
  -4  -2   2  945.78   18.94
  -4  -2   2  792.79   23.06
   4  -3   1  636.89   15.53
   4  -3   1  661.71    7.15
   4  -3   1  638.27    8.73
   4  -3   1  622.84   27.69
  -4   3  -1  605.56   24.64
  -4  -3  -4 4237.12   66.24
   4   3   4 4496.11   73.83
  -4  -3  -4 4288.50   63.45
  -3   2   6  168.12   11.64
   3  -2  -6  194.35   10.49
  -3   2   6  188.37   10.88
   2   5   6 2325.77   43.40
   2   5   6 2327.10   45.97
   0  -6   0  660.05   18.26
   0  -6   0  705.42   20.87
   0   4   8    3.80    4.95
   0   4   8    3.76    4.66
  -1   0   8    6.94    4.63
   1   0  -8    6.01    5.62
   1   0  -8    7.44    4.74
  -1   0   8    6.83    6.62
   2   0   8 2772.98   44.34
  -2   0  -8 2668.66   46.22
  -2   0  -8 2728.34   43.13
   2   0   8 2904.42   49.37
   2   0   8 2845.80   50.32
   2  -5  -5  154.87    8.65
  -2   5   5  142.56    8.88
   2  -5  -5  139.88    8.15
   2  -5  -5  158.85   10.96
  -2   5   5  147.21   11.00
   0   5   7    9.93    7.04
   0  -5  -7    5.56    3.83
   0   5   7    0.12    3.45
   1   4   8  737.25   20.53
   1   4   8  788.63   26.12
   4  -3  -2  146.46    7.66
   4  -3  -2  140.48    9.80
  -4   3   2  150.80    7.84
  -4   3   2  145.24   11.11
  -4   3   2  147.89    8.65
   4  -3  -2  145.71    8.00
   3   4   6   83.47    6.89
  -3  -4  -6   85.08    5.60
  -2  -2   6 4993.67   48.40
   2   2  -6 4948.74   38.22
   1  -5   3  704.92   20.56
   1  -5   3  745.05   21.05
   2  -5   2  106.65    9.87
   2  -5   2   97.96    9.21
  -3  -3  -7  381.97   17.27
   3   3   7  408.72   22.21
   3   3   7  430.05   19.66
   1   5   7 1234.28   29.34
   1   5   7 1236.24   28.61
  -2  -3   5   29.76    2.59
   2   3  -5   35.78    4.06
  -2  -3   5   35.24    3.97
   0   4  -5 1567.51   33.82
   0  -4   5 1487.30   33.21
   0  -4   5 1443.70   28.58
   0   6   5  153.19   10.25
   0  -6  -5  144.18   10.34
   0   6   5  146.77   12.52
   0  -6  -5  150.36    9.37
  -3   0   6   34.61    2.92
   3   0  -6   31.88    2.26
  -3   0   6   35.12    5.01
  -1   6   4 1031.26   28.80
   1  -6  -4 1041.36   23.34
   1  -6  -4 1114.13   24.01
  -1   6   4 1067.01   24.95
  -1   1  -8   62.05    5.09
   1  -1   8   68.00    5.42
   1  -1   8   63.73    5.84
   1  -1   8   68.02    5.95
   0   1  -8 4129.91   60.31
   0  -1   8 4274.43   63.18
   0  -1   8 3995.80   62.41
   0  -1   8 4105.42   64.41
   0   1  -8 4272.78   65.23
  -4   1   4  218.76   10.31
  -4   1   4  231.31    8.47
  -4   1   4  204.02   13.46
   4  -1  -4  212.00   11.99
   4  -1  -4  205.30   10.01
  -4   1   4  215.37    7.89
   3   5   3  521.03   27.42
  -3  -5  -2 1737.34   35.19
   3   5   2 1881.85   43.74
   1  -4   5  237.80   13.44
   1  -4   5  247.49   19.28
  -1   4  -5  243.40   12.89
   1  -6   0 7839.38   63.10
   1   3  -6  481.21   23.03
  -1  -3   6  463.23   20.76
  -1  -3   6  445.13   18.66
   1   3  -6  504.43   21.84
  -3  -4   2 2978.90   49.30
   1   6   5   17.72   10.68
  -1  -6  -5   15.45    5.45
   4  -3   2   15.59    4.16
   4  -3   2   17.76    2.20
   4  -3   2   17.56    2.14
   4  -3   2   14.63    3.47
  -4   3  -2   17.56    3.60
  -4   0   4  131.89    9.34
  -4   0   4  137.22    6.12
  -4   0   4  133.15    6.78
   4   0  -4  124.57    6.96
   1   2  -7  515.57   20.79
  -1  -2   7  503.23   22.09
   1   2  -7  517.15   21.93
  -1  -2   7  496.35   22.84
  -1  -2   7  487.75   19.78
  -1  -6   0  194.61   12.07
   4  -1   5   44.38    5.70
   4  -1   5   46.26    6.70
   3  -4   3   21.16    4.19
   3  -4   3   32.73    9.06
  -1  -5   3    8.71    6.49
  -1  -5   3    2.66    2.70
   3   5   4 7335.80   70.55
   3  -2   6 2698.01   48.21
   3  -2   6 2757.55   47.27
   3  -2   6 2648.08   39.58
   3  -2   6 2543.95   49.99
   4  -2   4  617.24   28.95
   4  -2   4  574.21   25.18
   4  -2   4  610.94   25.09
  -3  -5  -1  906.73   21.70
  -4  -3   1  683.79   21.81
  -4  -3   1  739.49   16.69
  -4  -3   1  748.81   18.22
  -1  -2  -9    3.02    2.40
   1   2   9    6.15    2.92
   2  -2   7  159.38    9.21
  -2   2  -7  157.16   11.84
   2  -2   7  171.03   11.72
   2  -2   7  193.50   13.23
  -4   2   4    5.47    5.84
  -4   2   4    5.06    3.40
   4  -2  -4    7.95    3.73
   4  -2  -4   10.72    6.99
  -4   2   4    6.54    1.72
   3  -4  -5  246.54   11.41
   3  -4  -5  272.60   14.73
   3  -4  -5  259.42   13.22
   3  -4  -5  248.81   11.28
  -3   4   5  255.56   12.55
  -3   4   5  249.77   13.08
   0   2   9 6381.85   50.98
   0   2   9 6353.77   52.60
   0  -2  -9 6170.07   44.97
  -2  -1   7 1491.14   26.85
   2   1  -7 1605.97   27.87
  -2  -1   7 1594.27   33.46
  -4   3   3  808.88   14.59
   4  -3  -3  766.73   17.02
  -4   3   3  797.14   20.35
  -4   3   3  756.00   17.81
   4  -3  -3  757.30   14.08
   4  -3  -3  771.90   19.65
  -4   3   3  794.94   12.58
  -4  -3  -5   68.69    5.75
  -4  -3  -5   60.25    4.65
   4   3   5   73.10    6.90
   3  -3  -6  815.31   18.89
  -3   3   6  813.24   17.38
   3  -3  -6  833.63   12.33
  -3   3   6  786.15   21.08
   3  -5  -1 2912.89   54.20
   3  -5  -1 2791.65   43.03
  -3   5   1 2881.13   47.08
   3  -5  -1 2754.84   47.29
   3  -5  -1 2699.15   43.34
   2  -3   6   73.45    5.27
   2  -3   6   93.48   12.48
   2  -3   6   69.74    8.20
  -4  -1  -6 2721.14   40.05
  -4  -1  -6 2736.66   44.70
   4   1   6 2764.53   41.10
  -3   5   2  804.33   18.96
  -3   5   2  815.79   18.12
   3  -5  -2  844.15   19.61
   3  -5  -2  800.69   18.34
   3  -5  -2  798.71   16.26
   3  -5  -2  700.52   22.15
  -2  -5   2 1381.37   31.09
  -1  -1  -9 1850.19   34.02
   1   1   9 1882.40   37.65
   1   1   9 1931.61   35.97
  -3  -2   5 1941.88   37.74
  -3  -2   5 1946.93   25.62
  -3  -2   5 2045.31   34.03
   0  -1  -9 2348.01   38.91
   0  -1  -9 2355.10   39.42
   0   1   9 2501.79   47.24
   0  -6   1 1533.09   33.60
   0  -6   1 1795.85   37.62
   2   4  -4   77.33    5.92
  -2  -4   4   88.05    6.43
  -2  -4   4   92.08    7.26
  -1   5   7 2937.00   52.31
  -1   5   7 2977.54   50.55
   1  -5  -7 2699.73   44.99
   2  -4  -7  610.59   25.06
  -2   4   7  627.65   31.46
   2  -4  -7  591.61   23.10
  -2   4   7  620.81   25.65
   2   6   3    4.13    8.04
  -2  -6  -3    9.16    6.74
  -1   4   8  525.21   23.83
   1  -4  -8  498.69   21.86
  -1   4   8  531.10   23.35
   3  -3   5  483.94   19.34
   3  -3   5  507.16   23.89
   3  -3   5  469.45   22.11
   4   2   6  479.67   22.34
  -4  -2  -6  418.63   19.17
  -4  -2  -6  434.00   17.91
   3  -1   7   18.01    3.59
   3  -1   7   34.78    5.34
   3  -1   7   18.52   10.60
   3  -5   0 2071.14   37.67
   3  -5   0 2005.65   35.36
  -3   5   0 2095.23   36.94
   3  -5   0 2007.45   34.25
   3  -5   0 2108.63   42.70
  -1   6   5   24.49    7.01
   1  -6  -5   30.35    7.90
  -1   6   5   29.52    9.05
   1  -6  -5   32.07    8.45
  -2  -6  -2   10.84    5.91
   2   6   2    7.23   10.96
   3   3  -4   10.65    2.90
  -3  -3   4   15.07    9.44
  -1  -4   5 1988.55   38.40
  -1  -4   5 1847.35   34.03
   2   4   8  366.59   18.80
   2   4   8  470.85   21.57
   1   3   9  105.47   10.96
   1   3   9   96.44    7.37
   0   3   9 1260.17   28.01
   0   3   9 1200.62   30.81
   3  -5  -3  171.26    9.66
  -3   5   3  159.09    9.45
   3  -5  -3  173.33    8.27
  -3   5   3  170.79    9.87
   3  -5  -3  165.84   11.62
  -3   5   3  175.78   11.72
   3  -5  -3  176.38    9.81
   4   0   6 4036.28   68.07
   4   0   6 3793.98   52.24
  -4   0  -6 3632.29   55.64
  -4   0  -6 3834.57   51.90
   4   0   6 4118.99   63.45
  -2  -6  -4  727.24   19.92
   2   6   4  760.55   30.14
  -4  -2   3  130.94    7.25
  -4  -2   3  146.96    8.04
   4   4   2  144.80   16.92
   3   5   5  758.74   30.22
   0   6   6  292.94   17.39
   0  -6  -6  257.17   14.25
   0   6   6  284.42   15.97
  -2   2   8  109.21   10.20
   2  -2  -8   99.50    5.48
  -2   2   8  143.74   11.11
   4   4   3 6272.92   64.76
   1  -6   1  479.68   23.32
   1  -6   1  389.20   21.65
   1  -6   1  486.79   22.91
   2   5   7  398.28   20.36
   2   5   7  320.36   16.66
   2  -5  -6   10.45    7.38
  -2   5   6    4.64    7.52
  -2   5   6    4.24    6.16
   2  -5  -6    5.72    4.72
   2  -1   8  437.62   19.33
   2  -1   8  437.90   23.02
   2  -1   8  429.22   20.57
   2  -1   8  379.61   18.63
  -3  -5   0  232.98   13.31
   1   1  -8  678.21   17.67
  -1  -1   8  699.54   14.46
   1   1  -8  675.22   10.77
  -1  -1   8  689.47   19.27
  -1  -1   8  662.01   15.73
  -2   6   2 2607.37   44.21
   2  -6  -2 2767.26   48.99
   2  -6  -2 2502.17   44.48
   2  -6  -2 2907.53   54.40
   2  -6  -2 2618.21   44.75
   2  -1  -8   24.48    2.23
   2  -1  -8   25.96    4.17
  -2   1   8   22.16    7.29
  -3  -1   6  690.90   19.35
  -3  -1   6  694.61   14.89
   3   1  -6  648.40   12.46
  -4  -1   4  663.40    9.59
  -4  -1   4  659.11   16.45
  -4  -1   4  728.55   15.11
  -3  -2  -8 1343.83   25.28
   3   2   8 1409.42   26.95
   3   2   8 1434.19   34.30
   5   0   1  709.63   18.45
  -5   0  -1  732.52   14.35
  -5   0  -1  769.37   16.30
   5   0   1  749.56   20.02
  -5   0  -1  684.49   18.42
   3   1   8  116.17    9.18
  -3  -1  -8  109.80    7.12
   3   1   8  119.01    9.54
   3   1   8  124.18    7.80
   2  -5   3  721.59   20.87
   2  -5   3  703.96   22.14
   4  -3   3  809.35   22.96
   4  -3   3  785.88   21.30
   4  -3   3  848.12   16.94
   4  -3   3  838.26   12.88
  -2  -6  -1 3182.35   54.68
   1   6   6    5.57    4.62
   1   6   6    8.43    6.67
   2  -6  -1 1331.63   28.63
   2  -6  -1 1288.85   28.32
   3   4   7   24.68    5.82
  -3  -4  -7   29.89    9.50
   3   4   7   29.24    4.80
  -2   6   3  293.63   15.53
  -2   6   3  268.81   15.48
   2  -6  -3  302.98   18.06
   2  -6  -3  308.76   15.74
   2  -6  -3  294.39   15.02
  -2   6   3  270.66   14.01
  -1  -6   1   78.95    6.64
  -1  -6   1   75.65   13.19
   5   0   0 2624.96   46.59
  -5   0   0 2631.88   40.69
  -5   0   0 2545.09   38.95
  -5   0   0 2433.78   42.12
   2  -4   5   18.10    3.81
   2  -4   5   14.73    3.55
   5   0   2  399.10   19.74
   5   0   2  392.34   17.78
  -5   0  -2  369.42   15.44
  -5   0  -2  366.63   14.53
   0  -5   4   30.98   19.85
   0  -5   4   26.36    6.12
   3  -5   1  130.88   10.55
   3  -5   1  123.46   10.78
   3  -5   1  127.28    8.95
   3  -5   1   87.24    8.40
   1   0   9  951.85   20.66
   1   0   9  934.33   19.40
   1   0   9  947.38   18.81
  -1   0  -9  890.62   33.25
  -5  -1  -1 1609.00   31.53
  -5  -1  -1 1726.09   30.83
   5   1   1 1574.81   32.88
   5   1   1 1809.79   35.80
   4   4   4   31.44    6.45
  -4  -4  -4   32.73    3.78
  -2  -2  -9 1362.31   27.24
   2   2   9 1444.01   29.59
   2   2   9 1488.36   32.79
  -5  -1  -2 1671.69   30.04
   5   1   2 1784.39   40.71
   5   1   2 1763.50   36.00
   0   0   9  109.83    8.53
   0   0  -9  113.93   13.58
   0   0  -9  118.37    7.21
   0   0   9  114.90    8.61
   4  -4  -1 4741.53   68.63
  -4   4   1 5074.46   71.34
  -4   4   1 4946.55   71.13
   4  -4  -1 4878.37   68.20
  -4   3   4  757.51   24.38
  -4   3   4  734.59   24.13
  -4   3   4  730.15   26.71
   4  -3  -4  731.35   26.54
   4  -3  -4  750.68   28.74
  -4   3   4  786.43   29.37
  -4  -3   2  104.83    6.77
  -4  -3   2   96.17    5.93
  -1   2   9 5071.24   77.78
  -1   2   9 4848.58   74.85
   1  -2  -9 4807.33   68.28
   2   6   5  937.57   30.37
   4  -4   0  797.22   35.88
  -4   4   0  874.32   29.72
   4  -4   0  871.15   27.82
   4  -4   0  808.62   27.26
  -4   4   0  830.40   29.46
   4  -4   0  818.10   30.37
   5  -1   1   11.45    9.61
  -5   1  -1    8.54    2.35
  -5   1  -1   10.09    3.19
   5  -1   1   10.74    3.33
  -5   1  -1    9.32    2.14
   1  -5   4  342.34   19.62
   1  -5   4  321.89   16.95
   0   5   8  118.42    9.65
   0   5   8  119.79   12.81
  -2  -1  -9 2408.87   40.58
   2   1   9 2609.73   48.35
   2   1   9 2526.99   44.23
  -2   3   8  106.86    7.32
  -2   3   8   88.86    8.48
  -5   1   0    8.78    1.56
  -5   1   0    9.65    2.21
  -5   1   0    5.52    6.13
   5  -1   0   11.52   10.82
  -5   1   0    7.62    5.55
  -3   5   4 1204.64   25.73
   3  -5  -4 1241.53   30.00
   3  -5  -4 1224.33   24.27
   3  -5  -4 1246.34   21.66
  -3   5   4 1225.13   24.17
  -3   5   4 1178.01   21.89
   3  -5  -4 1163.07   24.51
   1   5   8  491.60   21.36
   1   5   8  497.05   22.13
  -4  -3  -6   61.20    4.68
   4   3   6   73.24    7.36
  -4   1   5  270.50   10.77
   4  -1  -5  241.54   10.11
  -4   1   5  234.44   11.70
   5   1   0    8.04    5.01
  -5  -1   0    4.03    3.51
  -5  -1   0    7.12    5.47
   2  -6   0  970.80   21.77
   2  -6   0 1029.45   26.01
   2  -6   0 1132.43   29.59
   2  -6   0  951.16   18.42
  -4   4   2 2681.91   41.92
   4  -4  -2 2645.09   41.39
   4  -4  -2 2565.71   40.22
  -4   4   2 2626.82   41.55
   4  -4  -2 2599.23   47.43
   3  -1  -7   18.99    2.58
  -3   1   7   23.76   15.36
   3  -1  -7   20.23    2.08
  -1   1   9 1360.18   31.45
   1  -1  -9 1300.16   24.36
  -1   1   9 1344.18   32.38
   1  -1  -9 1285.56   22.85
  -3  -3  -8 1007.51   21.66
   3   3   8 1059.72   23.62
   3   3   8 1060.48   30.47
  -3   2   7   35.21    4.02
  -3   2   7   36.72    8.14
   3  -2  -7   42.23    3.76
   0  -3   7  149.96    9.62
   0   3  -7  159.57   12.03
   0  -3   7  154.74    9.07
   0  -3   7  150.56   10.89
  -2   6   4  971.35   18.59
  -2   6   4 1047.04   25.33
   2  -6  -4 1194.92   30.82
   2  -6  -4 1125.18   25.52
   2  -6  -4 1049.70   22.01
  -2   6   4 1080.68   27.11
   3  -4   4   76.57    8.16
   3  -4   4   74.63   10.06
   5   1   3 1079.23   44.63
  -5  -1  -3 1125.73   23.07
   5   1   3 1201.60   28.16
   5   0  -1  282.75   15.44
  -5   0   1  272.67   11.67
  -5   0   1  306.36    9.12
  -5   0   1  280.86   12.75
  -1   3  -7 1976.38   37.25
   1  -3   7 2052.09   40.16
   1  -3   7 2129.74   38.69
   1  -3   7 2013.14   41.93
   5   0   3  331.20   16.91
  -5   0  -3  307.83    5.51
   5   0   3  326.29   17.61
  -5   0  -3  317.77   12.69
   2   0  -8 2996.09   44.44
  -2   0   8 3047.76   53.73
   2   0  -8 2823.55   37.48
  -2   0   8 2727.32   43.05
   3   0   8 3367.96   50.81
   3   0   8 3380.34   56.30
   3   0   8 3371.75   59.64
  -5   1  -2   52.77    2.68
  -5   1  -2   49.75    7.18
  -5   1  -2   50.47    4.11
   5  -1   2   53.84    4.63
   5  -1   2   52.22    6.68
   4  -2   5 4718.91   69.02
   4  -2   5 4772.34   60.82
   4  -2   5 4605.62   74.91
  -4  -4   0 1030.12   22.99
   1  -6  -6  231.65   11.47
  -1   6   6  231.03   13.35
   1  -6  -6  236.73   11.41
  -1   6   6  237.19   12.76
   2   3   9 3143.57   56.40
   2   3   9 3096.97   52.19
   0  -6   2 1099.04   28.94
   0  -6   2 1071.04   27.58
  -4   2   5 1976.36   36.92
   4  -2  -5 1932.67   33.55
  -4   2   5 1873.88   30.31
  -2  -6   0 3322.92   57.42
  -3   4   6 5133.19   78.49
  -3   4   6 5215.34   73.92
   3  -4  -6 4914.61   76.01
   3  -4  -6 5147.88   68.85
  -5   1   1  369.96   14.15
   5  -1  -1  406.71   18.64
  -5   1   1  378.54   16.26
  -5   1   1  410.95   14.73
  -5   1   1  398.35   16.65
   3   5   6   63.51    7.27
   4  -4   1  285.62   13.67
   4  -4   1  289.49    7.46
  -4   4  -1  292.95    9.75
   4  -4   1  284.60   17.45
   1   4   9  835.97   32.74
   1   4   9  796.72   30.55
   4  -1   6  112.71    4.94
   4  -1   6  110.89    7.26
   4  -1   6  107.84   10.30
  -1   2  -8    8.41    9.10
   1  -2   8   12.11   10.57
   1  -2   8   14.30   10.34
   1  -2   8   11.75    6.51
  -1   3   9  340.94   16.04
  -1   3   9  359.12   21.71
   0   4   9  202.17   11.76
   0   4   9  195.12   12.25
  -4   0   5  674.99   21.87
  -4   0   5  697.88   23.35
  -4   0   5  608.60   24.26
   4   0  -5  651.81   21.86
   0  -2   8   46.86    6.32
   0  -2   8   49.35    4.87
   0  -2   8   41.69    5.36
   0   2  -8   45.71    5.35
  -3  -5   1  406.70   18.85
   4   4   5   16.99    6.04
  -4  -4  -5   19.61    3.16
  -2  -5   3   61.21    6.26
  -2  -5   3   45.13    6.06
  -5  -2  -2  103.77    7.24
   5   2   2  116.50   13.73
  -1  -5   4   31.82    5.57
  -1  -5   4   32.93    7.73
  -2  -3   6 1873.44   28.75
  -2  -3   6 2010.35   38.05
   2   3  -6 1936.77   36.70
   1  -6   2  953.85   26.42
   1  -6   2  968.80   24.46
  -4  -1  -7  213.20    9.29
   4   1   7  222.04   10.14
   4   1   7  220.73   13.56
   4   1   7  225.04   16.11
   0  -4   6  513.14   22.37
   0   4  -6  522.31   22.65
   0  -4   6  493.67   21.41
  -5  -2  -1 4072.37   63.86
  -5  -2  -1 4338.49   67.38
   5   2   1 3817.06   66.64
  -4   4   3  163.02    7.71
   4  -4  -3  166.88   10.76
   4  -4  -3  144.50    7.87
  -4   4   3  140.17    6.13
  -4   4   3  154.39   11.48
   4  -4  -3  145.01    8.15
   3  -5   2  118.33    7.59
   3  -5   2  124.07    8.94
   3  -5   2  136.99   10.51
   5   1  -1  377.11   16.79
  -5  -1   1  334.73   15.99
  -5  -1   1  353.23   15.31
  -5  -1   1  317.26   14.16
  -3   0   7 2792.56   53.01
   3   0  -7 2629.09   38.32
  -3   0   7 2609.89   38.18
  -2  -2   7  149.90   11.78
  -2  -2   7  152.27    6.28
   2   2  -7  169.46   16.98
  -2  -2   7  152.98    8.85
   1  -4   6 4158.35   67.46
  -1   4  -6 4487.29   70.50
   1  -4   6 4532.36   73.45
   4   2   7  626.86   25.31
   4   2   7  590.97   21.92
  -4  -2  -7  603.35   22.64
   0   6   7   14.46   11.32
   0   6   7   13.11    9.23
   2   0   9 1325.55   27.62
   2   0   9 1337.67   29.76
  -2   0  -9 1263.51   25.24
   2   0   9 1415.66   31.24
   3  -3  -7  344.80   11.45
   3  -3  -7  327.12   10.76
   3  -3  -7  357.67   16.50
  -3   3   7  345.17   15.40
  -3   3   7  376.20   17.14
   5   2   3  188.79   16.62
  -5  -2  -3  177.96    9.64
   2   6   6 1516.81   38.40
   4  -3   4    6.79    1.97
   4  -3   4    4.38    6.03
   4  -3   4    6.43    3.57
   4  -3   4    5.01    3.03
   4  -3   4    5.05    3.90
   5  -1   3 1065.58   20.43
   5  -1   3 1016.26   26.26
  -5   1  -3 1006.25   18.50
   2  -6   1  863.96   34.40
   2  -6   1  978.52   18.71
   2  -6   1 1010.73   26.81
   2  -6   1 1000.85   28.63
  -5  -1  -4 1981.99   34.20
   5   1   4 2059.77   38.25
  -5  -1  -4 1918.11   29.21
   5   1   4 2025.32   43.17
  -5   2   0   34.69    3.89
  -5   2   0   30.05    3.02
   5  -2   0   27.40    5.12
   1   6   7   76.47    8.03
   1   6   7   82.48    9.89
  -1   0   9 2844.15   45.87
  -1   0   9 3013.21   52.48
   1   0  -9 2900.96   42.95
   1   0  -9 3003.23   47.20
  -1   5   8 1879.37   37.58
  -1   5   8 1882.24   38.28
   3  -2   7   14.59    5.83
   3  -2   7   15.07    5.11
   3  -2   7   12.32   12.18
   3  -2   7   23.91   20.37
  -5   2  -1    1.32    2.36
  -5   2  -1    1.01    1.15
   5  -2   1    0.81    1.13
   5  -2   1    1.15    5.12
  -1  -6   2  379.93   19.41
  -1  -6   2  375.08   17.99
   2  -6  -5  451.08   21.32
  -2   6   5  369.81   17.75
   2  -6  -5  378.86   16.12
   2  -6  -5  390.64   17.66
  -2   6   5  400.40   21.30
  -5   0   2   28.32    6.12
  -5   0   2   25.45    6.38
  -5   0   2   26.71    3.44
   5   0  -2   27.56    3.59
  -4  -2   4 3999.39   55.15
  -4  -2   4 4470.38   64.54
  -4  -2   4 4371.77   68.80
   5   0   4   31.67    5.93
   5   0   4   36.05    4.12
  -5   0  -4   29.98    2.26
  -5   0  -4   27.58    4.11
  -5   1   2  810.33   27.06
  -5   1   2  848.72   28.92
  -5   1   2  830.26   30.12
   5  -1  -2  886.46   32.84
  -5   1   2  875.27   33.39
   3  -5  -5   42.80    5.93
  -3   5   5   49.20    5.47
   3  -5  -5   39.33    3.70
  -3   5   5   35.21    3.90
   3  -5  -5   40.79    7.82
   0  -7  -3 4487.81   75.31
   0   7   3 4035.73   72.94
   2  -5  -7 1549.49   29.22
  -2   5   7 1663.64   34.42
   2  -5  -7 1630.75   28.09
  -2   5   7 1600.69   31.75
  -5  -2   0 2137.44   37.64
  -5  -2   0 2322.08   43.01
   4  -4   2 1328.77   31.77
   4  -4   2 1342.13   29.04
   4  -4   2 1303.56   21.18
   3  -3   6    4.45    3.01
   3  -3   6    6.83    5.35
   3  -3   6    4.21    5.44
   2   5   8 2155.70   45.31
   2   5   8 2112.04   41.33
  -5   2   1   65.72    4.34
  -5   2   1   63.93    4.36
   5  -2  -1   61.06    5.84
   0  -7  -2  809.50   32.54
   2  -4  -8  371.95   16.07
  -2   4   8  411.97   18.84
  -2   4   8  388.61   17.05
   1   3  -7    2.79    2.75
  -1  -3   7    1.58    2.04
  -1  -3   7    3.46    2.63
  -1  -3   7    1.46    3.17
  -2  -4   5 1450.89   31.08
  -2  -4   5 1476.63   26.78
  -4   0  -7   39.16    4.15
   4   0   7   47.54    6.02
  -4   0  -7   40.00    4.00
   4   0   7   38.82    6.46
   4   0   7   39.92    3.72
  -4  -4   1  343.30   15.36
   2  -5   4   42.99   11.67
   2  -5   4   43.26    5.70
  -4   3   5  647.89   22.54
  -4   3   5  649.59   25.98
   4  -3  -5  646.63   26.01
   1  -1   9   70.85    6.81
   1  -1   9   65.83    5.68
   1  -1   9   60.83   10.65
  -1   1  -9   66.05    6.26
   3   2  -6   22.89    5.43
  -3  -2   6   29.41    5.43
  -3  -2   6   26.55    3.45
  -3  -3   5 1023.16   22.14
   3   3  -5  906.64   32.59
  -3  -3   5 1070.68   18.18
   2  -3   7  302.31   13.34
   2  -3   7  353.23   15.04
   2  -3   7  344.27   18.27
   0  -7  -4  165.03   10.67
   0   7   4  153.04   11.95
   0  -1   9   57.75    6.20
   0  -1   9   51.70    5.97
   0  -1   9   52.17    4.51
   0   1  -9   50.31    4.37
  -2  -6   1  286.38   16.49
  -4  -1   5 1704.04   34.81
  -4  -1   5 1711.19   24.16
  -4  -1   5 1840.29   29.06
  -4  -3   3  567.96   22.61
  -4  -3   3  505.35   18.74
  -5  -2  -4   37.94    4.11
   5   2   4   38.20    5.81
  -5  -2  -4   42.10    3.54
   5   2   4   49.16   38.74
   3   4   8 1147.89   30.74
   3   4   8 1072.17   25.03
   2   4   9  326.03   16.62
   2   4   9  329.37   16.78
   2  -2   8  734.60   29.98
   2  -2   8  734.85   30.12
   2  -2   8  779.89   28.48
   5  -2   2  695.86   28.47
   5  -2   2  744.43   25.26
  -5   2  -2  661.83   24.72
   1   2  -8  253.05   10.56
  -1  -2   8  246.98   16.68
  -1  -2   8  235.43    9.89
   1   2  -8  243.80   11.66
  -1  -2   8  242.55   12.65
  -1   4   9    4.09    6.54
  -1   4   9    4.89    5.02
   1   7   3  230.76   15.86
  -1  -7  -3  282.32   16.50
  -4  -3  -7  147.62    7.99
   4   3   7  153.32   15.41
   0  -7  -1  140.33   11.16
   0  -7  -1  144.05   10.81
  -4  -4  -6    8.12    8.38
   4   4   6    6.52    6.11
   3  -1   8    1.77    3.16
   3  -1   8   -0.34    3.43
   3  -1   8    8.80    6.35
  -2  -1   8   28.47    7.24
   2   1  -8   26.59    4.09
  -2  -1   8   25.15    3.46
  -4   4   4 2589.26   37.31
  -4   4   4 2621.85   38.15
  -4   4   4 2551.19   44.82
   4  -4  -4 2500.26   41.57
   4  -4  -4 2510.10   39.39
   4  -4  -4 2525.30   47.13
  -1  -2 -10  104.31    7.44
   1   2  10  127.47    9.67
   1   2  10  117.29    8.84
  -1  -7  -2  539.66   23.39
   3   6   3  341.76   21.44
  -3  -6  -3  344.75   16.35
  -1  -4   6  768.49   29.86
  -1  -4   6  705.59   26.17
  -5  -1   2    1.27    3.19
  -5  -1   2    1.84    1.76
  -5  -1   2    3.41    3.18
   5   1  -2    4.60    3.43
   1   7   4  422.91   31.89
  -1  -7  -4  420.60   20.19
   3   5   7 1113.89   29.08
   5  -2  -2    3.05    4.66
  -5   2   2    2.27    2.07
  -5   2   2    1.88    1.19
  -5   2   2    1.25    0.91
  -5   2   2    1.83    1.29
   5  -2  -2    1.64    2.30
   0  -2 -10  639.06   24.66
   0   2  10  711.26   28.69
   0   2  10  717.81  181.76
   0  -2 -10  679.11   26.39
   1  -6  -7 1703.04   33.72
  -1   6   7 1725.00   37.78
  -1   6   7 1747.38   38.07
  -1   7   3 2064.66   45.22
   1  -7  -2 4264.87   72.48
   1  -7  -2 4080.57   66.35
   3   6   2   33.41    8.23
  -3  -6  -2   32.67    5.69
   3   6   4   28.03    6.59
  -5   1  -4  125.88    7.16
   5  -1   4  132.63   10.51
   5  -1   4  135.63    7.70
  -5  -2   1  388.39   16.43
  -5  -2   1  407.16   19.15
   0  -5   5  106.54   10.82
   0   5  -5  109.94    7.92
   0  -5   5  118.59   20.32
   3   2   9  683.09   27.95
  -3  -2  -9  677.15   25.47
   3   2   9  667.42   25.62
   0  -6   3  727.53   29.48
   0  -6   3  709.97   30.81
   1   1  10  492.12   21.88
   1   1  10  358.74   47.99
  -1  -1 -10  473.55   20.03
   0  -7  -5   14.39   11.67
   0   7   5   13.53    8.67
   2  -4   6  292.07   12.88
   2  -4   6  270.21   14.62
  -5  -1  -5 1829.47   27.81
   5   1   5 1879.11   39.12
   5   1   5 1869.76   36.09
  -5  -1  -5 1802.05   32.53
   1   3  10 3423.24   59.74
   1   3  10 3281.10   56.65
  -3  -1   7 4051.37   68.57
  -3  -1   7 3909.98   56.29
   3   1  -7 3612.57   53.13
   3  -5   3  205.13   16.18
   3  -5   3  209.73   13.55
   4   5   3  372.02   26.73
  -4   1   6    5.61    9.00
   4  -1  -6    6.22    2.76
   3  -4   5   13.20   10.86
   3  -4   5    2.76    4.25
   5   3   2  660.80   29.74
  -3  -4   4   13.07   13.17
   3   4  -4    4.42    4.99
   2  -6   2  695.26   29.27
   2  -6   2  662.87   33.76
   0  -1 -10   52.80    9.36
   0   1  10   52.58    7.40
   0  -1 -10   47.52    5.60
   0   1  10   48.75    6.23
   1  -5   5  160.96   11.50
   1  -5   5  151.54   13.41
   3   1   9    2.80    3.18
   3   1   9    2.74    6.19
   3   1   9    1.79    3.92
  -3  -1  -9    4.36    2.62
   0   3  10  843.41   32.55
   0   3  10  843.17   32.84
   1  -7  -4   37.16    6.83
   1  -7  -4   34.53    9.41
  -1   7   4   33.35    7.73
   4   5   2  171.67   18.78
   4  -2   6 1873.11   27.14
   4  -2   6 1899.27   34.45
   4  -2   6 1823.67   39.87
   1  -7  -1    6.94    5.64
   1  -7  -1    8.78    7.26
  -5   1   3  478.44   16.49
  -5   1   3  456.68   18.09
  -5   1   3  447.47   18.04
   5  -1  -3  492.65   20.89
  -5   1   3  510.52   21.97
  -1  -7  -1 2611.73   51.92
  -2   2   9  330.67   16.37
  -2   2   9  297.23   14.42
   2  -2  -9  299.62    7.94
   2   6   7 2672.50   56.86
   2   6   7 2543.73   47.46
   5   3   3  445.63   21.93
   1   5   9    5.57    5.32
   1   5   9    6.32    4.34
   0   5   9  331.24   17.90
   0   5   9  319.11   16.02
  -4   2   6  838.54   50.75
   4  -2  -6  831.73   29.47
  -4   2   6  809.70   28.23
   1  -6   3  411.88   20.29
   1  -6   3  421.39   20.15
   3  -4  -7  563.27   24.24
   3  -4  -7  500.67   17.67
  -3   4   7  506.02   21.95
  -3   4   7  497.96   21.72
   5  -2   3 6009.66   33.72
   5  -2   3 5764.25   59.36
   1   7   5  959.17   27.09
  -1  -7  -5  909.18   34.08
  -5   0   3   90.08    6.99
   5   0  -3   97.39    6.59
  -5   0   3   92.23    5.78
  -5   0   3   92.38    7.45
   3  -6  -2   19.79   10.83
   3  -6  -2   20.52    3.19
  -3   6   2   19.36    3.10
   3  -6  -2   23.22    4.77
   3  -6  -2   26.23   16.03
   4  -4   3  678.95   27.60
   4  -4   3  711.36   23.92
  -2   6   6  680.35   26.70
   2  -6  -6  713.06   26.21
  -2   6   6  692.95   28.14
   2  -6  -6  674.84   26.17
   2  -6  -6  770.00   35.77
  -5   0  -5  407.71   17.11
   5   0   5  440.00   20.06
   5   0   5  457.22   21.47
  -5   0  -5  432.96   13.92
  -5  -3  -1   14.32    2.73
  -5  -3  -1   14.87    9.48
  -3  -6  -1  593.31   25.05
   4   5   4   63.15    9.11
   2  -1   9  932.56   33.85
   2  -1   9  876.92   34.02
   2  -1   9  913.05   34.69
   3  -6  -1  440.01   23.42
   3  -6  -1  419.98   19.00
   3  -6  -1  409.70   16.80
   3  -6  -1  394.25   16.69
   0  -7   0   40.89    5.38
   0  -7   0   35.02    5.71
   2  -1  -9    2.52    1.76
  -2   1   9    2.22    4.05
   2  -1  -9    5.58    3.28
  -2   1   9    2.98    3.64
  -5  -2  -5 1250.59   22.78
   5   2   5 1375.11   33.06
   5   2   5 1329.06   39.01
   3   6   5    8.07    5.90
   3   3   9    4.60    4.16
   3   3   9    6.26    5.95
  -3  -3  -9    6.57    5.12
   4  -1   7    3.59    2.60
   4  -1   7    5.10    3.74
   4  -1   7    6.35    5.67
   3  -5  -6 2831.62   52.74
  -3   5   6 2704.90   43.53
   3  -5  -6 2692.31   41.67
  -3   5   6 2805.57   50.94
   3  -5  -6 2653.27   41.51
   3  -6  -3 2349.09   41.83
   3  -6  -3 2375.85   50.40
  -3   6   3 2303.74   40.91
   3  -6  -3 2370.44   38.02
  -3   6   3 2262.76   43.69
   1   1  -9  823.60   27.87
   1   1  -9  845.62   31.42
  -1  -1   9  802.65   29.45
  -1  -1   9  888.15   35.20
  -5   3   0   20.87    2.98
  -5   3   0   19.65    2.77
   5  -3   0   26.59    9.22
   5  -3   0   24.49    2.09
  -4  -5  -1  395.80   17.58
   4   0  -6  404.42   13.57
  -4   0   6  379.85   13.05
  -4   0   6  388.66   20.96
   4  -3   5  881.57   28.43
   4  -3   5  882.64   38.68
   4  -3   5  894.65   31.56
   4  -3   5  863.03   33.70
  -4  -4   2   71.69   10.39
   0   6   8  536.74   28.30
   0   6   8  536.45   24.33
  -2  -5   4    9.14    3.40
  -2  -5   4   10.24    9.36
  -2   3   9  171.58   11.12
   2  -3  -9  169.88    8.66
  -2   3   9  181.48   11.51
   5   3   4  264.92   16.02
  -5  -3  -4  240.58   11.72
   1   6   8 2340.06   47.17
   1   6   8 2292.19   45.38
   2   2  10  665.71   27.21
   2   2  10  664.32   26.07
   3  -2  -8 1222.12   17.88
  -3   2   8 1183.41   27.83
  -3   2   8 1173.42   28.84
   3  -2  -8 1194.75   21.99
  -5   3   1   18.41    5.67
  -5   3   1   19.03    3.38
   5  -3  -1   16.99    3.24
   5  -3  -1   20.27   10.52
   4  -5  -1 1476.06   22.46
   4  -5  -1 1441.83   36.62
  -4   5   1 1410.22   27.63
   4  -5  -1 1440.35   26.30
   4  -5  -1 1473.65   29.63
  -4   5   1 1444.78   28.08
   5  -2  -3   14.01    4.18
   5  -2  -3   11.75    8.03
  -5   2   3   16.91    3.01
  -5   2   3   13.51    1.61
  -5   2   3   18.50   11.16
  -5   2   3   14.19    2.00
   3  -1  -8 1205.58   19.69
   3  -1  -8 1217.31   18.79
  -3   1   8 1212.12   28.30
  -1  -6   3   23.09    5.89
  -1  -6   3   25.97    6.94
   3  -6   0  294.59   11.26
   3  -6   0  313.76   13.99
   3  -6   0  317.53   17.92
   3  -6   0  308.54   12.51
  -5   3  -1  876.91   31.50
   5  -3   1  902.38   35.26
  -5   3  -1  914.67   29.39
   5  -3   1  904.40   28.95
  -1   7   5   32.40    6.16
  -1   7   5   29.07    6.95
   1  -7  -5   26.70    9.25
   4  -5  -2   30.14    2.54
   4  -5  -2   27.45    4.45
  -4   5   2   30.98   10.89
   4  -5  -2   31.50    3.79
  -4   5   2   26.44    7.24
   4  -5  -2   34.31   11.37
  -4  -2  -8    4.71    3.88
   4   2   8    3.41    2.44
   4   2   8    4.40    3.43
   1  -7   0   10.16    6.86
   1  -7   0   12.08    8.03
   4   1   8  304.50   12.63
   4   1   8  286.51   17.06
   4   1   8  273.82   11.92
  -4  -1  -8  268.64   11.13
  -5  -3   0  187.79   10.02
  -1  -5   5  324.55   20.12
  -1  -5   5  317.46   15.61
  -2  -6   2   49.00   13.57
   4  -5   0 5515.74   48.67
   4  -5   0 5284.07   89.03
   4  -5   0 5168.09   72.99
   4  -5   0 5325.70   31.69
   4   5   5 1883.70   44.19
   4  -4  -5 1628.28   24.61
   4  -4  -5 1667.85   36.47
  -4   4   5 1638.80   36.10
  -4   4   5 1728.78   27.73
   0   7   6  248.21   19.29
   0   7   6  264.25   14.63
   0  -7  -6  250.73   13.96
   3   0   9    0.68    2.26
   3   0   9    0.74    4.30
   3   0   9    0.29    5.34
  -3   0  -9    0.16    1.81
   2   1  10  723.56   29.23
   2   1  10  742.89   28.84
   1   0  10    1.11    3.83
  -1   0 -10    1.56    0.94
   1   0  10    1.29    2.51
   1   0  10    4.09    5.20
   1  -2 -10 4327.65   64.90
  -1   2  10 4659.49   74.44
  -1   2  10 4624.52   73.99
   1  -2 -10 4743.70   68.32
  -1  -7   0  536.33   26.36
   2   3  10 1299.82   31.42
   2   3  10 1287.19   29.80
   4   4   7 2032.31   48.25
  -4  -4  -7 1895.75   34.78
   1   4  10 1987.44   40.99
   1   4  10 2069.95   42.68
   2   7   3  211.67   35.63
  -2  -7  -3  210.68   13.90
  -5  -2   2 3007.85   47.58
  -5  -2   2 2908.76   55.03
  -5  -2   2 3104.86   48.83
  -4   3   6 1794.72   30.33
  -4   3   6 1781.32   35.93
   4  -3  -6 1829.59   34.40
  -5  -1   3 1213.46   27.63
  -5  -1   3 1221.95   22.16
  -5  -1   3 1122.06   21.77
   0   0  10   14.97    8.11
   0   0  10   13.64    7.59
   0   0 -10   10.02    5.81
  -1   3  -8 3911.57   61.93
   1  -3   8 3920.43   64.20
   1  -3   8 3891.03   65.89
   1  -3   8 4039.10   64.62
   5  -3  -2   16.27    5.13
   5  -3  -2   19.41    4.83
  -5   3   2   17.86    2.93
  -5   3   2   21.08    2.84
   0   4  10  239.61   17.63
   0   4  10  242.25   13.86
  -3   6   4  158.17    8.41
   3  -6  -4  166.76   12.42
  -3   6   4  150.91   11.18
  -3   6   4  150.43    9.51
   3  -6  -4  162.58    8.01
   3  -6  -4  172.58   15.07
   0  -3   8 1332.14   30.34
   0  -3   8 1384.75   32.28
   0   3  -8 1313.45   25.71
   0  -3   8 1320.91   27.38
  -3  -6   0   34.50    6.27
  -1  -7  -6   63.65    6.46
   1   7   6   69.07   10.09
   2  -5  -8  600.26   22.07
  -2   5   8  630.91   24.83
   2  -5  -8  604.96   24.09
  -2   5   8  635.72   31.44
  -4  -2   5 1157.91   28.21
  -4  -2   5 1293.04   24.98
  -4  -2   5 1155.94   17.31
   2   7   4 1446.91   44.48
  -2  -7  -4 1511.36   34.11
   5  -1   5 2538.13   46.03
   5  -1   5 2438.28   51.42
   3  -3  -8   30.70    3.53
   3  -3  -8   30.63    2.27
  -3   3   8   26.42    4.83
   3  -3  -8   27.05    2.09
  -3   3   8   31.12    5.12
  -2  -7  -2  268.09   13.78
  -2   0   9   75.59    5.19
  -2   0   9   55.14    6.65
   2   0  -9   71.63    3.20
   2   0  -9   80.67    8.01
  -4   5   3    0.72    1.71
   4  -5  -3    3.57    5.52
   4  -5  -3    2.35    1.22
   4  -5  -3    3.51    3.73
   4  -5  -3    4.19    2.78
  -4   5   3    2.08    3.86
   3   6   6 6423.06   76.23
   2   5   9   14.66   12.67
   2   5   9   19.47    5.02
  -1   3  10 1243.51   31.23
  -1   3  10 1302.63   30.65
   1  -3 -10 1178.54   24.61
  -4  -3   4  999.92   23.34
  -4  -3   4  898.02   17.73
   1  -1 -10  135.12    6.98
  -1   1  10  135.98   10.46
   1  -1 -10  144.49    7.22
  -1   1  10  135.12   16.87
  -1   5   9  241.90   12.66
  -1   5   9  244.85   12.77
  -4  -5   0 1715.62   36.33
   5  -3   2  211.87   12.84
   5  -3   2  199.47   10.50
   5  -3   2  222.58    7.19
   2  -5   5 6541.59   61.53
   2  -5   5 6849.24   63.23
   5  -2   4  294.56   10.38
   5  -2   4  269.85   14.68
  -2  -3   7    6.80    5.61
   2   3  -7    5.40    3.68
  -2  -3   7    6.32    5.16
  -2  -3   7    9.88    8.87
   5   1   6   11.26    6.55
  -5  -1  -6    8.17    6.08
  -5  -1  -6    4.30    3.06
   5   1   6    8.28    7.57
   3   5   8  169.06   12.45
   3   5   8  180.29   10.44
  -5  -3  -5 1182.06   25.39
   5   3   5 1157.17   33.20
   0  -4   7  374.71   15.37
   0   4  -7  357.18   17.32
   0  -4   7  353.53   13.51
   0  -7   1   97.10    8.48
   0  -7   1   87.66   10.71
  -4  -3  -8   68.71    6.04
   4   3   8   71.89    5.97
   4   3   8   74.59   14.27
   1  -4   7 2335.22   48.41
   1  -4   7 2374.75   47.85
   4  -5   1  208.76   14.26
   4  -5   1  203.52    9.89
   4  -5   1  228.52   14.71
   4  -5   1  233.82    8.88
  -1   2  -9  889.29   22.17
   1  -2   9  952.36   25.82
   1  -2   9  914.88   24.71
   1  -2   9  902.98   28.66
   2  -7  -2 2427.73   48.02
   2  -7  -2 2419.15   46.73
   2  -7  -2 2435.35   51.67
  -3   0   8   51.06    6.95
  -3   0   8   50.18    3.88
   3   0  -8   50.61    4.09
   3  -6   1    1.14    5.51
   3  -6   1    1.09    7.35
   3  -6   1    0.40    3.00
   3  -6   1    0.36    2.88
   4   0   8  381.60   15.27
   4   0   8  379.67   16.99
  -4   0  -8  379.21   10.04
   4   0   8  374.64   11.19
   5  -1  -4    0.53    2.08
  -5   1   4    6.75    8.53
  -5   1   4    5.74    4.01
  -5   1   4    8.86    2.64
  -5   1   4    6.10    2.02
   2  -7  -3  966.00   23.96
   2  -7  -3 1030.93   26.73
   2  -7  -3 1033.63   30.13
   0  -2   9  285.49   11.44
   0   2  -9  283.02   12.76
   0  -2   9  271.79   14.82
   0  -2   9  284.98   13.40
  -3  -5   3 2557.30   54.27
   3  -3   7   84.30    7.47
   3  -3   7   92.12    8.27
   3  -3   7   90.14    8.07
   1  -6  -8   14.35    3.05
  -1   6   8   16.75   13.03
  -1   6   8   20.34    3.97
   2  -6   3  341.73   15.71
   2  -6   3  335.95   15.04
   3   4   9    0.62    3.73
   3   4   9    1.50    3.69
   2   7   5  863.22   30.89
  -2  -7  -5  865.82   24.08
   3  -2   8 3362.00   65.58
   3  -2   8 3273.39   63.91
   3  -2   8 3387.58   57.68
   3  -2   8 3311.41   61.04
   3  -5   4  310.92   15.16
   3  -5   4  283.93   13.25
   4  -4   4   40.72    5.34
   4  -4   4   43.15    6.94
   4  -4   4   48.26    3.19
  -2  -2   8 2467.81   37.20
   2   2  -8 2610.69   46.63
  -2  -2   8 2519.17   52.04
  -2  -2   8 2437.67   45.06
  -4  -1   6  293.75   13.74
  -4  -1   6  319.38    9.54
  -2   4   9  292.80   16.73
  -2   4   9  271.69   11.72
  -5  -3   1  604.04   18.50
  -5  -3   1  619.59   16.58
  -2  -4   6  227.69   12.40
  -2  -4   6  221.66   12.00
   2  -7  -1 2762.52   59.43
   2  -7  -1 2723.24   57.52
   2  -7  -1 2516.02   50.07
  -5   0   4   65.08    7.81
  -5   0   4   66.25    5.07
   5   0  -4   70.16    6.32
  -5   0   4   75.60    4.11
  -2  -7  -1    3.15    2.11
  -3  -3   6  438.73    9.21
   3   3  -6  441.19   14.62
  -3  -3   6  487.31   16.41
   2   6   8 6047.35  101.21
   2   6   8 6230.79   64.77
   1  -7  -6  192.62   10.04
  -1   7   6  203.11   15.23
  -1   7   6  174.41   18.39
  -5   0  -6  311.51    6.61
  -5   0  -6  309.65   12.69
   5   0   6  328.29   15.73
   5   0   6  343.70   13.75
   2  -6  -7  176.21    8.18
   2  -6  -7  168.44   11.19
  -2   6   7  175.57   10.31
  -2   6   7  177.90   12.88
   4   5   6 1252.10   35.72
   1  -7   1   29.77    6.29
   1  -7   1   34.50    6.19
  -5   3   3   36.88    2.81
  -5   3   3   32.16    4.92
   5  -3  -3   33.47    8.41
   5  -3  -3   26.88    4.65
   2   0  10  100.48   11.32
   2   0  10   94.03   44.30
   2   0  10   87.91   11.68
   0  -6   4 1314.56   33.26
   0  -6   4 1407.66   34.91
   2  -7  -4  794.21   20.68
   2  -7  -4  828.04   26.26
  -2   7   4  793.29   22.66
   2  -7  -4  856.80   24.64
  -2   7   4  738.82   23.73
   5  -2  -4 5117.04   84.54
  -5   2   4 5053.85   72.03
  -5   2   4 5113.65   82.11
  -5   2   4 4935.33   80.33
   3   2  -7  242.04    9.84
  -3  -2   7  243.40   12.62
  -3  -2   7  256.24   10.95
   2   4  10  183.82   14.70
   2   4  10  175.46   10.40
  -3   6   5  342.33   20.63
  -3   6   5  344.89   12.28
   3  -6  -5  333.14   10.49
   3  -6  -5  343.15   15.69
   3  -6  -5  345.52   13.48
   4  -5  -4  326.72    8.22
  -4   5   4  313.70    9.44
  -4   5   4  328.33   14.25
   4  -5  -4  328.88   11.77
  -4   5   4  312.85    9.80
   4  -5  -4  325.61   10.13
   4  -5  -4  313.90   14.80
  -1  -7   1   45.29    7.92
  -1  -7   1   45.87   15.26
   1  -6   4  239.88   13.24
   1  -6   4  248.70   13.99
   5   4   3   30.10    8.78
   2  -3   8   16.54    7.90
   2  -3   8   10.16    3.50
   2  -3   8   13.85    7.37
   5   4   2  900.55   30.00
   0  -7  -7   93.80    7.18
   0   7   7  103.37   10.19
   0   7   7   96.42    9.08
  -4  -4   3   37.27    8.20
  -1  -3   8   10.69    5.84
   1   3  -8    5.43    3.44
  -1  -3   8    2.84    2.92
  -1  -3   8    4.15    6.87
   5  -3   3    2.59    4.82
   5  -3   3    4.66    3.73
   5  -3   3    2.84    3.96
   3  -4   6  312.17   14.14
   3  -4   6  303.07   15.89
   3  -5  -7 1212.25   25.42
  -3   5   7 1226.50   26.87
  -3   5   7 1239.80   30.90
   3  -5  -7 1247.47   23.86
   3  -5  -7 1262.24   31.35
  -3  -6   1 2268.36   46.04
   1   0 -10   63.39    7.92
  -1   0  10   71.40    7.36
   1   0 -10   65.47    4.61
  -3  -4   5  362.96   10.53
  -3  -4   5  363.23   14.44
   4  -2   7 1323.00   23.64
   4  -2   7 1264.99   34.27
   4  -2   7 1319.80   29.22
   1   7   7  163.85   15.08
   1   7   7  144.16   12.32
   4  -5   2    6.90    9.77
   4  -5   2    7.34    4.82
   4  -5   2    7.64   14.97
   2  -7   0  875.17   26.14
   2  -7   0  914.37   30.59
   2  -7   0  967.10   31.28
  -4   1   7    1.27    2.17
   4  -1  -7    1.25    0.98
  -4  -5   1 2649.26   49.81
   3  -1   9  192.41   13.90
   3  -1   9  195.02    8.64
   3  -1   9  189.31   12.05
  -4   2   7  380.04   14.39
  -4   2   7  373.51   12.12
   4  -2  -7  355.59   11.83
   2   7   6  225.62   16.06
  -3   4   8 1625.35   41.76
   3  -4  -8 1640.26   34.99
   3  -4  -8 1573.62   26.08
  -3   4   8 1561.03   32.45
   0  -5   6  306.44   14.70
   0  -5   6  300.84   13.06
   0   5  -6  322.79   12.41
   5   4   4  535.05   25.23
  -5  -2   3   32.50    5.21
  -5  -2   3   27.10    3.49
   3   6   7  130.68   12.84
   2  -2   9  583.42   19.89
   2  -2   9  597.97   18.36
   2  -2   9  588.73   20.70
  -1  -4   7 4297.95   70.12
  -1  -4   7 4501.72   77.57
  -4   4   6  173.34    9.82
   4  -4  -6  171.68    5.73
  -4   4   6  175.13    8.94
   4  -4  -6  190.18   10.32
   4  -3   6    3.06    3.59
   4  -3   6    1.41    5.00
   4  -3   6    0.35    2.31
   4  -3   6    2.59    2.28
   1  -5   6  142.35   13.66
   1  -5   6  116.26   16.46
   5   3   6    8.43    6.30
  -5  -3  -6    5.57    3.83
   2  -4   7 3227.59   61.05
   2  -4   7 3355.58   58.02
   2  -4   7 3255.90   61.68
   1  -1  10   37.15    5.87
   1  -1  10   38.66    7.04
   1  -1  10   40.78    5.31
   1  -1  10   37.33    5.11
  -1   1 -10   38.19    4.95
   3  -6   2   63.64    8.35
   3  -6   2   56.66    4.75
   3  -6   2   61.27    8.82
  -2  -6   3  144.47   11.47
  -2  -6   3  144.97   15.08
   1   6   9 3383.55   66.43
   1   6   9 3277.81   63.92
   0   6   9  548.67   21.37
   0   6   9  529.93   24.46
  -2  -7   0 1119.86   35.26
  -2   7   5  985.27   26.23
   2  -7  -5 1101.28   26.32
   2  -7  -5 1147.66   32.73
  -2   7   5  984.27   27.50
   2  -7  -5 1047.25   25.56
   1   5  10 1607.79   39.04
   1   5  10 1491.36   35.64
  -5  -1   4  346.88   13.65
  -5  -1   4  306.83    9.32
  -5  -1   4  343.65    9.64
   3   2  10  550.67   16.63
   3   2  10  546.81   19.34
  -1  -2   9    7.54    7.88
  -1  -2   9   10.30    8.78
  -1  -2   9   11.57    5.95
   1   2  -9    9.91    2.89
   0  -1  10  536.05   14.92
   0  -1  10  531.53   17.78
   0  -1  10  518.68   16.93
   0   1 -10  495.87   14.10
   4   4   8 1243.83   34.24
   0   5  10  895.27   26.25
   0   5  10  871.78   27.03
  -2  -1   9 1501.04   40.27
  -2  -1   9 1361.99   29.63
   2   1  -9 1462.04   29.86
   2   1  -9 1520.54   23.43
   5  -4  -1  218.07   12.78
   5  -4  -1  222.45    9.59
   5  -4  -1  213.48    8.06
  -5   4   1  217.84    9.14
  -5   4   1  210.24    8.80
  -1  -6   4  126.65    9.21
  -1  -6   4  125.86    9.95
   5  -2   5  474.80   21.25
   5  -2   5  546.76   15.14
   5  -4   0  119.53   11.58
   5  -4   0  119.28    5.49
   5  -4   0  114.10    7.43
  -5   4   0  119.68    6.05
  -5   4   0  131.64    9.16
   4  -1   8  319.26   11.87
   4  -1   8  319.61   14.37
   4  -1   8  304.55   17.74
   5  -1   6 1043.96   23.96
   5  -1   6 1006.89   29.79
   0  -7   2   29.02    6.97
   0  -7   2   26.41   15.28
   1   2  11 3357.03   64.87
   1   2  11 3231.62   59.13
  -2  -5   5  420.90   13.23
  -2  -5   5  429.06   21.93
  -3  -1   8  899.50   25.87
   3   1  -8  855.89   20.15
  -3  -1   8  850.20   19.63
   3   1  10  342.68   15.29
   3   1  10  324.32   12.33
  -3  -1 -10  301.21   12.06
   3   1  10  351.92   15.63
  -5  -3   2 1240.53   25.92
  -5  -3   2 1349.13   28.81
  -4   0   7  264.77   15.30
  -4   0   7  273.48    5.55
  -5   3   4  470.89   15.46
   5  -3  -4  460.86   17.45
  -5   3   4  464.93    9.82
   5  -3  -4  430.23   14.59
  -5   3   4  451.96   15.72
  -5   3   4  470.84    9.74
   3   3  10 1994.89   45.10
   3   3  10 1917.28   40.72
   0  -2 -11   53.59   13.17
   0   2  11   55.16    6.60
   0   2  11   61.37    8.18
   1   3  11 1056.06   31.06
   1   3  11 1064.64   29.15
   5  -4  -2 3276.31   64.44
   5  -4  -2 3131.64   53.30
   5  -4  -2 3190.92   53.31
  -5   4   2 3279.91   54.97
  -5   4   2 3228.27   52.55
   4   5   7 1056.53   34.65
   4  -3  -7  318.01   11.29
  -4   3   7  291.34   11.33
  -4   3   7  312.88   17.22
   5   1   7   27.98   12.56
   5   1   7   27.23    5.30
  -5  -1  -7   22.82    4.72
   5   4   5  757.41   33.34
  -5  -4  -5  707.17   18.95
  -1   7   7   89.91   17.73
   1  -7  -7   78.18    7.42
  -1   7   7   79.02    9.66
   4   2   9 1818.84   35.89
   4   2   9 1857.85   42.85
  -4  -2  -9 1741.66   33.15
   5  -4   1  264.00    6.42
   5  -4   1  268.19   11.85
   5  -4   1  273.25   18.76
   5  -4   1  288.25    5.64
   5  -4   1  270.12    8.77
   4  -5  -5  241.08   12.94
   4  -5  -5  248.62    9.48
  -4   5   5  239.39    8.12
  -4   5   5  247.26    9.74
  -4   5   5  265.04   11.99
   1  -7   2  332.99   16.49
   1  -7   2  311.58   17.60
  -5  -4   0  592.68   17.05
  -5  -4   0  621.38   20.16
   5   2   7 3158.27   62.98
   5   2   7 3150.49   59.15
  -5  -2  -7 2954.43   48.17
   2  -2 -10  594.31   14.44
  -2   2  10  607.88   49.54
  -2   2  10  595.78   19.27
  -5   1   5  573.15   17.44
  -5   1   5  593.94   15.12
   5  -1  -5  569.81   15.11
   0   3  11   37.69    8.99
   0   3  11   46.90   15.89
   0  -3 -11   44.33    5.11
   4   1   9  786.53   23.75
   4   1   9  774.33   25.17
  -4  -1  -9  731.66   16.85
   4   1   9  778.14   19.50
   3  -6  -6  287.94   14.62
  -3   6   6  289.32   13.59
   3  -6  -6  278.93   11.54
   3  -6  -6  277.02    9.21
  -3   6   6  272.89   10.10
   4   6   3   28.79    9.33
   1   1  11   15.31   13.45
   1   1  11   16.66    6.63
   2  -7   1  648.75   24.70
   2  -7   1  647.36   21.39
   3   5   9    4.99    5.80
   3   5   9    4.16    5.18
   2  -6   4    5.91    4.79
   2  -6   4    4.83    9.43
   4   6   4   17.10   11.83
  -6   0  -1  513.58   12.78
  -6   0  -1  503.49   12.36
   6   0   1  533.11   19.66
  -3   2   9  100.91    8.47
  -3   2   9  103.34    7.85
   3  -2  -9  109.03    5.97
   3  -2  -9  100.12    4.62
  -1  -5   6   12.56   10.33
  -1  -5   6   13.64    6.97
   4  -4   5  185.76   11.34
   4  -4   5  205.43   13.06
   5  -3   4  793.94   31.88
   5  -3   4  792.77   17.73
   5  -3   4  739.71   24.71
  -2   5   9 2412.79   49.97
  -2   5   9 2291.73   49.01
  -4  -3   5  427.36    9.51
  -4  -3   5  471.91   16.07
   0   1  11    4.33    3.74
   0  -1 -11    1.31    1.52
   0   1  11    3.27    4.83
   2  -1  10  219.07   10.43
   2  -1  10  220.25   11.77
   2  -1  10  219.25   12.06
  -4  -2   6  945.59   26.17
  -4  -2   6 1016.71   22.33
  -4  -6  -2   17.72    5.63
   4   6   2   23.79   16.23
  -5   2   5  783.49   19.00
  -5   2   5  761.52   17.92
   5  -2  -5  717.53   30.38
   6   0   2  237.29   15.46
  -6   0  -2  223.20    8.42
   6   0   2  224.76   10.50
  -6   0  -2  214.23    7.19
   2  -3 -10  492.00   13.74
  -2   3  10  527.76   17.37
  -2   3  10  536.48   18.77
   2   7   7 2595.93   57.96
   4  -5   3   24.45    2.98
   4  -5   3   30.30    6.59
   4  -5   3   31.95   17.43
   2  -1 -10  562.08   13.49
   2  -1 -10  575.06   14.55
  -2   1  10  566.16   24.75
  -2   1  10  579.90   19.04
  -3  -7  -3  132.94    9.21
   3   7   3  133.89   24.82
  -3  -5   4  594.13   19.62
  -3  -5   4  633.69   16.94
  -1  -7   2  910.95   27.77
  -1  -7   2  881.15   27.05
  -5   0   5   27.08    5.62
  -5   0   5   29.30    2.58
  -5   0   5   35.91    2.35
   5   0  -5   34.17    3.56
   5   0   7 1225.37   30.23
  -5   0  -7 1151.25   19.44
   5   0   7 1254.27   33.65
   3  -5   5   42.29   11.50
   3  -5   5   46.82    9.55
  -3  -7  -4  298.68   17.60
   3   7   4  285.80   22.65
  -4  -3  -9   85.42    5.78
   4   3   9   86.74    7.97
   4   3   9   83.50    6.53
   0   8   3    8.37   10.63
   0  -8  -3   13.08   11.00
   3  -1  -9 3084.43   45.56
   3  -1  -9 3183.16   49.49
   3  -1  -9 3075.22   45.69
  -3   1   9 3129.04   60.92
   6   1   2    0.49    2.27
  -6  -1  -2    2.68    1.72
   6   1   2    1.66    3.37
   2   5  10 1255.48   36.60
   2   5  10 1237.27   31.33
  -6   0   0   17.72    2.65
   6   0   0    7.93   12.45
  -6   0   0   15.41    2.67
   2  -6  -8  157.04    8.09
  -2   6   8  154.49    9.36
  -2   6   8  164.38   10.78
   6   1   1  541.60   18.44
  -6  -1  -1  503.07   14.98
   2  -5   6   10.45    6.76
   2  -5   6   18.85    9.12
   2   6   9   33.57   10.82
   2   6   9   37.19    7.47
  -1   6   9  280.26   17.54
  -1   6   9  292.77   14.32
   2  -7  -6  213.98   17.23
  -2   7   6  172.08   11.13
   2  -7  -6  197.57   10.02
  -2   7   6  180.00   14.86
   2  -7  -6  185.39    9.28
  -5   4   3  481.02   12.28
   5  -4  -3  462.00   13.60
  -5   4   3  453.55   16.02
   5  -4  -3  456.61   13.62
   5  -4  -3  459.46   17.16
  -3  -6   2  283.38   14.72
   2   2  11  397.42   16.30
   2   2  11  399.08   14.91
   0  -8  -4 2051.27   45.80
   0   8   4 1803.33   48.16
   0  -7  -8  135.58    8.55
   0   7   8  136.79   10.59
   0   7   8  151.51   10.57
  -4  -5   2 3613.75   67.21
  -6   1  -1  464.01   11.27
  -6   1  -1  414.07   13.62
  -6   1  -1  448.83   10.06
   6  -1   1  478.44   17.66
   5  -4   2 1079.86   18.47
   5  -4   2 1074.40   30.65
   5  -4   2 1079.22   30.14
   5  -4   2 1147.65   20.22
  -3  -7  -2 1770.50   40.55
   0  -8  -2   10.85    6.80
   1   7   8 1639.70   40.42
   1   7   8 1543.39   39.75
  -2  -7   1    7.26    7.23
   3  -3  -9  425.93    8.87
   3  -3  -9  427.94   15.28
  -3   3   9  434.14   20.66
  -3   3   9  423.90   20.65
   4   6   5  381.63   26.15
  -1   5  10  558.84   19.73
  -1   5  10  556.36   21.23
   3   0  10 1528.10   38.65
  -3   0 -10 1427.83   28.95
   3   0  10 1591.95   33.76
   3   0  10 1572.56   36.91
  -1  -1  10   36.87    5.32
  -1  -1  10   49.44    6.00
   1   1 -10   38.28    3.38
  -6   1   0   16.52    4.10
  -6   1   0   13.36    2.62
   6  -1   0   11.22   10.76
  -6   1   0   12.89    3.46
   1   4  11  379.38   15.70
   1   4  11  385.70   16.62
  -6  -1  -3   16.54    3.31
   6   1   3   17.03    4.37
   6   1   3   24.56   11.02
   6   0   3 2036.86   44.38
  -6   0  -3 1980.44   35.10
  -6   0  -3 1967.97   31.01
   6   0   3 2058.69   41.49
   2   3  11  904.31   30.41
   2   3  11  908.17   25.32
   3   6   8  208.35   15.87
   5   3   7   13.64    9.02
  -5  -3  -7    9.63    6.69
   3  -6   3    8.02    5.21
   3  -6   3   11.49    8.77
   3   7   5  170.76   17.88
  -6  -1   0 1576.84   30.98
  -6  -1   0 1559.97   32.48
   6   1   0 1652.59   37.31
   3   4  10   78.12    6.61
   3   4  10   76.96   12.24
   6  -1   2    5.38    4.88
  -6   1  -2    4.22    1.78
   6  -1   2    3.79    3.77
  -6   1  -2    3.25    2.53
  -4  -6  -1  872.29   24.44
  -1  -8  -3  959.69   28.86
   1   8   3  802.29   30.19
   4   0   9    4.50    3.46
  -4   0  -9    4.46    5.13
   4   0   9    6.81    4.20
   4   0   9    5.38    3.71
   5   4   6 1496.09   38.94
   4  -6  -2 1943.79   37.88
   4  -6  -2 1961.35   47.60
   4  -6  -2 1992.72   33.74
  -4   6   2 1947.03   39.29
   4  -6  -2 1999.82   40.19
   0   4  11 1246.28   31.73
   0   4  11 1313.36   38.57
   4  -6  -1   19.97    6.49
   4  -6  -1   25.08   12.40
   4  -6  -1   19.83    4.56
   4  -6  -1   21.06   18.35
   1   8   4   30.84   25.18
  -1  -8  -4   28.14    6.01
  -4  -4   4 3312.20   59.34
   2   1  11  255.65   18.73
   2   1  11  252.55   17.43
   0  -6   5 1547.20   39.30
   0  -6   5 1605.62   39.92
  -5  -4   1  619.78   17.15
  -5  -4   1  642.01   21.21
  -5  -2   4   63.18    4.46
  -5  -2   4   81.96   18.59
  -5  -2   4   70.90    5.02
   3  -7  -2  146.40   15.85
   3  -7  -2  137.82    7.70
   3  -7  -2  142.87   11.85
  -6   0   1  221.21    8.96
  -6   0   1  224.55    9.43
   6   0  -1  239.66   11.82
   0  -8  -5 1292.23   33.01
   0   8   5 1184.70   39.96
   3  -3   8  473.95   14.43
   3  -3   8  498.84   19.30
   3  -3   8  457.36   22.39
   1  -3   9  532.08   19.13
   1  -3   9  564.57   19.52
   1  -3   9  550.57   21.10
  -4  -1   7  150.35   11.64
  -4  -1   7  151.03    7.40
   1  -2 -11   33.17    3.70
  -1   2  11   41.80    6.92
   1  -2 -11   37.56    3.87
  -1   2  11   43.55    7.90
  -3   5   8  781.96   21.29
  -3   5   8  767.19   23.45
   3  -5  -8  778.95   23.68
   3  -5  -8  767.32   12.93
   1  -8  -3   56.61    9.43
   1  -8  -3   46.23    6.82
  -1  -8  -2 1768.19   39.97
   1  -6   5  258.30   17.98
   1  -6   5  287.76   14.89
   3  -7  -3  122.68    8.56
   3  -7  -3  130.50    7.44
   3  -7  -3  126.90   19.25
   0   3  -9 3917.53   64.67
   0  -3   9 3971.75   72.73
   0  -3   9 3876.41   65.92
   0  -3   9 3918.22   70.65
   6  -1  -1 3223.32   59.55
  -6   1   1 3251.71   53.45
  -6   1   1 3478.92   56.24
  -6   1   1 3580.07   54.84
   0  -8  -1  173.24   14.75
   0  -8  -1  158.26   10.94
  -2  -3   8  922.04   26.57
  -2  -3   8  869.91   17.25
  -2  -3   8  788.39   24.08
   1   0  11   10.38    8.55
   1   0  11    9.82    6.00
   1  -4   8  340.75   15.89
   1  -4   8  303.29   13.59
   1  -4   8  343.30   16.10
  -4   6   3  101.92    6.41
   4  -6  -3  111.04   12.58
  -4   6   3  111.88    7.80
   4  -6  -3  105.28    4.76
   4  -6  -3  105.88    8.04
  -4   4   7    9.16    7.20
  -4   4   7    9.44    6.47
   4  -4  -7   11.65    9.45
   3  -7  -1   15.32    8.40
   3  -7  -1   20.39   13.66
   3  -7  -1   15.12   12.10
  -6  -2  -2   66.24    8.27
   6   2   2   54.81    7.93
   1  -8  -2 1840.13   44.69
   1  -8  -2 1940.40   49.85
  -5   3   5  977.31   18.60
   5  -3  -5  976.23   26.54
  -5   3   5  957.14   28.44
  -5   3   5 1032.17   24.59
   0  -4   8   87.39   10.17
   0  -4   8   76.85   18.81
   0  -4   8   91.07   10.25
   0   4  -8   75.68    6.62
   4  -6   0  190.15    8.52
   4  -6   0  211.59   16.20
   4  -6   0  201.48   10.21
   4  -6   0  221.96   22.48
  -3  -7  -1  157.94   10.42
   1  -3 -11  893.92   20.81
  -1   3  11  967.82   37.80
  -1   3  11  959.47   27.12
  -1   8   4  351.61   19.16
   1  -8  -4  364.54   15.34
   1  -8  -4  436.29   21.03
  -2   4  10  304.47   15.53
  -2   4  10  280.28   11.80
   3  -2   9   38.60    7.52
   3  -2   9   31.76    3.76
   3  -2   9   39.45    7.15
   3  -2   9   34.35    8.04
  -1  -8  -5 1540.40   37.36
   1   8   5 1469.13   41.07
  -5  -3   3 1054.14   25.16
  -5  -3   3  934.33   20.21
  -3   0   9 1581.48   37.77
   3   0  -9 1534.88   29.32
  -3   0   9 1493.08   28.68
  -3  -3   7   36.84   21.16
  -3  -3   7   35.08    4.48
   3   3  -7   27.35   11.31
  -3  -3   7   28.68    1.60
   5  -2   6  506.25   22.97
   5  -2   6  504.42   25.41
   2   0 -10  517.74   19.09
   2   0 -10  522.75   21.00
  -2   0  10  512.60   26.70
  -2  -4   7  859.16   35.22
  -2  -4   7  770.82   28.89
   2  -7   2  351.85   22.20
   2  -7   2  312.08   19.31
   0   0 -11   32.93    6.53
   0   0  11   42.04    7.63
   0   0  11   41.05    5.54
  -6  -2  -1  396.27   21.18
   0  -7   3 1092.49   51.78
   0  -7   3 1111.07   34.75
  -6  -1  -4  534.61   20.41
  -6  -1  -4  553.26   24.44
   6   1   4  555.55   31.23
   6   1   4  585.94   26.83
   6   2   3  295.28   18.47
  -6  -2  -3  282.49   15.90
  -4   5   6  224.29   18.90
   4  -5  -6  223.59   11.93
   4  -5  -6  220.16   18.96
  -4   5   6  222.42   14.38
   6  -1   3  348.94   21.45
   6  -1   3  368.72   19.08
  -6   1  -3  341.27   16.63
  -5  -1   5 1856.59   38.53
  -5  -1   5 1638.41   33.98
  -5  -1   5 1717.89   43.10
   4   5   8  766.02   34.99
   4   6   6  124.88   12.08
  -5   4   4 2674.22   49.76
  -5   4   4 2816.79   54.96
  -5   4   4 2785.30   60.40
   5  -4  -4 2780.31   62.81
  -2  -6   4 1648.40   40.66
  -2  -6   4 1618.02   41.97
   3  -4   7 1086.32   44.95
   3  -4   7 1021.87   43.75
   3  -4   7 1063.18   40.58
   5   5   3  331.38   22.65
   6   0   4  498.19   24.56
   6   0   4  523.51   23.19
  -6   0  -4  479.64   16.86
  -6   0  -4  502.99   17.64
  -6   0  -4  473.63   20.65
  -6  -1   1 2387.97   52.18
  -6  -1   1 2368.73   52.45
   6   1  -1 2583.01   58.26
  -6  -1   1 2239.06   49.65
   1  -1 -11  556.38   23.29
  -1   1  11  582.36   26.35
   1  -1 -11  565.81   23.25
  -1   1  11  592.76   26.86
   3   7   6  153.34   16.25
  -1   7   8  520.34   26.22
  -1   7   8  539.10   27.51
   1  -7  -8  471.51   21.72
   4   4   9  292.25   19.22
   4   4   9  330.38   20.34
  -3   7   4  437.24   15.53
   3  -7  -4  440.54   13.96
  -3   7   4  403.95   22.22
   3  -7  -4  420.40   22.90
   3  -7  -4  479.37   24.63
   5  -1   7  276.14   22.41
   5  -1   7  317.62   18.01
   4  -2   8 2552.34   51.78
   4  -2   8 2507.96   59.67
   4  -2   8 2477.27   61.67
   4  -3   7 1148.58   25.55
   4  -3   7 1165.72   33.31
   4  -3   7 1170.61   39.05
   4  -3   7 1106.25   34.79
   1  -2  10  775.47   32.59
   1  -2  10  718.32   33.78
   1  -2  10  709.01   32.13
  -6   2   0   19.75    2.98
   6  -2   0   21.87    4.91
  -6   2   0   19.37    2.25
   5  -4   3 1217.51   27.02
   5  -4   3 1171.49   37.14
   5  -4   3 1191.13   23.37
   5  -4   3 1133.12   33.41
   2   4  11 3555.13   81.09
   2   4  11 3426.39   77.10
   1  -7   3 1669.37   44.35
   1  -7   3 1662.62   46.97
  -3  -4   6  317.56   18.74
  -3  -4   6  318.02   16.26
  -6   2  -1  359.77   18.86
   6  -2   1  408.20   27.43
  -6   2  -1  403.45   18.48
   5   5   2    1.71    3.04
   3  -6  -7  214.19   18.39
   3  -6  -7  208.09   12.08
  -3   6   7  220.47   16.01
   3  -6  -7  225.16   14.01
  -3   6   7  233.21   24.72
   1  -8  -1 1406.69   40.58
   1  -8  -1 1372.05   40.92
  -4   2   8  252.83   16.07
  -4   2   8  251.02   14.50
   4  -2  -8  259.58   13.37
   5   5   4  380.50   27.54
  -3  -2   8 3324.85   78.14
  -3  -2   8 3221.37   67.28
   3   2  -8 3195.20   66.84
  -2  -2   9 1208.63   34.22
  -2  -2   9 1155.51   29.88
  -4  -6   0 2440.07   57.01
  -1  -8  -1   94.10    8.40
   3  -4  -9   26.27    2.48
  -3   4   9   26.47    6.95
  -3   4   9   22.26    3.72
   3  -4  -9   31.05   10.67
   1   6  10   63.03    7.99
   1   6  10   70.79    8.08
   3  -7   0  982.69   47.74
   3  -7   0  940.08   38.42
   3  -7   0  980.24   42.52
   0  -2  10  577.15   25.61
   0  -2  10  605.14   27.37
   0   2 -10  588.49   23.87
   0  -2  10  559.89   23.19
   2   7   8   10.98    9.69
   2   7   8   16.84   11.04
   4  -1  -8  333.99   15.37
  -4   1   8  349.12   22.36
   5  -3   5   19.07    3.19
   5  -3   5   12.34   16.27
   5  -3   5    1.23    3.22
  -1   8   5 2077.61   53.77
   1  -8  -5 2261.86   53.14
   0   6  10   21.02   12.17
   0   6  10   19.31   13.58
   0   8   6  228.58   17.19
   0  -8  -6  255.54   18.89
  -4   6   4  207.40   12.01
   4  -6  -4  232.01   13.82
   4  -6  -4  232.71   18.38
  -4   6   4  194.14   11.31
   4  -6  -4  223.44   11.42
  -4   6   4  223.32   13.77
  -6  -2   0 4399.07   90.69
   4  -5   4  167.30   12.53
   4  -5   4  156.79    9.35
   4  -5   4  159.52   13.17
  -2   7   7   26.27   16.50
  -2   7   7   24.25    7.73
   2  -7  -7   25.15    8.23
   6   2   4 1363.33   37.37
  -6  -2  -4 1221.33   28.24
   6   2   4 1321.94   38.17
  -5  -2  -8  469.34   18.96
   5   2   8  541.01   26.14
  -6   0   2 2794.61   58.70
  -6   0   2 2903.81   61.27
  -6   0   2 2653.84   57.10
   6   0  -2 2973.81   64.41
  -1  -6   5 3708.00   79.97
  -1  -6   5 3790.80   86.45
  -6   1   2  444.16   19.15
   6  -1  -2  455.47   25.34
  -6   1   2  396.94   19.56
  -6   1   2  456.63   18.15
   4  -6   1  166.42   14.52
   4  -6   1  167.82   10.20
   4  -6   1  170.84   14.08
   4  -6   1  154.53   12.89
   5   1   8 1420.90   43.78
  -5  -1  -8 1353.29   29.00
   5   1   8 1452.56   39.35
  -6   2   1   70.78    4.83
   6  -2  -1   73.56    8.24
  -6   2   1   69.90    8.25
   6  -2   2 1983.08   40.68
   6  -2   2 1952.86   50.50
   2  -3   9  737.77   39.14
   2  -3   9  691.15   36.31
   2  -3   9  753.01   33.50
  -1  -8  -6   12.75    7.35
   1   8   6   12.73    9.61
   0  -8   0  297.01   19.48
   0  -8   0  288.88   18.87
   0  -5   7    5.45    6.48
   0  -5   7    9.71    4.57
   2   0  11 1978.99   50.78
   2   0  11 1973.56   48.22
   2   0  11 1966.76   47.96
  -5   1   6    1.19    3.36
   5  -1  -6    3.03    3.63
  -5   1   6    2.98    3.19
   1  -5   7 2356.88   62.96
   1  -5   7 2338.96   55.28
  -1   4  11 1063.64   45.17
  -1   4  11 1123.63   33.90
  -5  -5  -1   17.88    3.58
  -3  -7   0   37.40    6.54
  -2  -7   2  696.70   34.14
  -2  -7   2  650.61   29.40
  -1  -7   3 1620.88   43.96
  -1  -7   3 1633.82   42.91
   5   4   7 3720.66   84.20
  -5   2   6   67.69   44.99
  -5   2   6   52.73    9.95
   5  -2  -6   57.07    6.32
   5   5   5  851.45   39.44
   2  -4   8  453.62   26.84
   2  -4   8  453.60   23.46
   2  -4   8  477.86   23.11
   1   5  11  157.50   12.44
   1   5  11  162.55   18.58
  -4   3   8  343.19   18.18
  -4   3   8  349.24   20.43
   4  -3  -8  357.00   18.86
  -2  -5   6  789.99   34.51
  -2  -5   6  775.80   30.79
   3  -1  10 2530.12   60.02
   3  -1  10 2513.50   55.00
   3  -1  10 2524.35   60.54
  -1  -3   9   94.42   10.34
  -1  -3   9  101.53    5.58
   1   3  -9  108.64    6.18
  -1  -3   9  103.39    9.46
   6  -1   4 1069.52   39.73
   6  -1   4 1023.06   44.70
  -6   1  -4  990.57   36.17
   5  -5  -1 1295.65   29.45
   5  -5  -1 1250.35   31.56
  -5   5   1 1283.06   31.33
  -5   5   1 1319.91   31.12
   5  -5  -1 1311.01   40.05
   4  -1   9  446.15   21.24
   4  -1   9  438.34   12.10
   4  -1   9  436.38   17.16
   4  -4   6 2575.96   65.64
   4  -4   6 2694.58   53.70
   4  -4   6 2593.58   62.88
   2   8   4  465.31   28.56
  -2  -8  -4  482.73   23.72
  -2  -8  -3 1110.69   33.08
   2   8   3 1319.98   44.92
   2  -6   5 1830.77   49.43
   2  -6   5 1835.69   48.71
  -4  -5   3  503.25   25.16
   1   4  -8  159.48   10.32
  -1  -4   8  134.56    6.98
  -1  -4   8  135.21    9.34
  -1  -4   8  139.35   15.48
  -5  -4   2  142.57    7.60
  -5  -4   2  157.76   11.03
  -3  -6   3  442.60   16.07
   6   1   5 1693.87   41.26
   6   1   5 1680.74   50.24
  -6  -1  -5 1576.74   36.54
  -6  -1  -5 1606.87   32.79
  -3   7   5  922.27   39.75
   3  -7  -5  988.10   42.08
   3  -7  -5  955.32   37.21
   3  -7  -5  946.37   35.84
  -3   7   5  921.24   37.18
   0   5  11  297.10   21.29
   0   5  11  305.49   19.73
   5  -5   0  106.90   11.41
   5  -5   0  107.92    5.34
   5  -5   0   99.32    9.90
   5  -5  -2 3076.44   74.56
   5  -5  -2 3015.88   62.96
  -5   5   2 3164.86   64.50
  -5   5   2 3071.86   63.88
   5  -5  -2 2979.89   60.98
   0   7   9  999.57   44.41
   0   7   9 1005.75   42.13
   1  -8   0  892.80   38.50
   1  -8   0  874.63   38.59
   1   7   9  107.80    9.37
   1   7   9  117.51   16.58
   3   5  10   11.27    8.73
   3   5  10    9.44    8.34
   3   2  11    2.44    3.71
   3   2  11    3.46    3.80
   3  -6   4 2032.26   52.37
   3  -6   4 1988.81   51.19
   2  -2  10 2492.20   57.11
   2  -2  10 2373.34   56.45
   2  -2  10 2522.99   60.96
   2  -2  10 2435.50   60.39
  -5  -3  -8   86.68    6.50
   5   3   8   94.97   20.05
  -4   0   8  379.14   17.63
  -4   0   8  412.39   23.40
  -6  -1   2 1553.60   37.55
   6   1  -2 1778.53   41.31
  -6  -1   2 1598.13   40.53
  -6  -1   2 1598.57   38.55
  -5   0   6   75.08    3.63
  -5   0   6   62.41    2.49
   5   0  -6   63.61    4.39
  -5   0   6   66.82   10.32
   4   2  10  108.56    7.08
  -4  -2 -10   91.66    5.68
   4   2  10  109.66   10.27
  -6   2   2   28.61    2.81
   6  -2  -2   34.53   12.79
  -6   2   2   23.28    4.33
  -6   2   2   26.39    6.71
  -5   0  -8  173.69    9.07
   5   0   8  195.53   16.49
   5   0   8  184.29   12.41
   5   0   8  179.32    9.83
   4   6   7  830.08   38.83
   3   7   7    5.40    6.79
   6   0   5  275.61   20.82
  -6   0  -5  250.04   14.32
   6   0   5  282.38   16.85
   3   6   9   32.57   17.25
   3   6   9   26.20    6.96
   3  -7   1  173.11   16.55
   3  -7   1  201.32   16.68
   3  -7   1  198.60   21.64
   2  -6  -9 2838.29   58.83
  -2   6   9 2930.17   64.81
  -2   6   9 3034.89   68.33
  -1   0  11  187.18   13.57
   1   0 -11  182.08   10.48
  -1   0  11  184.84   16.73
   6   3   2  195.21   18.19
  -1  -8   0  153.57   13.78
  -1  -8   0  179.07   14.47
   2   8   5  158.00   15.11
  -2  -8  -5  177.60   13.19
  -2  -8  -2  338.84   20.40
  -1   8   6  419.73   28.44
  -1   8   6  447.94   33.42
   1  -8  -6  466.87   23.13
  -6  -2   1  681.23   28.38
   6   3   3 3304.89   83.32
   3  -5   6  711.61   39.74
   3  -5   6  718.61   33.34
   6  -2   3  284.69   20.81
   6  -2   3  314.97   16.00
  -3  -5   5 1094.68   18.60
  -3  -5   5 1055.39   45.13
  -4  -3   6  929.46   36.24
  -4  -3   6  840.36   28.66
  -4  -3   6  885.14   30.14
  -4  -3   6  883.12   38.94
   4   3  -6  743.54   29.81
   3   3  11   29.37   12.99
   3   3  11   30.18    6.36
   2   6  10  107.31   11.04
   2   6  10  105.06    8.91
  -6  -2  -5  322.46   16.42
   6   2   5  345.67   23.47
   6   2   5  348.65   21.20
   2  -8  -3 6768.91   65.18
   2  -8  -3 6725.38  143.99
  -5   4   5  225.82   10.78
  -5   4   5  231.76   11.59
  -5   4   5  237.28   14.72
   5  -4  -5  205.88   13.86
  -3  -1   9  534.92   21.47
  -3  -1   9  552.35   25.91
   3   1  -9  557.67   22.57
  -4   6   5  166.69   10.24
  -4   6   5  178.13   11.60
   4  -6  -5  187.96   14.61
  -4   6   5  192.69   12.83
   4  -6  -5  186.94   10.99
  -4  -1 -10   26.21    3.82
   4   1  10   31.10    5.81
   4   1  10   28.86    7.60
   4   1  10   33.59    4.51
   2  -8  -2 1104.49   47.24
   2  -8  -2 1021.98   42.38
  -2   5  10  458.70   22.51
  -2   5  10  467.36   28.59
   1  -1  11 1724.90   42.57
   1  -1  11 1699.74   45.79
   1  -1  11 1733.73   43.44
   3   1  11 1141.16   33.27
   3   1  11 1189.74   35.55
   3   1  11 1102.00   32.46
   4  -6   2   69.09    5.28
   4  -6   2   69.38    8.03
   4  -6   2   67.87    9.09
  -4  -6   1   38.00    7.12
   4   3  10   22.60    6.21
   4   3  10   25.83    5.31
   5  -5   1  637.48   27.56
   5  -5   1  642.26   23.59
   5  -5   1  637.65   22.86
   5  -5   1  616.92   29.63
   0  -8  -7  647.81   28.79
   0   8   7  613.78   34.39
   0   8   7  629.46   31.72
  -1   6  10  856.68   35.72
  -1   6  10  816.72   36.59
  -5  -5   0    6.43    5.86
   2  -7   3    6.37    5.93
  -4  -2   7  152.95   12.40
   4   2  -7  152.78    9.41
  -4  -2   7  172.23   10.83
  -2  -1  10   31.38    5.33
   2   1 -10   23.56    2.54
   2   1 -10   25.46    5.28
  -2  -1  10   31.35    6.51
   5  -4   4   11.74    2.36
   5  -4   4   11.80    8.71
   5  -4   4   11.48    7.48
   5  -4   4   15.68    4.57
   5  -4   4   10.68    1.56
  -1  -2  10  543.15   26.30
  -1  -2  10  543.12   25.72
  -1  -2  10  527.74   20.97
   5  -3  -6 1066.57   41.49
  -5   3   6 1099.85   15.50
  -5   3   6 1080.58   42.04
  -5   5   3   86.68    6.34
   5  -5  -3   78.89    4.99
   5  -5  -3   89.47   12.84
   5  -5  -3   86.56    8.65
  -5   5   3   89.40    5.74
  -6   1   3  325.11   17.59
  -6   1   3  307.17   15.24
  -6   1   3  334.26   19.59
  -6   1   3  306.11   16.98
   6  -1  -3  315.41   18.95
   2  -8  -4  489.95   28.62
  -2   8   4  378.46   25.01
   2  -8  -4  469.66   24.48
   6   3   4   23.41   15.19
   5   5   6 4061.72   93.00
  -5  -2   5    3.09    1.87
  -5  -2   5    2.60    2.44
  -5  -2   5    0.14    3.90
  -1  -8  -7  308.46   19.33
   1   8   7  300.19   32.13
  -1  -5   7 2950.24   67.31
  -1  -5   7 2826.17   60.90
   0   1 -11   71.07    5.23
   0  -1  11   73.72    6.81
   0  -1  11   70.36    7.23
   0  -1  11   72.35    5.22
   6   0  -3 1380.97   34.00
  -6   0   3 1215.30   34.08
  -6   0   3 1248.99   30.54
  -6   0   3 1169.94   30.14
   1   2  12  477.81   33.86
   1   2  12  438.73   36.44
   2  -5   7  247.31   16.97
   2  -5   7  237.16   18.26
   2   5  11  176.83   14.02
   2   5  11  166.42   20.06
  -4   5   7 5841.10  126.75
  -4   5   7 5929.11  114.15
   4  -5  -7 5649.59  115.79
   4  -5  -7 5781.37  107.48
  -6   3   0 1225.73   26.96
  -6   3   0 1135.86   27.99
   6  -3   0 1166.99   34.87
  -5  -3   4  614.07   25.23
  -5  -3   4  519.74   21.05
  -4  -4   5  261.18   16.48
   1   3  12  507.36   24.92
   1   3  12  497.43   31.30
   0  -8   1  918.41   41.42
   0  -8   1  928.16   39.79
   2  -8  -1 1246.39   36.20
   2  -8  -1 1192.05   50.17
  -2  -8  -6  682.61   30.45
   2   8   6  701.22   36.56
  -3   2  10 1201.54   34.51
  -3   2  10 1176.35   31.63
   3  -2 -10 1178.41   27.41
   3  -2 -10 1174.35   25.11
  -2  -8  -1  368.81   22.20
   6  -3   1  433.96   22.48
  -6   3  -1  422.12   19.29
  -6   3   1  330.04   16.86
   6  -3  -1  339.67   20.59
  -6   3   1  301.08   16.35
   4   5   9  256.76   17.77
  -2   2  11 1480.31   38.49
  -2   2  11 1500.54   40.29
   2  -2 -11 1446.65   32.22
   2  -2 -11 1438.42   33.02
   0   2  12   42.73    6.14
   0   2  12   46.54    7.82
   0  -2 -12   34.93    6.89
   5  -2   7  699.25   23.97
   5  -2   7  743.63   30.14
   5  -2   7  709.60   33.12
  -4   4   8 4263.32   85.38
  -4   4   8 4352.56   94.83
   4  -4  -8 4141.70   86.77
  -3  -7   1   90.51   20.35
   0  -7   4 4075.93   96.29
   0  -7   4 3976.41   90.44
   3  -5  -9  517.75   23.80
  -3   5   9  503.68   24.36
   3  -5  -9  516.82   20.70
  -3   5   9  531.68   24.95
   0   3  12 4099.61   88.74
   0   3  12 4277.75   93.07
   3  -7  -6  426.19   23.08
   3  -7  -6  383.36   20.20
   3  -7  -6  436.39   24.11
  -3   7   6  391.29   21.65
  -3   7   6  428.69   17.02
   6  -1   5  848.72   33.06
   6  -1   5  834.21   43.44
  -6   2   3 3580.45   68.51
  -6   2   3 3584.00   68.46
   6  -2  -3 3666.42   78.02
  -6   2   3 3640.87   73.71
  -1   7   9 2902.26   71.45
  -1   7   9 2910.77   69.44
   1  -7  -9 2772.67   60.30
  -2   3  11 1043.97   41.84
   2  -3 -11  980.90   36.00
  -2   3  11 1043.05   43.89
   2   7   9   50.96   21.36
   2   7   9   32.69    5.78
   3  -6  -8 1838.75   47.19
  -3   6   8 1808.46   44.02
   3  -6  -8 1686.64   39.84
   3  -6  -8 1818.32   40.37
  -3   6   8 1736.80   46.75
   0  -6   6 1227.49   35.63
   0  -6   6 1270.26   37.08
  -1   5  11  663.17   30.43
  -1   5  11  684.79   30.00
   3   4  11   14.83   12.07
   3   4  11   15.49   11.85
   2  -7  -8 1792.77   41.82
  -2   7   8 1742.50   48.55
  -2   7   8 1722.95   49.09
   3  -3 -10  864.33   30.54
  -3   3  10  891.29   38.32
  -3   3  10  848.78   41.03
   3  -3 -10  852.13   32.79
   1  -8   1   93.22    9.81
   1  -8   1   90.19    8.79
   1  -7   4 2139.37   55.18
   1  -7   4 2057.04   54.50
   2  -8  -5  141.85    9.00
  -2   8   5  136.65   20.16
   2  -8  -5  149.83   13.28
  -2   8   5  118.29   10.99
  -6  -1  -6 2990.04   57.23
   6   1   6 3153.94   73.87
   6   1   6 3110.56   68.23
   1  -6   6  532.72   29.94
   1  -6   6  533.89   25.72
   3  -1 -10   11.48    3.22
   3  -1 -10    9.46    2.31
  -3   1  10   14.22   10.21
   5  -3   6  205.08   12.19
   5  -3   6  230.97   17.17
  -5  -1   6 1683.49   42.71
  -5  -1   6 1892.18   36.21
  -5  -1   6 1743.23   35.99
   1   1  12   23.60   15.75
   1   1  12   19.31    6.43
   6  -2   4 1256.91   38.30
   6  -2   4 1338.11   30.69
   5  -5   2  418.59   20.21
   5  -5   2  418.48   23.40
   5  -5   2  418.16   27.06
   4   0  10  257.23   15.98
   4   0  10  255.01   19.19
   4   0  10  272.52   17.30
  -4   0 -10  232.76   12.94
   4  -5   5   27.06    5.48
   4  -5   5   25.00    6.46
   2  -1  11    5.31    3.82
   2  -1  11    0.24    2.83
   2  -1  11    3.61    6.22
   6   3   5  502.18   26.00
  -6  -3  -5  470.18   19.94
   5   4   8  628.59   31.02
   3  -7   2  399.53   24.82
   3  -7   2  412.65   24.07
   6  -3   2 1478.47   29.12
   6  -3   2 1459.59   41.85
  -6  -2   2 1624.69   40.03
  -6  -2   2 1496.64   34.60
  -6  -2   2 1421.84   33.77
   2  -1 -11  305.99   16.16
  -2   1  11  309.85   22.50
   2  -1 -11  308.43   15.45
  -2   1  11  312.74   24.75
  -5   5   4    0.93    2.32
   5  -5  -4    2.52    4.82
   5  -5  -4    1.98    1.72
  -5   5   4    1.69    2.31
  -1   8   7  908.40   40.35
   1  -8  -7 1005.27   41.48
  -1   8   7  968.54   41.29
  -6   3   2  164.56    9.40
   6  -3  -2  171.44   12.77
  -6   3   2  155.93   10.01
   6  -3  -2  157.09    9.73
   5  -1   8  314.23   15.13
   5  -1   8  311.55   24.81
   5  -1   8  335.00   20.68
  -2  -6   5  157.62   12.48
  -2  -6   5  166.34   12.76
  -6  -1   3  668.98   29.83
  -6  -1   3  749.20   31.94
  -6  -1   3  738.94   28.01
  -6  -1   3  695.16   27.41
  -6  -2  -6 1232.69   28.09
   6   2   6 1357.25   37.17
   6   2   6 1313.94   42.98
  -1  -8   1  185.38   22.95
  -1  -8   1  171.57   15.92
  -4  -1   8  540.64   21.19
   4   1  -8  512.28   20.15
  -4  -1   8  581.77   28.07
   4   4  10 1385.58   41.60
   4   4  10 1342.23   35.11
   4   7   4   66.09   10.95
  -4  -7  -4   62.44    8.49
   4   7   3 1130.30   44.26
  -4  -7  -3 1221.60   34.17
   1   4  12 1099.93   27.73
   1   4  12 1091.98   45.07
   0   1  12   53.36    6.98
   0  -1 -12   46.15    6.24
   0   1  12   55.26    8.02
   2   2  12   72.07    7.38
   2   2  12   71.13    7.87
   3   7   8  364.33   23.91
   3   0  11  100.96    8.78
   3   0  11  114.66   12.19
   3   0  11   91.08   10.51
   2  -8   0 1008.19   43.86
   2  -8   0 1088.88   46.84
  -5  -4   3 2604.95   54.60
  -5  -4   3 2759.34   60.97
   4   6   8  995.34   43.87
   6   0   6 1043.67   40.56
   6   0   6 1004.63   42.47
  -6   0  -6  931.05   35.36
  -2  -7   3  447.33   26.18
  -2  -7   3  455.67   23.31
   3  -3   9 1786.66   45.74
   3  -3   9 1724.51   49.78
   3  -3   9 1750.27   47.07
   3  -3   9 1841.52   42.71
   2   3  12   97.51    7.92
   2   3  12   97.23   14.66
  -5  -5   1 4555.93   95.25
   5   2   9  208.43   18.63
   5   2   9  200.08   12.66
  -5  -2  -9  195.20   11.10
   4  -6  -6   31.41   14.18
  -4   6   6   35.04    6.66
   4  -6  -6   32.83    4.16
   4  -6  -6   32.66    8.98
  -4   6   6   32.12    4.08
   0   4  12  244.96   27.69
   0   4  12  264.27   20.32
   4  -3   8 1105.76   33.91
   4  -3   8 1185.72   33.61
   4  -3   8 1167.23   28.34
   4  -3   8 1130.04   44.20
   5   5   7  195.07   15.74
   4  -6   3  647.65   33.57
   4  -6   3  621.69   36.12
   4  -6   3  613.00   24.99
  -5  -1  -9  699.63   26.61
   5   1   9  724.70   27.75
   5   1   9  814.58   37.52
   5   1   9  753.94   32.72
   4   7   5  805.62   39.23
  -4  -7  -2 1308.36   37.49
  -2  -8  -7    1.59    2.16
   2   8   7    0.92    5.89
  -1  -7   4   31.97    8.32
  -1  -7   4   29.43   23.19
   3  -4   8 1290.62   38.91
   3  -4   8 1302.75   32.75
   3  -4   8 1259.97   38.36
  -2  -8   0   53.26    7.38
   2  -4 -11  303.64   15.65
  -2   4  11  319.91   23.45
  -2   4  11  330.88   24.72
   1   1 -11  356.94   18.54
  -1  -1  11  364.35   24.24
  -1  -1  11  394.31   22.78
   1   6  11  825.31   35.95
   1   6  11  862.84   39.17
  -3  -3   8   41.93    9.96
  -3  -3   8   36.71   10.26
   0   8   8  295.19   25.94
   0  -8  -8  291.35   17.42
   0   8   8  303.97   19.47
  -4  -5   4  696.22   30.05
  -5   1   7 1040.93   41.74
   5  -1  -7 1013.23   36.35
   4  -2   9  347.41   21.12
   4  -2   9  350.52   18.21
   4  -2   9  336.85   22.52
   5  -2  -7  278.77   14.78
  -5   2   7  273.23   16.82
  -5   2   7  269.51   14.78
  -6   1   4  409.08   21.99
   6  -1  -4  466.70   20.34
  -6   1   4  442.13   14.80
  -6   1   4  480.41   23.36
  -6   1   4  440.95    7.30
  -6   1   4  446.52   16.39
  -5   4   6  276.82   14.64
  -5   4   6  309.10   19.49
   5  -4  -6  260.70   16.69
  -4  -6   2   81.22   10.51
   1  -4   9 3138.19   71.31
   1  -4   9 3132.11   70.67
   1  -4   9 3064.51   76.10
  -3  -6   4   46.32    8.51
  -3  -6   4   47.00    6.26
   1   8   8   59.19   19.15
  -1  -8  -8   43.48    8.69
   1   8   8   58.31   16.07
  -6  -3   1   54.63    6.42
  -2  -4   8 3932.26   77.28
  -2  -4   8 4178.93   92.42
  -2  -4   8 4140.43   90.40
   3  -2  10  731.25   33.70
   3  -2  10  767.88   38.88
   3  -2  10  767.90   33.48
   3  -2  10  731.02   32.89
  -2  -3   9   85.89    8.41
  -2  -3   9   82.22   11.65
  -2  -3   9   78.86    5.71
   1  -3  10  181.72   12.89
   1  -3  10  188.77   14.02
   1  -3  10  192.98   13.32
  -4   2   9  830.90   35.24
  -4   2   9  876.45   34.85
   4  -2  -9  871.45   32.20
  -3  -4   7  113.85   18.15
  -3  -4   7   93.39    6.02
   0   6  11  736.86   39.62
   0   6  11  824.24   35.48
   2   1  12   46.43    6.17
   2   1  12   51.44    6.82
  -3   4  10  870.12   35.24
  -3   4  10  888.67   37.29
   3  -4 -10  820.52   29.90
   3  -4 -10  854.67   36.39
   0   4  -9 2744.30   59.78
   0  -4   9 2811.58   65.58
   0  -4   9 2674.10   61.20
   0  -4   9 2818.91   67.10
  -1  -6   6  185.18   15.14
  -1  -6   6  208.20   20.82
   2  -8  -6   70.21    6.52
  -2   8   6   74.03    7.98
  -2   8   6   66.68    8.21
   2  -8  -6   93.30   13.06
   3  -6   5 1177.02   35.75
   3  -6   5 1161.89   38.52
   6   4   3  537.07   39.13
  -5  -3  -9 1566.28   36.95
   5   3   9 1687.51   45.96
   6  -3   3  108.42    5.32
   6  -3   3  112.18   10.00
   5  -4   5 1394.63   42.59
   5  -4   5 1343.36   25.84
   5  -4   5 1429.22   33.62
   5  -4   5 1364.42   25.99
   5  -4   5 1345.57   37.38
  -3   0  10   52.07    7.26
   3   0 -10   49.59    5.25
   1   7  10  977.18   47.21
   1   7  10  920.56   41.82
   0  -3  10  900.12   24.68
   0  -3  10  886.74   20.28
   0   3 -10  906.15   26.17
   0  -3  10  919.92   28.74
   6   0  -4  197.66   12.29
  -6   0   4  167.29   12.90
  -6   0   4  173.66   10.73
  -6   0   4  200.83   10.41
  -6   0   4  194.75   13.24
   1  -2 -12    7.67    6.49
  -1   2  12   11.56    8.92
   1  -2 -12   12.29    5.49
  -1   2  12   15.15    8.66
  -6   3   3  352.93   14.44
   6  -3  -3  374.24   15.11
   6  -3  -3  340.82   15.46
  -6   3   3  348.32   17.87
   4  -4   7  533.06   24.78
   4  -4   7  509.81   16.74
   4  -4   7  509.92   22.53
   0   7  10  539.12   24.38
   0   7  10  488.29   22.86
   5   6   3   84.10   11.64
  -4   1   9 1021.96   37.96
  -1   3  12   70.24   26.10
   1  -3 -12   64.69    5.31
  -1   3  12   76.18   17.29
   1  -3 -12   56.49    4.81
   0  -8   2  429.76   20.30
   0  -8   2  420.39   21.87
   4  -7  -2 1168.01   26.96
   4  -7  -2 1139.16   34.13
   4  -7  -2 1176.42   41.08
  -3  -8  -4 1752.05   45.41
   3   8   4 1606.34   51.51
   3   6  10 1458.93   48.07
   3   6  10 1358.46   41.46
   2  -6   6 5850.34  125.60
   2  -6   6 5996.00  130.30
   5   6   4   32.45    6.83
   2   4  12   -0.68    7.45
   2   4  12   -0.47    5.40
  -6  -3  -6  258.45   12.56
   6   3   6  300.00   18.81
  -6   2   4 1008.42   28.96
  -6   2   4 1084.83   21.52
  -6   2   4 1001.98   24.27
   6  -2  -4 1054.67   55.10
  -3  -8  -3  354.72   23.10
   3   8   3  297.66   21.65
   6   4   4  221.04   24.75
   5  -5   3   31.59   14.54
   5  -5   3   28.26    3.05
   5  -5   3   25.11    2.27
   5  -5   3   30.43    9.59
   2  -7   4 1672.81   46.31
   2  -7   4 1627.72   46.34
   1   0  12  696.54   28.10
   1   0  12  672.85   28.18
   4  -7  -1  674.73   29.16
   4  -7  -1  668.01   23.00
   4  -7  -1  658.32   26.10
   4   7   6  291.93   24.65
  -4   3   9    1.22    3.65
   4  -3  -9    1.58    2.61
  -4   3   9   -0.43    6.93
   3  -7  -7 1276.42   40.69
   3  -7  -7 1174.19   29.35
  -3   7   7 1214.39   34.31
  -3   7   7 1171.40   32.36
   3  -7  -7 1267.22   31.48
  -2   0  11    3.83    3.93
   2   0 -11    1.96    2.37
   2   0 -11    2.94    1.66
  -4  -7  -1 1112.47   32.69
   4  -7  -3   88.12    5.27
   4  -7  -3   85.53    8.75
   4  -7  -3  103.61    8.62
  -4   7   3   93.22   11.94
  -3  -2   9  243.32   13.68
  -3  -2   9  240.67   15.59
   3   2  -9  234.03   12.46
  -5  -6  -2  254.60   14.76
  -5   5   5 1390.88   34.89
  -5   5   5 1322.38   28.51
   5  -5  -5 1343.62   36.94
   5  -5  -5 1349.08   28.86
  -5   5   5 1309.77   27.05
  -5   0   7 1783.87   47.74
  -5   0   7 1709.70   31.86
  -3  -7   2   26.88   15.42
   3   8   5    8.56   27.79
  -3  -8  -5   14.02    8.16
   5   0   9  222.35   18.16
   5   0   9  222.47   13.62
  -5   0  -9  204.74    9.94
   5   0   9  215.04   10.52
   2  -8   1  392.32   19.01
   2  -8   1  387.89   28.23
   6  -2   5  405.63   15.22
   6  -2   5  380.71   24.38
   6  -1   6 2139.69   48.51
   6  -1   6 2093.83   53.82
   1  -8   2 2174.49   58.25
   1  -8   2 2176.46   55.72
   5  -3  -7  555.02   20.17
  -5   3   7  556.63   21.64
  -5   3   7  551.99   18.13
   1  -5   8  127.45   12.42
   1  -5   8  133.18    9.79
   3   5  11 2117.25   51.61
   3   5  11 2159.92   57.88
   2  -6 -10  485.20   19.38
  -2   6  10  526.89   22.81
  -2   6  10  519.16   22.14
   0  -5   8 2142.63   50.24
   0  -5   8 2194.28   55.38
   5   6   5  325.45   21.43
   0   0 -12  554.81   19.49
   0   0  12  590.35   25.60
   0   0  12  616.71   26.90
  -2  -5   7  190.60   13.54
  -2  -5   7  187.06   10.70
  -2  -2  10  838.77   35.14
  -2  -2  10  805.96   29.40
  -3  -8  -2  860.21   23.19
  -4   5   8  239.21   13.90
  -4   5   8  261.42   20.50
   4  -5  -8  210.48   13.48
   4  -5  -8  236.42   10.28
  -1   1  12  289.71   16.69
  -1   1  12  288.94   16.96
   1  -1 -12  247.03   12.26
   6   1   7  573.25   24.02
  -6  -1  -7  529.38   15.43
   6   1   7  601.56   26.43
   1  -2  11 1606.13   41.34
   1  -2  11 1509.78   39.58
   1  -2  11 1495.43   41.87
   3  -5   7  556.40   24.43
   3  -5   7  564.85   30.68
   2   6  11  146.35   13.19
   2   6  11  160.96   13.34
  -6  -2   3  526.96   18.95
  -6  -2   3  502.71   17.70
  -6  -2   3  546.14   21.36
   4  -1  10  184.32   33.74
   4  -1  10  174.41   11.01
   4  -1  10  180.25   13.02
   1   5  12 2206.90   63.93
   1   5  12 2197.96   53.19
   3  -7   3  505.13   23.68
   3  -7   3  512.28   22.76
  -3  -5   6  460.44   20.16
  -3  -5   6  426.19   16.08
  -1   8   8  361.98   30.50
  -1   8   8  332.72   20.20
   1  -8  -8  359.48   16.06
  -6   4   0 1199.04   26.22
   6  -4   0 1230.37   41.72
   6  -4   0 1160.89   25.01
  -5  -3   5 1526.05   41.89
  -5  -3   5 1699.67   38.62
  -5  -3   5 1431.71   29.23
   4  -7   0   48.22   11.59
   4  -7   0   45.44   17.24
   4  -7   0   42.38   13.32
   4  -7   0   46.61    6.23
   6   2   7 3276.92   72.60
   6   2   7 3303.99   77.29
  -6  -2  -7 3119.95   60.53
   2  -3  10 1365.64   40.50
   2  -3  10 1415.39   37.01
   2  -3  10 1440.96   42.35
   2  -4   9   24.38   16.18
   2  -4   9   18.62    6.91
   2  -4   9   21.76   15.74
  -6   4   1   33.56    7.74
   6  -4  -1   33.63    3.44
   6  -4  -1   28.11    7.32
  -6   4   1   30.94    3.52
   6   4   5 3833.18   87.69
  -1   4  12   49.47    8.34
  -1   4  12   47.95   22.95
  -5  -2   6 2376.31   48.67
  -5  -2   6 2392.13   42.94
  -5  -2   6 2119.63   51.55
  -4   7   4  579.79   23.75
   4  -7  -4  580.08   25.54
   4  -7  -4  559.61   18.86
   4  -7  -4  572.05   20.82
  -1  -8   2  745.85   30.91
  -1  -8   2  748.17   31.71
   0   2 -11 1263.72   31.67
   0  -2  11 1332.13   44.07
   0  -2  11 1327.31   34.01
   0  -2  11 1403.62   39.72
   4   2  11  165.56   10.21
   4   2  11  170.84   12.32
   4   3  -7    9.63    5.53
  -4  -3   7   14.52    8.38
  -4  -3   7   16.89    8.89
   0   5  12   10.78    6.49
   0   5  12   14.01    5.64
   0  -9  -4  290.49   17.07
   0   9   4  235.40   23.03
   0  -9  -3 3672.19   86.47
  -5  -5   2  169.99   11.66
  -5  -5   2  122.72    6.95
   3  -8  -3 1563.13   46.60
   3  -8  -3 1493.93   41.76
   3  -8  -3 1444.72   37.11
   3  -8  -2    8.26    8.16
   3  -8  -2    8.07    4.53
   3  -8  -2    9.12    8.00
  -6  -1   4  201.66   10.85
  -6  -1   4  175.18   11.01
  -6  -1   4  184.47   11.78
   4   5  10  610.72   26.80
   4   5  10  606.63   23.75
  -5  -6  -1  691.75   25.64
   2   8   8  646.47   30.17
  -4   0   9    6.48    3.54
   4   0  -9    8.79    3.57
  -4   0   9   10.44    8.74
  -3  -8  -6  263.17   23.99
   3   8   6  287.57   46.38
  -2  -8   1  193.97   13.53
   2  -7  -9  848.82   29.95
  -2   7   9  820.79   31.01
  -2   7   9  832.07   29.42
   6  -4   1 1638.63   31.99
   6  -4   1 1667.26   46.63
   2   7  10    9.26    9.48
   2   7  10   12.26    7.19
   5  -6  -1  802.30   20.83
   5  -6  -1  765.00   31.30
   5  -6  -1  748.98   24.45
   5  -6  -1  778.99   28.32
   3  -1  11   39.58    8.31
   3  -1  11   30.44    4.81
   3  -1  11   43.38   23.74
   3   7   9 4403.18   97.57
  -1   6  11  337.50   18.58
  -1   6  11  329.27   18.76
   2   0  12   33.23   14.22
   2   0  12   29.10    6.25
   2   0  12   28.64   20.48
  -1  -4   9  170.26   11.36
  -1  -4   9  173.42   12.45
  -1  -4   9  185.08   13.21
   1   4  -9  201.33   11.24
   5  -6  -2    9.98    0.94
   5  -6  -2   13.84    8.04
   5  -6  -2   14.32   10.50
  -5   6   2    8.82    6.08
   5  -6  -2   16.11    2.64
   4   3  11 1643.52   46.53
   4   3  11 1592.10   39.51
   5   5   8  120.28   12.72
  -6  -3   2   52.12    4.67
  -6  -3   2   53.05    5.23
  -4   6   7 1030.37   26.12
  -4   6   7  979.10   31.45
   4  -6  -7  989.86   24.70
   4  -6  -7 1011.92   31.08
   6  -3   4    0.52    2.95
   6  -3   4    3.87    2.74
   5   4   9 1876.12   49.26
   6   0   7  559.88   20.88
   6   0   7  538.36   24.09
   4   6   9  940.55   34.70
  -4  -4   6  587.36   16.90
  -4  -4   6  666.22   23.96
  -4  -4   6  637.43   18.50
  -6   4   2   68.71    6.09
   6  -4  -2   67.47    8.96
   6  -4  -2   61.68    4.37
  -6   4   2   70.59    6.73
   3  -6  -9  108.51   11.26
  -3   6   9   89.15    7.72
   3  -6  -9  108.98    5.62
  -3   6   9  116.52    9.89
  -2   8   7  973.68   30.62
   2  -8  -7 1018.13   28.43
  -2   8   7  965.65   30.14
   2  -8  -7 1065.90   47.13
   5  -2   8   64.67    8.37
   5  -2   8   62.20    6.10
   5  -2   8   60.85    3.04
   0  -7   5  104.17   18.10
   0  -7   5   98.94   10.62
   1  -7 -10    6.69    6.79
  -1   7  10    0.96    5.96
   3   2  12  171.80   11.55
   3   2  12  163.56   22.40
  -2   5  11  325.80   18.53
  -2   5  11  302.73   16.52
  -6   3   4   53.76    2.80
  -6   3   4   48.86    2.15
   6  -3  -4   55.25   13.24
  -6   3   4   47.16    2.66
  -6   3   4   50.11    5.19
   0  -9  -5   94.81    9.21
   0   9   5   62.56   17.10
   0  -9  -2   48.42   16.46
   0  -9  -2   49.71   22.13
   5  -3   7  177.01    7.58
   5  -3   7  225.56   17.10
   5  -3   7  189.13   14.66
  -1  -3  10 1413.83   38.65
   1   3 -10 1452.15   33.75
  -1  -3  10 1394.29   40.06
  -1  -3  10 1338.12   31.59
   3  -8  -4 2558.54   55.51
   3  -8  -4 2743.34   61.13
   3  -8  -4 2804.03   76.69
   5   6   6  208.21   18.72
   1   9   4 2344.30   66.44
  -1  -9  -4 2812.49   66.01
   3  -8  -1 1502.28   45.32
   3  -8  -1 1457.92   37.99
   3  -8  -1 1560.79   45.72
   4   1  11 1732.85   39.79
   4   1  11 1721.74   46.12
   4   1  11 1770.44   49.37
  -4  -1 -11 1563.55   36.27
   4   7   7   70.01   17.58
   4  -6   4    1.11    5.31
   4  -6   4    3.26    6.04
   4  -6   4    0.82    1.06
   3   3  12  374.73   14.99
   3   3  12  377.47   21.33
   5  -6   0  102.89    5.90
   5  -6   0  123.48    5.17
   5  -6   0  118.84   11.35
   5  -6   0  113.42    9.56
  -4  -7   0  575.30   24.86
   4  -5   6 1833.69   48.09
   4  -5   6 1877.00   54.21
   1  -7   5 1692.40   51.60
   1  -7   5 1725.51   51.29
  -1  -9  -3  887.46   24.43
  -4  -2   8  374.70   22.42
  -4  -2   8  359.99   11.33
   4   2  -8  307.70   14.66
  -3  -8  -1  173.72   12.69
  -4   4   9  422.29   19.53
  -4   4   9  458.98   25.66
   4  -4  -9  428.72   17.24
  -5  -4   4   10.75    4.67
  -5  -4   4   14.75   10.68
   5  -6  -3 1630.09   47.40
  -5   6   3 1653.63   39.30
   5  -6  -3 1625.82   37.75
  -5   6   3 1618.11   37.91
   2  -2  11  134.94   10.69
   2  -2  11  146.31   12.62
   2  -2  11  133.57   14.15
   2  -2  11  140.92   10.69
   2  -5   8  928.15   31.43
   2  -5   8  894.79   27.53
   3  -5 -10  412.84   14.13
  -3   5  10  437.26   20.09
  -3   5  10  431.24   19.40
   3  -5 -10  418.65   21.61
   1   9   5  120.94   24.44
  -1  -9  -5  121.42    9.82
   0   8   9   59.83    9.53
   0   8   9   53.95    7.97
   0  -8  -9   52.38    6.64
   6   3   7  267.89   19.76
  -6  -3  -7  249.01   12.20
   2   5  12   46.74   14.82
   2   5  12   37.83   12.13
   1  -9  -3  453.20   23.16
   1  -9  -3  492.36   23.83
  -6   1   5  398.61   15.00
   6  -1  -5  384.87   14.62
  -6   1   5  408.43   10.56
  -6   1   5  373.40    3.62
  -6   1   5  388.22   22.43
   1   8   9 1404.30   39.79
   1   8   9 1425.69   45.26
   4  -7   1    3.07    6.55
   4  -7   1   11.23   10.57
   4  -7   1    8.19    6.03
   4  -7   1    5.51    4.33
  -2  -7   4    9.74    6.74
  -2  -7   4    9.78    6.64
   1  -9  -4  124.47   12.32
   1  -9  -4  154.46   15.90
  -1   9   4  121.94   17.08
  -1  -5   8  458.34   21.19
  -1  -5   8  406.78   18.11
   6  -4   2  649.66   28.56
   6  -4   2  681.79   17.66
   3   1 -10  258.14   12.60
  -3  -1  10  239.55   13.11
  -3  -1  10  265.61   16.29
  -5  -1   7   18.28    3.78
  -5  -1   7   24.05   12.09
  -4  -6   3  435.58   19.10
   4  -7  -5  161.54    9.58
  -4   7   5  183.54   18.44
  -4   7   5  149.33    7.25
   4  -7  -5  174.72   10.50
   4  -7  -5  163.95   13.90
  -4   7   5  170.80   10.62
   5  -5   4  751.09   24.91
   5  -5   4  693.79   29.69
   5  -5   4  719.88   20.66
   5  -5   4  731.56   28.27
   6   4   6   35.59    9.19
  -1  -9  -2  183.05   13.23
   3   1  12  133.79   14.59
   3   1  12  146.72    9.34
  -5   4   7  754.61   28.15
   5  -4  -7  700.25   26.68
  -5   4   7  710.54   21.76
   1  -9  -2   45.26   19.03
   1  -9  -2   52.74   11.62
  -6   2   5  214.58   13.41
  -6   2   5  224.10   14.71
   6  -2  -5  206.59   19.02
   2  -8   2  532.66   30.89
   2  -8   2  546.90   25.72
   5  -1   9  501.85   23.20
   5  -1   9  507.89   16.39
   5  -1   9  531.37   21.84
   0  -6   7  267.48   17.29
   0  -6   7  274.76   17.86
   1   0 -12    7.09    4.53
  -1   0  12    7.48    4.32
  -1   0  12    5.39    6.02
   1  -6   7 6443.48  141.83
   1  -6   7 6590.91   76.79
  -6   4   3  417.03   14.09
   6  -4  -3  423.02   20.10
  -6   4   3  419.18   16.19
   6  -4  -3  395.04   16.23
   5  -5  -6  428.80   20.32
  -5   5   6  443.16   14.76
   5  -5  -6  440.75   13.74
  -5   5   6  481.38   21.54
   0  -9  -6 1048.01   31.26
   0   9   6  926.92   39.33
   0  -9  -1 1568.10   45.36
   0  -9  -1 1488.99   49.51
  -3   8   5  293.54   18.02
   3  -8  -5  294.65   16.45
  -3   8   5  276.64   19.73
   3  -8  -5  290.23   22.95
   3  -8  -5  291.93   38.82
  -5  -6   0   90.66    9.48
   5  -6   1  498.86   17.84
   5  -6   1  517.31   21.82
   5  -6   1  528.13   24.44
   5  -6   1  512.94   18.20
  -6   0   5 1227.93   24.88
  -6   0   5 1095.87   30.21
   6   0  -5 1165.13   28.51
  -6   0   5 1079.39   25.64
   3   8   7  428.96   38.67
   3  -8   0   28.00   19.67
   3  -8   0   23.27   18.19
  -2  -6   6  261.59   21.45
  -2  -6   6  273.50   14.55
   0  -8   3  460.19   32.75
   0  -8   3  462.27   21.63
   4   4  11  215.69   15.20
   4   4  11  219.85   16.71
   1  -9  -5 3139.29   70.60
   5  -4   6   96.91   11.57
   5  -4   6  100.35    6.92
   5  -4   6   97.63    4.39
   5  -4   6   97.73   12.95
   5  -4   6   96.14    4.04
   5   2  10 1052.84   31.35
  -5  -2 -10 1009.80   24.81
   5   2  10 1062.19   28.02
   3   4  12 2832.21   67.77
   3   4  12 2636.44   59.84
   2   1 -11  139.89    4.39
  -2  -1  11  144.70   10.61
  -2  -1  11  141.16    8.10
  -3   7   8  454.40   20.73
   3  -7  -8  491.47   18.34
   3  -7  -8  494.98   29.44
  -3   7   8  481.91   21.83
   3  -2 -11  203.19    9.33
   3  -2 -11  215.12   10.66
  -3   2  11  199.39   12.91
   3  -2 -11  183.14    9.78
  -3   2  11  208.96   14.73
   6  -2   6  165.28   14.31
   6  -2   6  189.18   10.55
  -1  -7   5   50.69    6.63
  -1  -7   5   56.18   11.49
  -1  -9  -6  123.58    9.80
   1   9   6  125.52   16.42
   1   2 -11    6.75    4.93
  -1  -2  11    1.66    4.39
  -1  -2  11    2.06    2.14
  -1  -2  11    7.60    7.83
   1  -1  12   11.73    7.86
   1  -1  12   11.89    9.26
   1  -1  12   12.97    9.20
  -4  -5   5  138.95    6.92
  -4  -5   5  121.13   11.82
  -1   5  12   60.24   11.63
  -1   5  12   65.44    9.28
   5  -6  -4  858.86   18.73
   5  -6  -4  853.68   26.61
  -5   6   4  850.33   28.54
  -5   6   4  850.38   26.42
   1  -8   3  645.10   39.00
   1  -8   3  660.32   34.34
   3  -3 -11    4.83    3.23
  -3   3  11    6.35    8.12
   3  -3 -11    8.40    3.66
  -3   3  11    8.60    9.81
   1   3  13  152.06   14.52
   1   3  13  149.09   10.50
  -3  -6   5   19.43   12.42
  -3  -6   5   14.39   10.61
  -6  -4   1  108.96    8.39
   5   6   7 1235.00   48.34
  -5  -1 -10   22.36    2.65
   5   1  10   27.92   21.17
   5   1  10   33.81    6.98
   5   1  10   25.77    7.24
   6  -1   7  107.68   12.38
   6  -1   7  107.88   11.46
  -3  -7   3  197.68   13.58
  -3  -7   3  184.58   13.06
   1   2  13   67.84   15.52
   1   2  13   59.62   10.48
   4   0  11 1152.98   40.99
   4   0  11 1214.27   36.23
  -4   0 -11 1085.48   26.78
   4   0  11 1189.89   31.64
  -5   2   8    5.25    6.95
  -5   2   8    3.71    3.50
   5  -2  -8    6.14    2.85
   3  -6   6    9.05    7.48
   3  -6   6    8.20   12.45
   1  -9  -1 1312.53   43.06
   1  -9  -1 1388.07   43.42
  -2   2  12  413.50   25.48
  -2   2  12  442.70   21.04
   2  -2 -12  409.79   15.46
   2  -2 -12  402.90   16.16
   0   1 -12  569.15   19.92
   0  -1  12  634.29   24.99
  -3  -8   0    1.58    3.79
   7   0   1  364.04   14.83
  -7   0  -1  328.87   14.52
  -7   0  -1  340.52   14.39
   5   3  10  183.12   18.33
   5   3  10  182.83   10.84
  -5   1   8  299.21   17.24
   5  -1  -8  301.35   12.32
  -7   0  -2   25.90    2.48
  -7   0  -2   30.35    3.06
   7   0   2   34.49   24.87
  -1  -9  -1  445.56   27.10
   2  -3 -12  266.83   12.66
  -2   3  12  284.29   16.41
  -2   3  12  311.11   18.16
  -6  -2   4  912.42   23.10
  -6  -2   4  822.52   32.73
  -6  -2   4  758.32   23.62
   4  -3   9  314.19   18.92
   4  -3   9  309.39   14.38
   4  -3   9  332.02   25.03
   4  -3   9  323.69   17.70
  -4  -1   9 1215.67   36.34
  -4  -1   9 1122.63   26.99
   4   1  -9 1071.52   25.24
   2  -7   5   32.77   20.98
   2  -7   5   25.06    7.44
   1   7  11   23.07   19.27
   1   7  11   21.63   16.93
   3  -1 -11  152.30    4.11
  -3   1  11  158.13   12.24
   3  -1 -11  138.89    3.72
  -3   1  11  145.75   11.09
   3  -1 -11  141.33    6.39
   6   5   3   93.42   21.93
   0   3  13  571.87  365.01
   0   3  13  476.26  103.09
   3  -7   4   66.14    9.05
   3  -7   4   69.26    8.41
  -1   8   9 2227.28   57.49
  -1   8   9 2278.02   61.28
   1  -8  -9 2230.47   52.79
  -7  -1  -2    5.73    3.65
   7   1   2    6.52    5.81
  -7  -1  -2    2.80    4.91
   6  -4   3    3.52    2.70
   6  -4   3   12.11    8.58
   4   7   8 4343.48  100.37
   6   2   8  347.53   21.51
  -6  -2  -8  307.50   14.61
   6   2   8  320.34   24.19
   6   1   8  665.73   25.70
  -6  -1  -8  607.82   17.68
   6   1   8  647.55   27.41
   0   2  13  166.29   12.43
   0   2  13  154.09   10.57
   2   8   9  725.97   31.52
   6  -3   5  335.83   26.17
   6  -3   5  348.48   15.76
  -4  -7   1   11.24    8.94
   3   6  11   28.40   21.96
   3   6  11   28.41    7.36
   0   7  11  192.85   13.89
   0   7  11  195.32   14.32
  -2  -8   2   94.88    8.66
  -2  -8   2   81.39    8.96
   7   1   1   41.77    8.99
  -7  -1  -1   35.80    7.50
  -7  -1  -1   37.39    6.95
  -2  -9  -4   74.48    8.07
   2   9   4   62.58   11.95
   6   5   4 1112.37   45.40
   4  -7   2  176.09   10.22
   4  -7   2  201.24   13.98
   4  -7   2  201.20   15.76
   4  -7   2  161.81   11.68
  -7   0   0   65.21    4.51
   7   0   0   60.89    6.55
  -7   0   0   66.35    4.73
   1   6  12  306.70   26.13
   1   6  12  314.59   23.92
  -5  -5   3    5.20    6.28
  -5  -5   3    3.92    3.82
  -6   3   5 1956.55   45.60
   6  -3  -5 1917.44   45.33
  -6   3   5 1956.67   38.18
  -1   9   6  842.47   38.84
   1  -9  -6  920.43   30.32
  -6  -3   3  335.01   15.26
  -6  -3   3  390.20   17.59
   3  -3  10  104.96    9.66
   3  -3  10  110.25   11.71
   3  -3  10  119.12   21.55
   3  -3  10  108.14    8.81
  -2   8   8   30.43   20.60
   2  -8  -8   30.89    6.34
  -2   8   8   39.56   17.16
  -1  -8   3  189.26   14.10
  -1  -8   3  204.85   14.86
   7  -1   1   35.08    7.47
  -7   1  -1   28.20    2.42
  -7   1  -1   31.54    3.81
   3  -4   9  634.17   26.48
   3  -4   9  619.15   26.41
   3  -4   9  612.35   36.55
  -2  -9  -3  379.77   19.55
  -7   0  -3  620.44   17.45
   7   0   3  606.01   23.58
   7   0   3  649.16   33.82
  -7   0  -3  586.49   18.88
   4  -4   8  714.84   28.58
   4  -4   8  706.30   26.10
   4  -4   8  694.10   29.79
   4  -4   8  682.62   21.63
  -7  -1  -3   23.62    3.12
  -7  -1  -3   32.14    3.88
   7   1   3   32.44    5.46
   7   1   3   23.74    5.37
   5  -6   2   39.94    5.58
   5  -6   2   52.21    7.10
   5  -6   2   67.15    9.17
   5  -6   2   48.44    4.49
   1   4  13   88.46   22.66
   1   4  13   77.93    8.43
  -5   3   8    6.24    7.27
  -5   3   8    9.49    7.00
   5  -3  -8    9.76    3.34
  -2  -9  -5 2695.28   62.37
   2   9   5 2484.73   70.86
   4  -7  -6   24.35   21.75
  -4   7   6    8.95    7.87
   4  -7  -6   10.88    5.13
   4  -7  -6    7.56    3.11
  -4   7   6   12.70    7.72
   0  -9  -7  260.48   16.49
   0   9   7  232.35   30.10
   0  -9   0    3.70    6.34
   0  -9   0    4.47    7.58
  -3   8   6  171.73   16.72
   3  -8  -6  188.22   11.50
   3  -8  -6  193.59   15.61
  -3   8   6  169.45   15.61
   4  -2  10   47.29    4.24
   4  -2  10   53.18    6.89
   4  -2  10   62.03   11.41
   0   6  12    7.84    3.22
   0   6  12   10.49    6.28
   6  -4  -4  106.79    8.79
  -6   4   4  106.14    7.57
  -6   4   4  113.34    4.69
  -1  -6   7   42.54   12.38
  -1  -6   7   41.64    8.32
   3  -8   1    8.46   13.18
   3  -8   1    2.46    4.09
   2  -1  12 2483.63   58.56
   2  -1  12 2554.78   60.58
   2  -1  12 2500.45   60.41
   2  -6   7  308.40   21.54
   2  -6   7  296.55   18.52
   3   0  12  595.36   27.36
   3   0  12  591.05   22.33
   3   0  12  602.40   27.55
   5   5   9  193.99   14.48
  -6  -1   5   86.48    4.99
  -6  -1   5   95.55    5.70
  -6  -1   5   91.54   14.13
   7  -1   2  545.10   23.38
  -7   1  -2  505.12   15.49
  -7   1  -2  525.53   14.84
   6   4   7 1497.59   47.92
   7  -1   0    9.37   10.90
  -7   1   0    8.50    3.22
  -7   1   0    7.27    2.11
  -7   1   0    4.41    4.34
  -2   1  12   93.11    9.12
   2  -1 -12   73.71    5.89
  -2   1  12   83.65    8.89
   2  -1 -12   74.52    5.30
   1   1  13   76.65   13.81
   1   1  13   79.25    8.94
  -4   2  10  972.33   30.69
   4  -2 -10  956.55   21.19
  -4   2  10  978.92   27.83
   2   3  13  165.20   13.07
   2   3  13  148.60   13.90
  -1  -9  -7 1683.92   43.36
   1   9   7 1677.78   56.40
  -4   5   9  248.88   13.88
   4  -5  -9  191.36   14.99
  -4   5   9  243.89   15.60
   4  -5  -9  233.09    9.72
  -3  -4   8   18.47    4.73
  -3  -4   8   36.11    9.61
  -3  -4   8   26.25    3.40
   3  -4 -11   54.95    3.70
  -3   4  11   66.54    6.69
   3  -4 -11   60.76   11.18
  -3   4  11   59.92    7.69
   2   2  13  634.88   24.32
   2   2  13  650.35   27.02
   3   7  10  923.08   33.13
   3   7  10  882.70   25.76
   7   1   0 3032.53   66.62
  -7  -1   0 2811.77   58.19
  -7  -1   0 2702.45   57.13
  -4   6   8   68.86    5.41
   4  -6  -8   64.09    4.35
  -4   6   8   75.72   13.16
   4  -6  -8   70.77    7.61
   6   5   5  902.31   32.59
  -3  -3   9  430.35   20.28
  -3  -3   9  444.85   19.62
   0   4  13   28.76   20.65
   0   4  13   29.82   17.47
   2  -4 -12 1886.06   40.66
  -2   4  12 2052.67   51.50
  -2   4  12 1969.67   50.52
  -5  -6   1   79.24   12.25
   3   8   8   30.60   17.86
  -5   0   8 2108.33   39.02
  -5   0   8 2212.26   53.08
   5   0  10  302.26   15.28
   5   0  10  299.49   17.25
  -5   0 -10  277.58   12.44
   5   0  10  308.68   23.76
  -5   6   5   16.29    5.50
  -5   6   5   13.46    4.12
   5  -6  -5   19.60    6.82
   5  -6  -5   16.23   16.41
  -5   6   5   14.52    6.47
   6   3   8  942.93   30.25
  -6  -3  -8  862.28   17.58
   6   0   8  127.84    8.72
   6   0   8  125.46   21.23
   2  -9  -3  279.74   17.14
   2  -9  -3  302.94   19.75
   4   6  10   70.44    9.54
  -2  -9  -2   16.15   11.76
   4  -6   5  610.24   27.99
   4  -6   5  601.54   25.84
  -5  -3   6   73.01    2.66
  -5  -3   6   81.76    8.49
  -5  -3   6   82.30    6.66
  -2  -4   9  758.06   31.82
  -2  -4   9  788.88   29.95
  -2  -4   9  718.58   22.12
  -4   3  10  117.72    8.29
   4  -3 -10  125.88    6.97
  -4   3  10  119.49   12.17
  -2   6  11  198.98   13.84
  -2   6  11  194.59   13.91
   0   1  13  137.52   10.04
   0   1  13  150.13   11.01
   1  -9   0  217.51   14.96
   1  -9   0  211.54   22.48
  -7   0   1   52.46    4.48
   7   0  -1   58.76    6.63
  -7   0   1   58.43    4.96
  -7   0   1   55.93    8.70
   2  -9  -4   29.99    8.64
   2  -9  -4   41.41   17.98
   4  -1 -10 2418.26   45.17
  -4   1  10 2657.89   62.32
   2  -7 -10  327.39   15.68
  -2   7  10  339.60   26.86
  -2   7  10  333.47   19.42
  -7  -1  -4    3.90    4.30
   7   1   4    1.76    2.82
   7   1   4    6.65    4.86
  -7  -1  -4    2.12    2.03
   3  -2  11 2788.11   70.26
   3  -2  11 2755.32   72.90
   3  -2  11 2773.80   62.00
  -2  -9  -6   55.74   15.54
   2   9   6   54.20   11.74
   1  -4  10   30.30    4.74
   1  -4  10   26.84    5.87
   1  -4  10   31.12   22.77
   2  -9  -2  203.93   20.63
   2  -9  -2  194.28   14.32
   3   5  12   20.51   13.93
   3   5  12   25.86   19.16
   5   4  10  298.76   16.33
   7  -1   3   29.51   20.96
   7  -1   3   21.07   10.01
  -7   1  -3   18.73    3.35
  -7   1   1  134.77    9.76
  -7   1   1  140.77    6.43
   7  -1  -1  148.81   12.25
  -7   1   1  147.82    8.33
   2   7  11 2184.04   67.00
   2   7  11 2263.16   75.22
   7   2   3   40.58   17.41
  -6   5   1  799.95   20.65
   6  -5  -1  812.25   23.98
   6  -5  -1  778.55   29.05
   6  -5  -1  777.12   19.79
  -7   0  -4 2386.90   57.89
   7   0   4 2501.35   73.24
   7   0   4 2448.27   67.30
  -7   0  -4 2400.57   58.13
  -7   0  -4 2356.39   61.66
  -1  -9   0  953.73   48.57
  -1  -9   0  887.02   32.96
   5  -5   5 1161.45   40.54
   5  -5   5 1166.83   35.25
   5  -5   5 1105.16   30.10
   5  -5   5 1196.36   46.22
   4   5  11   44.91   10.50
   4   5  11   38.32    5.26
  -2  -3  10  559.38   22.35
  -2  -3  10  594.66   23.90
  -2  -3  10  564.90   14.34
   2  -8   3   73.75    8.58
   2  -8   3   92.90   10.45
   2   6  12 1164.90   43.53
   2   6  12 1115.37   42.09
   3  -5   8 1170.27   36.11
   3  -5   8 1123.54   41.39
   3  -5   8 1074.58   41.03
   0  -4  10 1704.12   55.25
   0  -4  10 1704.61   52.43
   0  -4  10 1713.76   54.07
  -5  -2   7  920.54   33.29
  -5  -2   7  926.94   27.89
   6  -5   0   25.39   10.41
   6  -5   0   24.72   18.87
   6  -5   0   27.40    8.19
   1   8  10 1712.85   58.12
   1   8  10 1667.46   55.16
   6  -1  -6  346.14   13.55
  -6   1   6  331.69   20.55
  -6   1   6  350.67   12.00
   2   4  13 1067.82   39.65
   2   4  13 1006.87   35.90
   0   8  10   77.60   10.69
   0   8  10  100.27   18.32
   0  -8 -10   72.92    8.19
   1  -3  11  102.32    9.81
   1  -3  11   94.88   15.17
   1  -3  11  102.44   11.93
  -4  -8  -4   79.77   11.51
   4   8   4   81.65   13.54
   3   0 -11  322.92   11.35
  -3   0  11  321.64   16.52
   5   6   8  887.48   48.63
  -6  -4   2 2587.70   68.54
  -6  -4   2 2943.88   79.39
  -5  -4   5   86.39    5.32
  -5  -4   5   95.85    9.48
  -3  -5   7   31.70   14.90
  -3  -5   7   25.47    3.09
  -5   5   7   31.34    3.15
   5  -5  -7   28.24    5.27
  -5   5   7   39.09   20.78
  -1  -1  12  520.24   21.41
  -1  -1  12  569.19   24.70
   1   1 -12  512.50   14.81
   3  -6 -10  442.62   13.83
  -3   6  10  450.63   19.71
  -3   6  10  438.28   17.66
   3  -6 -10  435.83   24.58
   6  -5  -2   25.31   20.08
  -6   5   2   16.45    4.62
   6  -5  -2   15.28    4.02
   6  -5  -2   26.02    4.97
  -6   5   2   15.33    9.31
   2   1  13  218.03   12.94
   2   1  13  223.06   14.52
  -6   2   6 1180.37   37.22
   6  -2  -6 1159.45   35.72
  -6   2   6 1270.75   36.62
  -6   2   6 1164.87   32.53
   5  -3   8  530.90   20.60
   5  -3   8  523.18   24.98
   5  -3   8  501.89   12.97
   1  -9  -7  290.08   16.63
  -1   9   7  317.71   16.59
  -1   9   7  267.12   27.69
  -3  -8   1  314.04   22.15
  -2  -5   8  944.28   29.35
  -2  -5   8 1037.72   35.20
  -4  -8  -3  763.99   28.76
   7  -2   1  647.67   26.30
  -7   2  -1  619.80   14.98
   2  -9  -5    8.58    5.45
  -2   9   5    7.49    6.79
   2  -9  -5   20.63   14.98
  -1   7  11  120.99   10.27
  -1   7  11  119.95   10.70
   4  -5   7 1473.26   49.73
   4  -5   7 1451.83   50.99
   4  -5   7 1446.72   41.15
  -7  -1   1 1356.18   39.91
   7   1  -1 1501.70   45.56
  -7  -1   1 1222.60   37.71
  -7   2   0  275.63    8.59
   7  -2   0  284.77   15.38
  -4  -6   4   87.46   17.07
   6  -4   4 1142.37   31.60
   6  -4   4 1050.49   50.23
  -4  -8  -5 1537.89   52.76
   4   8   5 1535.82   61.10
   1  -5   9  160.27   14.59
   1  -5   9  161.93   16.09
   1  -5   9  157.18   13.41
   5   7   4  110.51   13.56
   0  -3  11  173.18   10.11
   0   3 -11  162.02    9.43
   0  -3  11  180.32   23.65
   0  -3  11  169.49   14.65
   0  -7   6  835.81   27.60
   0  -7   6  852.32   32.89
   7   2   4 1218.77   43.86
  -7  -2  -4 1193.81   34.43
   7   2   4 1312.25   44.94
   6   5   6   16.61   13.50
   5  -2   9   27.55    2.95
   5  -2   9   26.95    5.64
   5  -2   9   39.97   20.66
  -1   3  13  746.85   27.57
  -1   3  13  729.48   26.84
  -3  -2  10 1325.73   47.70
  -3  -2  10 1235.38   38.83
  -5  -7  -3  175.71   12.06
   5   7   3  157.71   21.45
   2  -9  -1   45.29    8.06
   2  -9  -1   45.04   13.88
   1  -7   6  102.33   10.75
   1  -7   6  101.88   13.96
   0  -5   9  106.23   11.14
   0  -5   9  117.51   11.16
   0  -5   9  110.96    8.70
  -1   2  13  223.69   19.47
  -1   2  13  234.34   14.91
   1  -2 -13  199.47   13.08
   6  -5   1  781.15   18.14
   6  -5   1  748.02   25.62
   6  -5   1  797.33   29.76
  -4  -3   8  648.50   19.93
  -4  -3   8  614.46   24.57
   4  -1  11 2305.41   69.23
   4  -1  11 2312.24   63.27
   4  -1  11 2331.70   68.15
  -5   4   8   19.51    6.03
   5  -4  -8   22.43   14.31
  -5   4   8   18.80   16.35
  -2  -9  -1   95.55    9.67
  -4  -4   7    9.34    2.63
  -4  -4   7   17.82   10.69
  -4  -4   7   14.46    4.46
  -4  -4   7    7.39    2.23
  -2  -7   5  999.93   36.71
  -2  -7   5 1009.06   38.92
   7  -2   2  311.73   16.94
   1   5  13  194.28   16.16
   1   5  13  209.83   16.39
   6  -2   7  100.58    7.99
   6  -2   7   87.32    9.99
   5  -6   3   35.68   26.69
   5  -6   3   28.70    3.89
   5  -6   3   29.41    8.08
  -6   0   6  235.63    8.10
  -6   0   6  236.61   14.11
   6   0  -6  236.90   10.75
  -6   0   6  231.83   10.53
   5   7   5  241.62   18.80
   4   2  12  135.33   11.14
   4   2  12  143.44    9.62
   4  -7   3  526.69   22.17
   4  -7   3  500.24   19.21
   4  -7   3  592.97   25.60
   0  -8   4  171.16   15.00
   0  -8   4  174.40   13.95
  -1   6  12    1.93    2.66
  -1   6  12    3.71    3.48
   3  -7  -9  561.40   22.99
   3  -7  -9  518.51   16.40
  -3   7   9  542.35   23.50
  -3   7   9  566.53   25.21
  -6  -5   0  291.38   13.50
   0   9   8 1520.98   49.48
   0   9   8 1380.54   51.67
   0  -9  -8 1432.95   44.31
   0  -9   1  528.47   24.97
   0  -9   1  565.83   26.17
   3  -8  -7   23.81    7.07
   3  -8  -7   20.49    7.13
  -3   8   7   16.67    5.90
  -3   8   7   18.26    7.76
  -7   2   1  160.80    9.03
   7  -2  -1  166.80   11.86
  -7   2   1  148.01    8.39
   4   7   9 1571.76   56.07
   2   0 -12  816.28   18.85
  -2   0  12  831.38   26.21
   4  -4 -10  266.78   13.02
  -4   4  10  270.52   20.08
  -4   4  10  281.21   13.48
   3  -8   2  187.11   15.06
   3  -8   2  178.90   13.44
   4   3  12  200.94   15.08
   4   3  12  170.95   15.58
  -2  -9  -7  101.19   13.42
   2   9   7   78.87   15.18
   7  -1   4 1720.39   54.43
  -7   1  -4 1574.88   42.27
   7  -1   4 1761.18   50.55
  -4  -8  -2   21.27   14.14
  -6   4   5    0.53    0.82
   6  -4  -5    0.61    2.17
  -6   4   5    1.33    0.98
  -6   4   5    1.95    4.82
   7   1   5  973.43   34.83
  -7  -1  -5  917.61   24.74
   7   1   5  970.73   32.63
  -7   1   2  872.13   26.85
  -7   1   2  894.48   25.72
  -7   1   2  819.35   20.92
   7  -1  -2  915.71   59.80
   7   0  -2    1.87    1.72
  -7   0   2    1.06    2.82
  -7   0   2    1.38    1.65
  -7   0   2   -4.79    1.60
   2  -4  10  921.06   34.71
   2  -4  10  960.60   33.81
   2  -4  10  931.96   31.96
  -1  -9  -8  101.26   12.95
   1   9   8  103.12   11.57
  -4  -7   2   28.49   19.30
   6  -5  -3  834.37   17.35
   6  -5  -3  855.61   32.33
  -6   5   3  850.11   17.98
  -6   5   3  866.91   26.80
   1  -8   4   32.71    6.87
   1  -8   4   32.80    7.78
   1   0  13  893.88   31.55
   1   0  13  898.72   35.30
   5  -4   7  253.86   17.98
   5  -4   7  222.92   15.99
   5  -4   7  225.89   13.13
   5  -4   7  251.66    9.90
  -5  -7  -2  715.16   25.67
   4   0 -10  241.51   10.46
  -4   0  10  277.91   14.62
   0   5  13 1570.80   53.44
   0   5  13 1505.09   49.59
   4   8   6  320.90   21.32
  -4   7   7  220.90   11.89
   4  -7  -7  220.81   10.99
  -4   7   7  250.36   15.39
   4  -7  -7  217.47   11.15
   4  -7  -7  229.50   15.72
   6  -3   6   10.82    9.75
   6  -3   6    8.21    6.25
  -2  -2  11  316.81   24.59
  -2  -2  11  303.03   17.69
  -2   5  12 1308.48   44.32
  -2   5  12 1358.18   46.70
  -1   4  13 1305.85   44.96
  -1   4  13 1287.95   44.72
   2  -3  11  267.13   15.98
   2  -3  11  251.39   31.50
   2  -3  11  241.35   17.93
   6   4   8    2.88   11.25
   6  -1   8  378.47   18.53
   6  -1   8  354.08   22.20
   3  -5 -11  917.64   31.28
  -3   5  11 1034.32   46.06
  -3   5  11 1059.69   35.53
   3  -5 -11  929.11   26.09
  -7   0  -5   57.70    4.56
   7   0   5   55.38   22.17
   7   0   5   73.95    6.58
  -6   3   6  541.81   24.98
   6  -3  -6  505.73   17.53
  -6   3   6  503.73   14.04
  -3  -7   4 1100.05   40.61
  -3  -7   4  973.10   34.23
   1  -9   1  124.98   12.30
   1  -9   1  134.57   12.70
  -5  -1   8  569.84   27.36
  -5  -1   8  534.41   14.09
   5  -6  -6  145.45    7.60
  -5   6   6  144.72    8.71
  -5   6   6  155.57   12.49
   5  -6  -6  145.87   11.63
   2   8  10  970.78   38.83
   2   8  10  893.62   37.54
  -6  -2   5  536.05   15.88
  -6  -2   5  466.21   13.80
  -6  -2   5  472.32   20.18
   2  -9  -6 2388.09   68.42
  -2   9   6 2000.77   64.14
   2  -9  -6 2500.30   75.97
   1  -2  12  128.05   10.11
   1  -2  12  115.00   10.33
   1  -2  12  105.91    9.81
  -2  -8   3  652.22   34.66
  -2  -8   3  638.00   27.11
  -4  -2   9  927.45   42.02
  -4  -2   9  949.55   29.09
   4   2  -9  822.42   23.04
  -6  -3   4 2027.52   53.65
  -6  -3   4 2207.06   64.68
  -6  -3   4 2364.89   63.30
   0   0  13    0.23    2.54
   0   0  13   -0.33    1.94
   0   0 -13    2.17    4.86
  -2   8   9  920.23   50.21
   2  -8  -9 1024.07   32.66
  -2   8   9 1021.70   40.36
  -7  -2  -5  535.79   15.66
   7   2   5  600.15   33.13
   7   2   5  619.10   25.57
   4   1  12   19.54   14.66
   4   1  12   11.68   10.27
   4   1  12   15.89   10.84
   4  -8  -2   23.95   12.44
   4  -8  -2   32.54   23.24
   4  -8  -2   20.51    9.57
  -1   1  13  597.60   24.17
   1  -1 -13  544.93   16.89
  -1   1  13  604.10   23.64
   5   7   6 1595.78   66.19
   7  -2   3  929.10   27.05
   7  -2   3  952.09   35.21
   6  -5   2  734.22   16.95
   6  -5   2  765.01   29.36
   6  -5   2  827.36    9.07
   6  -5   2  742.61   25.24
   6  -5   2  748.14   16.59
   6   2   9    4.03    3.31
  -6  -2  -9    1.58    1.85
   4  -8  -3  278.58   16.51
   4  -8  -3  253.36   14.51
   4  -8  -3  268.30   17.89
  -1   8  10  151.56   12.38
  -1   8  10  125.79   19.42
   1  -8 -10  148.34   10.28
   3  -7   5  214.95   14.91
   3  -7   5  196.66   15.06
   3   8   9  469.00   23.37
   7   3   3  212.53   15.93
  -5  -6   2  442.95   22.88
   3  -1  12    1.85    3.83
   3  -1  12    5.69    4.69
   3  -1  12    2.81    7.07
   5  -1  10 2571.75   65.71
   5  -1  10 2554.67   78.46
   5  -1  10 2663.80   75.35
  -1  -4  10   92.47   18.75
  -1  -4  10   95.29    7.64
  -1  -4  10  107.47   12.20
   1   4 -10  113.59    7.39
   2  -5   9  533.88   33.99
   2  -5   9  526.12   22.45
   2  -5   9  553.09   25.69
   2  -9   0  399.00   31.85
   2  -9   0  395.70   19.17
  -5  -5   4  415.08   18.84
  -5  -5   4  324.70   11.56
   3   3  13   52.34    9.87
   3   3  13   55.92   10.07
  -4  -5   6   21.66    5.02
  -4  -5   6   24.41   10.30
  -6  -1  -9  178.26    8.92
   6   1   9  182.97   14.95
   6   1   9  194.19   15.16
   3   2  13   34.98    7.24
   3   2  13   23.34    5.85
  -1  -9   1  924.90   38.29
  -1  -9   1  935.58   37.30
   2   5  13 2929.95   81.81
   2   5  13 3037.48   48.27
  -1  -7   6 2691.40   75.62
  -1  -7   6 2618.43   75.72
   0  -2  12    0.48    5.10
   0  -2  12    1.31    4.41
   0  -2  12    0.67    1.84
   0   2 -12    0.45    2.42
  -7   2   2  561.11   11.07
  -7   2   2  553.00   15.35
  -7   2   2  571.13   18.45
   7  -2  -2  585.64   26.23
   5   2  11   14.50    8.19
  -5  -2 -11    9.65    6.96
   5   2  11   19.88   13.65
  -7  -1   2   95.32   10.30
   7   1  -2  111.17    9.51
  -7  -1   2   94.02    8.26
   4  -8  -1  222.33   16.91
   4  -8  -1  200.34   20.56
   4  -8  -1  198.97   10.70
   5  -7  -2  275.51   13.10
   5  -7  -2  284.14   17.17
   5  -7  -2  289.71    8.85
   4   4  12   54.62   15.88
   4   4  12   56.79    6.58
  -7  -2   1    3.82    4.78
   6   5   7  100.89   11.59
  -2  -6   7 1901.12   53.45
  -2  -6   7 1999.62   66.29
  -1  -8   4  786.32   30.26
  -1  -8   4  774.74   27.95
   5  -7  -1    4.80    3.82
   5  -7  -1   22.40    7.80
   5  -7  -1    4.97    3.85
   5  -7  -1    6.74    7.67
   1  -6   8   40.80   11.41
   1  -6   8   40.42   17.31
   3  -6   7   36.45    7.37
   3  -6   7   38.83    7.04
  -4  -8  -1  749.29   28.43
  -3  -6   6 1464.75   42.92
  -3  -6   6 1533.74   48.68
   7   3   4  725.88   30.02
   2   0  13    7.28    4.70
   2   0  13   12.06   10.03
  -5  -7  -1  176.47   12.83
   2  -7   6  620.64   27.67
   2  -7   6  470.20   28.46
   0  -6   8  257.00   16.27
   0  -6   8  271.35   16.20
   5   5  10   24.06   16.47
   4  -8  -4    7.00    5.62
  -4   8   4    9.13    5.90
   4  -8  -4    6.27   11.85
   4  -8  -4    3.38    3.06
  -3  -9  -4  830.35   31.46
   3   9   4  668.40   44.36
  -1  -5   9   24.52   12.99
  -1  -5   9   28.58   18.98
  -1  -5   9   21.60    5.63
   1   3 -11  509.83   16.66
  -1  -3  11  510.39   15.89
  -1  -3  11  518.71   20.74
  -1  -3  11  532.70   22.54
  -1   9   8  312.38   17.64
  -1   9   8  324.16   17.30
   1  -9  -8  339.54   15.35
   5   3  11   58.87    6.82
   5   3  11   84.39    9.99
  -2  -9   0    2.23    6.12
   5  -2  -9  256.69   10.64
  -5   2   9  266.87   19.30
  -5   2   9  259.40   13.92
  -5   7   3 2204.94   61.82
   5  -7  -3 2106.57   60.66
   5  -7  -3 2105.56   67.39
   5  -7  -3 2166.86   53.96
  -6   5   4   89.79    9.30
   6  -5  -4   87.84    9.23
  -6   5   4   88.50    6.26
   4   8   7 1434.33   54.59
   6   3   9  113.78   15.22
  -6  -3  -9   89.69    6.39
   3   9   5    2.56    7.94
  -3  -9  -5    2.10    5.70
  -6  -1   6    7.05    4.00
  -6  -1   6   12.48    9.49
  -6  -1   6    9.39    3.54
  -5  -1 -11  366.17   12.31
   5   1  11  385.26   14.91
   5   1  11  430.67   21.25
   5   1  11  447.58   20.52
  -3  -9  -3  798.23   27.73
   1   7  12   15.19   12.98
   1   7  12   21.19   14.74
  -6  -5   1    1.44    4.65
   5   6   9   10.66    6.57
  -7   3   0   90.51    5.43
   7  -3   0   99.25   13.93
  -4   6   9 3789.41   42.30
   4  -6  -9 3718.81   52.93
   2  -2  12  341.90   21.89
   2  -2  12  353.93   18.48
   2  -2  12  340.79   22.80
   2  -2  12  330.99   14.97
   7  -1   5 1787.61   49.94
   7  -1   5 1692.55   56.03
  -6  -4   3  215.80   10.99
  -6  -4   3  244.80   14.50
  -7   1   3 2127.75   54.50
  -7   1   3 2211.18   58.22
   7  -1  -3 2399.78   66.11
  -7   1   3 2385.12   65.15
  -3  -1  11 1005.46   30.43
  -3  -1  11 1078.78   42.91
   3   1 -11 1057.38   31.98
  -5   1   9  152.77   12.02
  -2  -9  -8  229.61   18.89
   2   9   8  234.17   23.17
   5  -7   0   16.69    5.52
   5  -7   0   17.51   10.64
   5  -7   0   12.04   11.34
   5  -7   0   11.67    7.79
   3   7  11 1323.09   43.68
   3   7  11 1369.23   48.40
   6  -4   5  720.99   29.50
   6  -4   5  744.80   20.93
   3   4  13  166.09   11.95
   3   4  13  171.12   15.73
   3   6  12 1448.59   52.40
   3   6  12 1356.45   45.47
  -7   3  -1 1659.54   41.39
   7  -3   1 1709.77   56.54
  -7  -1  -6 1503.35   38.10
   7   1   6 1541.73   49.90
   7   1   6 1552.82   48.05
  -3  -8   2    1.58    4.77
   3   1  13 1940.15   59.92
   3   1  13 1904.41   58.46
   4  -8   0  156.49   11.53
   4  -8   0  168.52   12.76
   4  -8   0  170.36   14.36
   0   7  12    4.58    7.76
   0   7  12    1.36    3.39
  -7   0   3 4616.76   44.70
   2  -8   4  719.54   27.02
   2  -8   4  723.28   28.79
   4  -6   6    2.69    6.58
   4  -6   6    8.25    7.40
  -5   3   9   14.69    4.22
  -5   3   9   11.06   13.76
   5  -3  -9   13.99    6.64
   7  -3  -1  628.90   23.66
  -7   3   1  596.34   17.28
  -7   3   1  635.03   18.34
   5  -5   6  743.40   36.60
   5  -5   6  759.27   19.08
   5  -5   6  751.41   22.96
   5  -5   6  701.47   17.76
   5  -5   6  745.57   37.07
   5   7   7  800.13   37.29
   6   0   9    6.87    5.71
   6   0   9    7.21   11.52
   7  -2   4    1.53    3.76
   7  -2   4    1.70    1.90
   4   6  11  169.97   17.35
   4   6  11  150.14   11.23
   7   3   5  876.45   33.78
  -7  -3  -5  858.18   26.65
  -1   5  13   37.99    9.91
  -1   5  13   43.73    9.44
   5  -6   4  676.21   30.00
   5  -6   4  626.31   27.48
   5  -6   4  598.05   16.22
   2  -9  -7  366.82   17.81
   2  -9  -7  405.65   21.22
  -2   9   7  317.69   19.81
  -2   9   7  353.03   34.99
   3   9   6 1219.13   61.83
  -3  -9  -6 1311.12   47.87
   4  -3  10 1727.02   57.27
   4  -3  10 1781.56   53.93
   4  -3  10 1761.88   49.31
   4  -3  10 1792.18   59.28
   6   6   4  238.54   18.73
   7   2   6 1643.42   51.04
  -7  -2  -6 1537.55   40.87
   7   2   6 1654.75   59.63
   6   6   3   27.77   14.33
   5  -7  -4  505.14   17.62
   5  -7  -4  521.87   23.57
  -5   7   4  508.64   24.65
   5  -7  -4  495.87   13.12
   6  -5   3    1.84    5.72
   6  -5   3    0.38    4.00
   6  -5   3    0.21    0.75
   6  -5   3    2.54    4.14
   4  -5 -10  277.75   15.89
  -4   5  10  346.81   19.67
   4  -5 -10  322.69    8.00
   4  -5 -10  322.76    7.99
  -4   5  10  351.76   19.04
   3  -2 -12  507.71   13.88
  -3   2  12  527.98   30.64
  -3   2  12  518.76   21.16
   3  -2 -12  536.77   15.33
   3  -2 -12  515.36   15.35
   3  -8  -8   41.37    9.29
  -3   8   8   42.55   14.18
   3  -8  -8   42.73    9.78
  -3   8   8   50.70   15.22
   4   0  12 1298.75   46.14
   4   0  12 1302.07   43.13
   4   0  12 1296.43   39.83
   0   9   9  194.81   18.22
   0  -9  -9  180.28   17.16
   0   9   9  188.05   21.46
   0  -9   2  596.11   26.48
   0  -9   2  595.02   26.98
   4  -8  -5 1509.31   45.33
  -4   8   5 1311.50   40.62
   4  -8  -5 1587.37   54.34
   4  -8  -5 1507.59   42.51
  -4   8   5 1584.08   54.77
  -3   3  12 1131.50   40.13
   3  -3 -12 1064.75   29.09
   3  -3 -12 1088.71   32.29
  -3   3  12 1142.62   42.58
   4  -4   9  308.96   15.65
   4  -4   9  316.64   18.34
   4  -4   9  311.96   16.70
   4  -4   9  319.85   12.51
  -5   5   8   20.92    7.61
  -5   5   8   18.47   19.48
   5  -5  -8   22.79    5.16
  -3  -9  -2    9.13    5.72
  -1  -9  -9 1282.95   41.65
   1   9   9 1295.56   46.63
   7   0   6   77.46   10.76
   7   0   6   67.01    6.23
   3  -8   3 2440.86   78.18
   3  -8   3 2405.21   79.28
   7  -3   2  124.37   11.89
   4  -7   4   35.53    7.88
   4  -7   4   33.45    9.90
   4  -7   4   34.94   19.67
  -7   2   3  158.98    6.72
   7  -2  -3  166.79   10.91
  -7   2   3  163.19    7.47
  -7   2   3  167.43    9.67
   1   8  11  668.42   38.27
   1   8  11  702.49   36.90
  -6   4   6  749.27   27.47
   6  -4  -6  743.28   24.40
  -6   4   6  746.80   17.76
   3  -9  -3   48.75   16.56
   3  -9  -3   52.30   13.87
   1   6  13    4.62   10.82
   1   6  13    1.63    2.22
   2  -9   1 1154.83   41.33
   2  -9   1 1189.32   45.74
  -4  -1  10   11.16    6.45
   4   1 -10    8.45    4.26
  -4  -1  10   11.14    7.86
   6  -1  -7  239.19   12.32
  -6   1   7  243.46   22.82
  -6   2   7   93.18   36.42
   6  -2  -7   71.69    5.34
  -6   2   7   70.86    8.23
   2  -6   8  488.60   32.65
   2  -6   8  509.47   22.31
  -1   0  13  384.01   20.93
   1   0 -13  346.55   12.45
  -1   0  13  380.61   25.94
   5   4  11  814.31   25.41
   5   4  11  834.89   29.58
   2  -7 -11 1199.96   36.01
  -2   7  11 1315.00   47.03
  -2   7  11 1280.34   45.84
   6   6   5   73.63   17.83
  -6  -6  -2  177.98   12.02
  -2  -1  12   14.54    7.32
   2   1 -12   10.60    5.47
  -2  -1  12    8.89    8.74
   3  -9  -2  252.48   22.43
   3  -9  -2  274.37   22.57
  -5  -3   7   99.10    9.63
  -5  -3   7  110.86    7.82
  -5  -7   0  783.82   28.58
   1  -9   2  576.48   24.39
   1  -9   2  583.89   25.13
   5  -7   1   43.85    8.14
   5  -7   1   53.34    4.79
   5  -7   1   49.46    4.44
   5  -7   1   66.52   11.75
   3  -9  -4  277.70   21.71
   3  -9  -4  279.84   13.39
  -4  -8   0 1947.07   58.16
   4   7  10    3.62    7.20
   7  -3  -2  493.17   21.29
  -7   3   2  446.15   15.69
  -7   3   2  475.65   14.83
  -1  -6   8  361.53   16.70
  -1  -6   8  421.12   23.07
  -7  -2   2  261.23   15.30
  -7  -2   2  261.51   12.15
   2   7  12   19.54   20.23
   2   7  12   13.70   15.20
  -4   7   8  438.96   18.98
   4  -7  -8  394.55   16.06
  -4   7   8  432.95   20.31
   4  -7  -8  415.99   14.25
   4  -7  -8  396.57   19.87
   3  -4  10  327.56   17.46
   3  -4  10  347.38   19.02
   3  -4  10  345.49   18.18
   1   2 -12 1375.56   37.95
  -1  -2  12 1372.98   43.35
  -1  -2  12 1339.00   50.05
   0   6  13 1368.35   47.44
   0   6  13 1437.71   49.24
   1   3  14  329.46   17.58
   1   3  14  318.73   18.42
  -4  -7   3   25.54   20.25
   5  -6  -7  452.69   20.12
   5  -6  -7  433.55   12.12
  -5   6   7  436.02   15.85
  -5   6   7  459.46   18.30
   1  -1  13  604.73   20.82
   1  -1  13  594.62   22.74
   1  -1  13  589.28   32.40
   2  -3 -13  129.00    7.65
  -2   3  13  111.62   10.51
  -2   3  13  136.09   14.35
   2  -3 -13  138.71    9.67
  -5   0   9  181.29   13.68
  -7  -1   3  110.86    8.64
  -7  -1   3   99.85    7.37
  -7  -1   3  105.20    6.33
  -5  -4   6  115.59    6.14
  -5  -4   6   92.43    4.77
  -5  -4   6  112.22    9.15
  -5  -4   6   97.65    9.58
   4  -2  11   63.13    5.45
   4  -2  11   79.92   18.50
   4  -2  11   66.47    9.68
  -5   0 -11  169.22    8.73
   5   0  11  181.41   11.09
   5   0  11  200.73   13.75
   5   0  11  192.41   15.23
  -4  -6   5  237.04   15.81
  -4  -6   5  229.95   11.63
   3  -3  11  611.10   32.16
   3  -3  11  610.72   31.27
   3  -3  11  621.20   32.08
   3  -3  11  634.22   28.61
   2  -2 -13  299.09   13.82
  -2   2  13  340.25   17.76
   2  -2 -13  296.23   11.04
  -2   2  13  323.31   16.70
   4   5  12 1175.33   45.86
   4   5  12 1134.69   37.47
   6   4   9  467.68   25.41
  -3   1  12   84.12   10.32
  -3   1  12   84.02    9.62
   3  -1 -12   71.86    2.53
   3  -1 -12   79.49    2.92
   3  -1 -12   80.96    5.00
   4   8   8    6.28    4.88
   1   2  14  855.19   33.01
   1   2  14  786.02   30.50
   6   5   8 1130.62   43.46
   6  -2   8  922.79   36.39
   6  -2   8  889.86   29.31
   6  -5  -5  606.33   30.74
  -6   5   5  626.88   29.03
  -2   6  12   70.10    8.89
  -2   6  12   67.68    8.76
   4  -8   1 1617.90   56.04
   4  -8   1 1487.65   53.29
   4  -8   1 1384.48   42.36
   4  -2 -11  337.06   12.66
  -4   2  11  372.40   19.43
  -4   2  11  390.66   21.85
   4  -2 -11  379.20   15.23
   0 -10  -4  976.26   35.62
  -3  -9  -7  244.52   18.89
   3   9   7  253.62   24.79
   3  -4 -12    9.22    2.36
  -3   4  12   11.16    9.42
  -3   4  12    9.56   11.55
   6  -3   7 1190.72   44.18
   6  -3   7 1259.32   36.58
  -3  -4   9  614.96   29.96
  -3  -4   9  568.10   28.72
  -3  -4   9  532.55   20.23
   3  -9  -1  612.41   30.66
   3  -9  -1  658.50   36.04
  -1  -9   2   30.03    8.08
  -1  -9   2   36.05   25.03
   3  -7 -10  187.85   10.88
   3  -7 -10  213.66   15.00
  -3   7  10  175.26   13.43
  -3   7  10  185.68   13.55
   3  -6 -11   96.86    5.34
  -3   6  11   88.18    7.94
   3  -6 -11   90.57    8.46
  -3   6  11   90.79   15.67
  -2  -9   1   47.19    7.90
  -2  -9   1   43.92   25.31
   5  -3   9  448.51   18.81
   5  -3   9  477.41   29.25
   5  -3   9  440.24   23.18
   0   3  14  201.21   14.42
   0   3  14  214.86   15.55
  -5  -2   8   16.13   10.16
  -5  -2   8    9.93    2.72
   0 -10  -3   62.62   11.90
   0 -10  -3   65.45   10.78
   4  -3 -11  759.76   22.79
  -4   3  11  742.94   24.96
  -4   3  11  731.45   20.83
   7  -3   3 1598.43   40.28
   7  -3   3 1545.10   51.61
   0   1 -13   73.64    7.08
   0  -1  13   83.68    9.05
   0  -1  13   91.22   12.26
   5  -4  -9 1106.15   33.25
  -5   4   9 1123.05   41.31
  -5   4   9 1112.13   33.04
   0  -8   5  685.15   33.84
   0  -8   5  694.55   34.56
   3   8  10   12.12    7.68
  -6   0   7    3.90    4.08
  -7  -3  -6  214.17   11.26
   7   3   6  250.79   16.83
  -5  -6   3  240.91   14.37
   4  -5   8    1.24    5.49
   4  -5   8    3.85    3.57
   4  -5   8    0.44    2.03
  -6   3   7  164.86   21.60
  -6   3   7  170.08    8.62
   6  -3  -7  197.84   11.35
   7   4   3  516.69   32.62
  -3   9   5  121.68   10.95
   3  -9  -5  128.80   10.91
   3  -9  -5  133.92   13.35
   0  10   5 1990.05   79.39
   0 -10  -5 2268.77   76.74
   5  -7  -5   14.09    4.98
  -5   7   5    7.51    5.51
  -5   7   5   13.55    7.86
   5  -7  -5   14.07   11.25
   5  -7  -5   15.46   13.84
  -3  -9  -1  146.06   18.31
   3   5  13  583.29   36.80
   3   5  13  621.91   40.80
   6   6   6  135.53   26.35
   1   4  14    3.60    8.05
   1   4  14    2.78    4.58
   2   6  13  274.04   18.20
   2   6  13  266.35   17.43
  -6  -6  -1  795.03   31.13
   1  -8   5   51.91   10.33
   1  -8   5   55.58   19.23
  -1   7  12   37.53    7.93
  -1   7  12   41.44   20.89
   3  -5   9  925.88   37.35
   3  -5   9  950.50   38.14
   3  -5   9  951.08   31.44
   0   2  14  320.79   19.22
   0   2  14  314.63   18.59
  -3  -3  10  334.04   24.55
  -3  -3  10  313.40   19.45
   6  -6  -1  510.28   21.92
   6  -6  -1  501.64   23.51
   6  -6  -1  567.90   29.76
   3   0  13  457.95   26.54
   3   0  13  421.69   24.88
   3   0  13  468.15   33.07
  -1 -10  -4  171.28   13.32
   7   4   4 1168.70   43.97
  -1   9   9  103.37   14.07
   1  -9  -9  116.81    8.81
  -1   9   9  109.60   10.69
   5   7   8  428.47   35.02
   2  -4 -13  258.35   13.24
  -2   4  13  283.54   50.97
  -2   4  13  289.20   18.31
   7  -1   6   31.81   10.83
   7  -1   6   33.20   16.09
   2   8  11    1.03    5.73
   2   8  11    1.14    5.28
   4  -8  -6  401.98   24.08
   4  -8  -6  353.76   21.35
  -4   8   6  368.04   19.25
   4  -8  -6  360.64   17.08
  -4   8   6  401.86   22.44
  -2   8  10 1715.10   52.81
  -2   8  10 1653.51   54.84
   2  -8 -10 1698.30   49.35
  -6  -5   2  534.47   26.64
   7  -1  -4  175.60   12.58
  -7   1   4  161.79   10.96
  -7   1   4  177.19   11.87
  -6  -3   5   23.72    6.14
  -6  -3   5   16.09    5.53
  -6  -3   5   25.12   19.09
   1  -7   7   22.51    6.26
   1  -7   7   14.09    9.86
   0  -7   7  509.90   27.29
   0  -7   7  496.22   32.30
  -2  -7   6  128.21    9.41
  -2  -7   6  160.67   13.30
  -2  -8   4 2062.65   61.32
  -2  -8   4 2031.07   68.35
   7  -2   5  539.20   23.17
   7  -2   5  541.49   28.84
   2   9   9   85.57   18.42
  -2  -9  -9   86.56   25.35
   2   3  14  202.39   14.81
   2   3  14  204.84   14.45
  -4   1  11  676.31   41.14
   4  -1 -11  596.19   22.98
   6  -6  -2    1.54    5.50
  -6   6   2    3.03    3.65
   6  -6  -2    0.41    2.57
   6  -6  -2    2.65    3.30
   5  -2  10 1757.33   59.58
   5  -2  10 1741.33   55.79
   5  -2  10 1750.18   45.33
   5  -4   8   32.41    3.24
   5  -4   8   32.67    6.27
   5  -4   8   34.00    5.16
   5  -4   8   40.01    8.81
  -1 -10  -5  126.73   16.40
   1  10   5  121.59   26.16
  -3  -5   8  387.51   17.03
  -3  -5   8  410.22   23.90
   2  -1  13    0.35    2.61
   2  -1  13    1.43    4.98
   2  -1  13    0.84    6.68
   6  -1   9  155.61   14.19
   6  -1   9  141.30   11.50
   7   1   7  316.33   19.99
  -7  -1  -7  281.99   10.63
   7   1   7  312.22   18.57
   6  -6   0  328.10   14.76
   6  -6   0  335.84   21.36
   6  -6   0  331.54   20.75
  -1 -10  -3    9.84    6.84
  -6  -2   6  395.84   19.05
  -6  -2   6  359.48   20.11
  -6  -2   6  356.96   14.61
  -2  -4  10   55.68    7.52
  -2  -4  10   54.06   11.64
  -2  -4  10   52.57    4.89
   0   4  14 1263.72   42.88
   0   4  14 1264.28   44.41
   0 -10  -2   51.92    8.57
   0 -10  -2   48.66   16.59
   7  -3  -3   80.42    8.73
  -7   3   3   76.80    5.84
  -7   3   3   71.66    4.11
  -2   1  13    2.35    3.54
  -2   1  13    0.66    3.87
   2  -1 -13    0.12    1.54
   2   2  14   11.99   12.64
   2   2  14    4.40    9.69
  -3  -7   5 1240.19   38.95
  -3  -7   5 1188.52   44.76
  -7   0   4   73.96    5.84
  -7   0   4   79.04    4.70
  -7   0   4   61.43    3.93
   7   0  -4   82.48    6.42
  -7   0   4   77.92   11.39
  -7   0   4   66.96    7.45
   2  -9  -8  664.72   36.48
   2  -9  -8  597.75   28.10
  -2   9   8  542.04   27.85
  -2   9   8  570.15   29.16
   7   2   7   47.54    9.12
   7   2   7   51.31    7.27
  -7  -2  -7   41.28    3.28
   1 -10  -4 1106.23   46.04
   1 -10  -4 1218.16   44.13
   6  -5   4 2133.36   63.71
   6  -5   4 2205.35   74.00
   6  -5   4 2270.63   57.66
   6   2  10    5.12    3.58
   0 -10  -6   42.01    7.97
   0  10   6   32.24   20.20
   3  -2  12    1.28    3.91
   3  -2  12    0.43    1.79
   3  -2  12    1.39    4.72
   5  -7   2  337.74   16.15
   5  -7   2  362.60   23.00
   5  -7   2  336.56   29.24
   5  -7   2  315.90   16.76
  -1   8  11  245.85   21.71
   1  -8 -11  237.26   15.96
  -1   8  11  257.67   16.99
   1   1  14  463.85   23.92
   1   1  14  450.57   24.77
   1 -10  -3  475.81   30.74
   1 -10  -3  470.68   26.88
   3  -7   6   38.03    6.34
   3  -7   6   35.46    8.61
  -5  -5   5   62.83    4.60
  -5  -5   5   80.66   18.80
  -7   2   4  650.49   28.31
  -7   2   4  640.64   24.48
  -7   2   4  639.46   24.43
   7  -2  -4  670.62   31.50
   1  -4  11   19.38   14.01
   1  -4  11   20.40   17.28
   1  -4  11   21.41   11.93
  -4  -4   8    6.76    5.47
  -4  -4   8    8.61    5.94
   3  -9   0  340.69   20.23
   3  -9   0  387.98   24.03
  -2  -5   9  637.89   27.76
  -2  -5   9  631.02   32.50
  -2  -5   9  692.50   33.12
   7   4   5  110.98   13.76
   6  -4   6   10.42    6.45
   6  -4   6    9.88    7.66
   5   6  10   69.99   12.80
   6  -6  -3    2.36    4.02
  -6   6   3    3.57    3.91
   6  -6  -3    5.47    3.33
  -6   6   3    5.03    4.92
   2   4  14  294.19   18.09
   2   4  14  270.79   24.41
  -4   4  11 1467.67   45.36
   4  -4 -11 1385.46   40.15
  -4   4  11 1436.47   45.60
  -4  -3   9  106.13    8.44
  -4  -3   9   98.80    9.94
   1 -10  -5   12.66   10.01
  -1  10   5   17.40    9.37
   1 -10  -5   15.71   10.83
  -1 -10  -6 3792.60  102.55
   1  10   6 3356.13   99.25
   6   1  10    3.72    7.92
   6   1  10    3.65    9.39
  -6  -1 -10    3.18    3.36
  -6  -4   4  461.80   19.90
  -6  -4   4  572.37   26.04
  -2  -3  11  155.30   12.74
  -2  -3  11  147.24   11.35
  -2  -3  11  133.33    6.42
   2  -9   2   10.77    8.69
   2  -9   2    0.75    5.24
  -5  -7   1 2367.96   74.60
   0  -4  11   44.25   17.74
   0  -4  11   38.64    7.41
   0  -4  11   33.13    6.33
  -3  -8   3 1432.28   49.02
  -3  -8   3 1338.42   43.94
   7   0   7   25.23   20.95
   7   0   7   18.94    7.11
   3  -9  -6  219.66   13.73
  -3   9   6  193.85   15.36
  -3   9   6  230.37   21.18
   3  -9  -6  234.70   17.18
   1  -5  10  196.94   13.51
   1  -5  10  183.74   13.77
   1  -5  10  194.07   13.13
  -7   4   0  887.11   25.08
   7  -4   0  920.12   48.76
  -1   6  13   65.19   22.92
  -1   6  13   66.36   17.03
  -1 -10  -2  108.94   10.75
  -1  -8   5 1280.70   52.71
  -1  -8   5 1286.71   47.35
   5   5  11  189.97   17.92
   6  -6   1  207.96    9.98
   6  -6   1  234.56   18.63
   6  -6   1  234.22    7.76
   6  -6   1  204.40   15.08
  -6  -3 -10 1063.91   31.98
   6   3  10 1213.90   44.91
   5  -6   5    1.59    1.30
   5  -6   5    0.50    4.99
   5  -6   5    1.16    5.24
  -4  -8   1   62.52   23.06
   0   1  14  466.15   24.92
   0   1  14  432.00   28.54
  -3  -9  -8    3.66    2.60
   1 -10  -2  622.03   32.46
   1 -10  -2  576.22   30.65
   3   0 -12   65.75    6.37
  -3   0  12   64.93   16.74
   4  -1  12   42.12   17.33
   4  -1  12   43.89   24.91
   4  -1  12   38.58    5.12
   7  -4  -1 1055.30   38.79
  -7   4   1 1094.68   30.22
   6   6   7   92.08   14.06
   4   3  13   95.16   10.09
   4   3  13   88.14    8.00
   7  -3   4   53.41    8.30
   7  -3   4   61.24    5.28
   4  -8   2  852.67   35.32
   4  -8   2  936.06   37.55
   4   2  13  352.59   18.91
   4   2  13  357.25   21.15
   0  -5  10    0.94    3.58
   0  -5  10    1.13    2.32
   0  -5  10    3.58    5.25
  -7  -2   3    2.03    3.40
  -7  -2   3    1.05    3.17
  -7  -2   3    0.35    1.34
   1  -3  12  677.61   33.36
   1  -3  12  723.08   22.22
   1  -3  12  707.59   32.37
  -6  -6   0  181.99   17.43
  -1  -9 -10  970.86   36.48
   1   9  10 1051.61   40.13
   1   9  10 1031.15   45.04
   7  -4   1  368.27   22.36
   3  -8  -9  778.19   28.11
  -3   8   9  728.90   21.69
  -3   8   9  751.17   40.17
   3  -8  -9  792.36   34.48
   0   9  10 2479.56   74.51
   0   9  10 2469.88   73.64
   0  -9 -10 2391.62   71.38
   0  -9   3  160.76   18.03
   0  -9   3  155.68   18.84
  -3  -2  11  875.30   35.03
  -3  -2  11  936.88   34.46
   1   5  14  794.49   30.93
   1   5  14  773.71   31.06
  -5  -1   9   64.38   21.95
  -5  -1   9   58.45    4.70
   3  -5 -12  332.46   15.45
  -3   5  12  372.15   27.46
  -3   5  12  384.29   22.59
   3  -8   4 1117.62   42.56
   3  -8   4 1106.33   42.47
   0 -10  -1  721.18   41.09
   0 -10  -1  777.53   33.55
  -3  -9   0  156.65   12.91
  -4  -5   7 2036.79   58.85
  -4  -5   7 1897.36   48.00
   2   1  14  218.07   15.32
   2   1  14  206.46   16.49
   4   8   9  556.82   34.30
  -6  -1   7 1441.12   49.15
  -6  -1   7 1457.41   37.16
   2  -8   5  241.24   17.07
   2  -8   5  233.94   16.77
  -5   7   6   36.34    7.50
  -5   7   6   48.77   11.56
   5  -7  -6   38.26    4.13
   5  -7  -6   42.60    7.51
   7   3   7  760.77   31.25
  -7  -3  -7  692.45   28.62
  -6   4   7  321.65   18.98
   6  -4  -7  300.10   15.93
  -6   4   7  301.07   12.56
   2  -7   7   66.41   11.66
   2  -7   7   62.05   10.18
  -1  -7   7  721.05   25.73
  -1  -7   7  708.98   34.09
   4  -6 -10  215.73   14.33
  -4   6  10  227.62   14.26
   4  -6 -10  230.76    9.81
  -4   6  10  250.96   16.83
  -6   5   6  208.02    8.41
  -6   5   6  222.52   12.82
   6  -5  -6  201.17   17.21
   5  -1  11    6.38    4.29
   5  -1  11    2.71    7.22
   5  -1  11    5.81    5.58
  -1   3  14   34.67   29.37
  -1   3  14   23.55   16.37
  -1  -1  13   80.48    8.66
   1   1 -13   83.69    5.12
   4  -7   5  492.39   31.31
   4  -7   5  502.14   26.75
   0  -3  12   56.35   11.08
   0  -3  12   47.39   10.09
   0  -3  12   68.19    8.23
  -1  10   6   87.44   24.23
   1 -10  -6   85.88   23.89
   1 -10  -6   76.39   15.34
   1  -9   3   81.98   10.70
   1  -9   3  108.70   11.20
  -7  -1   4   81.36    5.85
  -7  -1   4   77.92    4.68
  -7  -1   4   77.05    7.35
   5  -5   7   66.63    4.37
   5  -5   7   52.07   13.38
   5  -5   7   77.17    9.25
   5  -5   7   63.74   11.32
  -4   0  11  615.42   32.35
   4   0 -11  518.06   21.21
  -2   5  13   27.90   16.79
   2  -5 -13   18.28    5.73
  -2   5  13   36.66   20.25
   0  10   7  117.20   22.15
   0 -10  -7  141.37   12.07
   3  -6   8  274.64   26.56
   3  -6   8  385.67   23.47
  -7   4   2   25.60    6.61
   7  -4  -2   33.31    8.94
   7  -4  -2   23.52    6.16
  -7   4   2   25.73    3.39
   5   2  12   32.92    7.78
   5   2  12   34.58    7.79
   2  -4  11  464.67   24.13
   2  -4  11  456.70   24.86
   2  -4  11  487.36   24.07
   3   7  12   90.57   10.37
   3   7  12   92.49   11.45
  -7  -3   2 2004.37   58.04
  -3  -6   7   50.70    5.00
  -3  -6   7   46.70   10.96
   0   5  14  228.76   20.28
   0   5  14  216.70   24.05
   6  -6  -4  397.40   18.12
   6  -6  -4  403.43   23.98
  -6   6   4  394.01   18.61
  -6   6   4  394.10   22.22
   6   5   9    7.57   12.46
   7   4   6  378.57   23.04
   4  -6   7    1.93    4.00
   4  -6   7    3.25    5.22
   1  -2 -14  131.23   10.73
  -1   2  14  137.18   14.52
  -1   2  14  144.69   15.28
  -5  -8  -4  946.72   38.05
   5   8   4  872.49   53.57
   5   3  12 1124.93   35.27
   5   3  12 1230.85   47.07
  -1 -10  -7   40.69   10.00
   1  10   7   37.00   21.10
  -4   8   7  120.64   12.03
   4  -8  -7  117.03    7.32
   4  -8  -7  119.31   14.67
  -4   8   7  119.52   12.32
   4  -8  -7  109.37    7.27
  -2 -10  -4  324.01   19.73
   4   2 -10    3.22    3.38
  -4  -2  10    1.91    5.75
  -4  -2  10    7.03    6.50
  -7   3   4 2200.65   58.87
   7  -3  -4 2188.43   62.13
  -5   6   8  526.27   26.40
  -5   6   8  566.55   28.26
   5  -6  -8  534.00   20.53
   5  -6  -8  528.00   26.60
   7  -4   2  138.46   13.99
   4   4  13  779.57   33.98
   4   4  13  778.34   30.92
  -5   5   9 1362.36   47.93
  -5   5   9 1321.84   41.12
   5  -5  -9 1371.26   44.79
  -2 -10  -5 1216.31   41.87
   2  10   5 1066.13   51.32
   5   8   5   10.83    9.14
  -5  -8  -5    9.29    3.92
   6   0  10  283.06   16.40
   6   0  10  287.25   18.52
   1 -10  -1  316.91   21.10
   1 -10  -1  303.59   20.54
  -2  -6   8    3.03    3.60
  -2  -6   8    1.39    4.22
   4  -7  -9 1401.28   46.69
  -4   7   9 1431.95   41.73
   4  -7  -9 1360.17   37.83
  -4   7   9 1485.72   49.96
   4   1  13 2368.93   72.26
   4   1  13 2282.03   65.55
  -2  -9   2 4387.46   62.51
  -2  -9   2 4317.34  118.40
  -5   2  10  107.15   11.18
  -5   2  10  112.40    8.54
   5  -2 -10   99.36    4.83
  -5  -8  -3  239.90   18.40
  -1 -10  -1   20.47    8.50
  -1 -10  -1   24.36   26.98
   4   6  12  443.17   33.97
   4   6  12  445.36   25.09
   2  -5  10  156.46   12.77
   2  -5  10  147.65   16.97
   2  -5  10  149.54   11.31
   5   7   9  734.67   31.08
   6  -6   2 1436.71   37.37
   6  -6   2 1487.98   52.59
   6  -6   2 1475.51   37.91
   6  -6   2 1454.62   45.45
   6  -6   2 1525.81   38.26
  -2   0  13    1.63    6.61
  -2   0  13    1.26    3.96
   2   0 -13    2.40    2.05
   3  -9   1  106.47   13.39
   3  -9   1  109.74   10.53
  -1   4  14  139.17   38.88
  -1   4  14  128.92   29.90
   4   7  11   34.73   14.92
   1   7  13   22.45   17.88
   1   7  13   26.44   12.66
   2  -3  12  142.28   15.79
   2  -3  12  159.28   13.07
   2  -3  12  171.93   12.32
   1  -6   9  341.02   20.10
   1  -6   9  359.67   21.26
  -2 -10  -3  295.25   17.95
   2   5  14  455.97   32.57
   2   5  14  509.60   27.51
   7  -2   6  164.63   24.09
   7  -2   6  154.32    9.54
  -4  -7   4  670.35   30.80
  -4  -7   4  640.58   35.62
   3   6  13 1787.58   58.04
   3   6  13 1546.18   59.47
   5  -7   3  163.77    9.90
   5  -7   3  185.31   18.26
   5  -7   3  163.63   12.87
   5  -7   3  212.45   17.49
   6   4  10  498.11   27.14
  -2  -2  12   50.43   20.32
  -2  -2  12   42.18    9.11
  -1  -9   3 2175.21   65.24
  -1  -9   3 2129.67   66.58
   6  -2  -8    1.77    2.05
  -6   2   8    1.06    3.47
  -6   2   8   -0.04    2.60
   5   1  12  258.15   21.62
   5   1  12  209.34   15.95
   5   1  12  220.72   12.99
   1   8  12  597.61   31.22
   1   8  12  632.13   32.61
   4   9   4  197.30   37.91
  -4  -9  -4  200.61   14.15
   0  -6   9  737.34   24.22
   0  -6   9  695.53   32.28
   5  -3 -10  266.42   12.29
  -5   3  10  266.01   16.64
  -5   3  10  274.01   16.95
   7  -1   7  155.71   17.85
   7  -1   7  141.67   11.36
   3   3  14  366.41   19.94
   3   3  14  366.89   28.40
   1   0  14   10.42    8.15
   1   0  14    9.34    8.43
  -7   1   5  183.40    6.65
  -7   1   5  196.33   12.24
  -7   1   5  188.91   10.62
   7  -1  -5  204.53   11.24
  -7   1   5  161.07   10.71
  -7   1   5  195.76    7.14
   4   9   5 1037.75   46.10
  -4  -9  -5 1099.15   43.62
  -3   9   7   48.16   12.90
   3  -9  -7   60.48   15.18
   3  -9  -7   60.32    8.99
  -3   9   7   57.29   11.41
  -6  -5   3 1479.98   42.14
  -6  -5   3 1776.09   53.55
  -2 -10  -6  225.41   15.26
   2  10   6  202.06   20.68
   6  -1  -8 2434.38   59.55
  -6   1   8 2392.18   74.29
   0   7  13    5.90    5.62
   0   7  13    5.46    7.78
  -5   1  10  129.03   11.55
   2   9  10  108.49   14.08
   3  -1  13 1532.66   49.67
   3  -1  13 1442.04   52.58
   3  -1  13 1401.88   43.70
   5   8   6   24.37   26.59
  -1  -4  11   52.08    7.14
   1   4 -11   47.37    5.87
  -1  -4  11   43.12   12.89
  -1  -4  11   42.54    9.13
   0   8  12  496.04   28.22
   0   8  12  447.27   25.24
   3   2  14  113.24   13.10
   3   2  14  122.53    9.83
  -4   5  11  102.95   13.63
  -4   5  11  102.77    8.00
   4  -5 -11   85.78    2.84
   4  -5 -11   75.33    7.81
   4  -5 -11   87.01    2.71
  -7   4   3    4.70    6.24
   7  -4  -3    6.45    6.35
  -7   4   3    6.71    2.46
   3   8  11  867.25   37.88
   3   8  11  890.71   34.06
  -1   9  10  219.63   17.47
  -1   9  10  220.25   19.51
   1  -9 -10  199.42   13.87
  -4  -9  -3  153.97   12.49
  -5  -6   4    0.85    6.02
   6  -5   5   31.50    8.15
   6  -5   5   23.05    3.50
   6  -5   5   25.44    6.40
   7   1   8   41.60   24.20
  -7  -1  -8   38.06    2.98
   7   1   8   36.11    7.49
   1  -2  13  191.48   13.12
   1  -2  13  176.37   13.23
   1  -2  13  189.17   14.14
   1  -2  13  181.11   12.27
   2 -10  -3  164.06   15.13
   2 -10  -3  143.82   12.70
   2 -10  -4   27.02    9.66
   2 -10  -4    2.45    6.86
   7   2   8   63.14    9.22
  -7  -2  -8   57.06    3.88
   7   2   8   83.30   11.94
  -2   9   9  203.08   14.72
   2  -9  -9  198.13   12.78
  -2   9   9  196.63   18.07
  -5  -8  -2  115.47   10.13
  -1  -5  10   15.43   11.79
  -1  -5  10   11.72    4.47
  -1  -5  10   12.62    9.28
   7  -2  -5  477.66   25.16
  -7   2   5  532.55   25.50
  -7   2   5  479.34   21.38
  -7   2   5  521.23   21.13
  -1  10   7 1316.52   46.97
   1 -10  -7 1466.59   49.30
   0 -10   0  616.75   41.68
   0 -10   0  619.33   31.72
   5   4  12  151.32   11.08
   5   4  12  162.57   12.91
   6   6   8 1012.01   54.84
   6  -3   8   60.73    9.71
   6  -3   8   61.65    8.05
   1  -1 -14  121.72    8.16
  -1   1  14  139.19   12.86
  -1   1  14  150.75   12.66
  -2   7  12  357.68   22.07
   2  -7 -12  320.51   15.65
  -2   7  12  363.17   22.35
   3   9   9  343.40   36.74
  -6  -6   1   37.96    7.57
   6  -2   9 1881.63   69.53
   6  -2   9 2007.51   65.03
   0   0  14  716.43   36.02
   0   0  14  720.09   26.83
   7   0  -5  861.57   27.71
  -7   0   5  700.44   26.51
  -7   0   5  834.67   22.22
  -7   0   5  796.84   27.99
  -7   0   5  736.78   18.23
   4   9   6   23.44   16.71
  -4  -9  -6   18.09   16.94
   7  -3   5 1660.45   45.70
   7  -3   5 1656.71   56.13
  -2 -10  -2  417.99   31.94
   6  -3  -8  552.12   24.13
  -6   3   8  547.03   24.67
  -6   3   8  571.99   28.07
   3   4  14    2.63    3.08
   3   4  14    0.78    5.34
  -4  -6   6  228.43   11.16
  -4  -6   6  243.20   21.95
   7  -4   3    0.93    0.92
   7  -4   3    4.30    7.28
   4  -4  10   59.43   16.50
   4  -4  10   47.89    8.05
   4  -4  10   52.37   19.19
   4  -4  10   51.07    5.57
  -5  -7   2  112.82   12.01
  -7  -4   1  741.40   27.09
   2 -10  -2   26.30    7.51
   2 -10  -2   26.71   18.58
   2 -10  -5   71.87   12.98
   2 -10  -5   83.51   10.57
   0  -2  13  239.88   16.90
   0  -2  13  229.57   16.61
   0  -2  13  227.46   15.91
   0  10   8  817.57   35.41
   0 -10  -8  900.65   32.13
  -6   6   5  669.79   32.65
   6  -6  -5  661.42   36.11
  -6   6   5  628.11   25.30
   6  -6  -5  654.80   27.66
  -5  -3   8  216.34   12.13
  -5  -3   8  206.28   14.40
   2   7  13  720.42   24.39
   2   7  13  766.25   44.69
   4  -8   3  271.85   22.65
   4  -8   3  285.32   20.53
   4  -3  11   61.23    8.10
   4  -3  11   63.16    8.91
   4  -3  11   49.90    9.53
   7   5   4   45.34   30.47
  -5  -4   7   39.37   13.33
  -5  -4   7   36.73    6.56
  -3   7  11 2017.81   68.05
   3  -7 -11 2097.14   61.79
  -3   7  11 1960.86   59.28
   3  -7 -11 2004.05   54.14
   2  -9   3   10.71    6.91
   2  -9   3    8.88    6.96
   2   0  14  238.11   14.68
   2   0  14  228.84   16.31
   1  10   8   61.66    9.84
  -1 -10  -8   75.46    8.70
   7   4   7  643.88   32.85
  -1  -3  12   17.24    9.27
  -1  -3  12   16.15   16.54
   1   3 -12   19.78    3.07
  -1  -3  12   14.71    6.61
  -4  -8   2 2870.65   80.20
  -3  -9   1 1022.89   33.83
   1 -10   0  618.18   39.74
   1 -10   0  630.23   25.73
   2  -8 -11   61.47    6.05
  -2   8  11   67.19   15.94
  -2   8  11   59.27   13.81
   2  -6   9  324.78   21.46
   2  -6   9  374.35   22.35
   2  -6   9  327.18   19.30
   5  -8  -2   28.51   27.31
   5  -8  -2   21.37    7.01
   5  -8  -2   30.69    5.90
   6   7   4   94.37   21.19
  -2 -10  -7  878.45   30.55
   2  10   7  812.66   49.30
   0  -8   6   86.55   16.45
   0  -8   6  107.24   24.69
  -6  -3   6  822.15   23.89
  -6  -3   6  762.21   27.65
  -6  -3   6  716.35   13.96
  -4  -9  -2  724.17   26.81
  -6   0   8  355.81   19.02
   2   8  12  132.52   12.47
   2   8  12  138.25   14.96
   5  -7  -7  202.00   14.12
  -5   7   7  181.34   11.09
  -5   7   7  205.44   11.68
   5  -7  -7  182.88    7.61
  -3  -1  12  632.72   18.70
  -3  -1  12  596.55   27.33
   1  -8   6  373.61   20.47
   1  -8   6  367.35   31.01
   7   0   8  105.60   13.83
   7   0   8  117.79    9.59
  -1   5  14  723.55   26.86
  -1   5  14  714.07   36.05
  -2  -8   5   56.67   29.35
  -2  -8   5   40.81   11.66
   1   6  14 1028.08   34.95
   1   6  14 1027.92   44.00
   7   3   8   79.85   11.24
  -7  -3  -8   65.71    5.85
  -5   4  10   33.15    6.37
  -5   4  10   53.85   43.00
   5  -4 -10   37.16   10.83
   5  -8  -3  114.15    5.69
   5  -8  -3  124.69   18.42
   5  -8  -3  115.52   10.67
   5   8   7  724.42   32.68
   4   5  13    1.90    3.82
   4   5  13    2.29    6.77
  -1 -10   0    3.07    5.28
  -1 -10   0    1.33    6.86
  -7  -2   4  102.14    8.86
  -7  -2   4   92.27    5.86
  -7  -2   4  111.77    7.19
  -6  -7  -3  255.71   13.67
   2  -2  13    1.98    3.86
   2  -2  13    0.22    3.79
   2  -2  13    2.41    3.31
   6  -4   7 1685.17   50.28
   6  -4   7 1637.53   36.45
   3   1  14 1613.19   52.02
   3   1  14 1651.95   39.05
   6  -6   3  111.30    4.90
   6  -6   3  150.57   11.51
   6  -6   3  118.81    7.20
   6  -6   3  124.31   14.68
   6   7   5  328.03   22.74
   5  -8  -1  234.16    8.72
   5  -8  -1  231.36   16.91
   5  -8  -1  245.00   16.62
   4   0  13 2953.60   57.63
   4   0  13 2923.21   75.02
   4   0  13 2954.01   67.67
   7   5   5  381.77   26.34
   5   6  11   91.53   13.17
  -5   0  10    4.77    5.21
   4   8  10  900.54   34.52
  -3   3  13  230.50   13.29
   3  -3 -13  215.98    8.25
  -3   3  13  202.60   15.01
   3  -3 -13  218.19    9.17
   4  -9  -3  252.01   18.54
   4  -9  -3  216.18   10.03
   4  -9  -3  228.77   13.23
   5  -3  10    3.55    6.13
   5  -3  10    2.61    8.91
   5  -3  10    5.62    3.68
   5   0  12 2793.78   76.82
   5   0  12 2660.08   50.89
   5   0  12 2727.17   69.59
  -7  -3   3 1546.89   39.97
  -7  -3   3 1667.09   36.27
  -5  -8  -1  266.75   18.25
  -3   6  12   34.62   10.00
   3  -6 -12   34.75    8.28
   3  -6 -12   36.24    3.85
  -3   6  12   34.44    7.15
  -1  -6   9   36.75    7.46
  -1  -6   9   32.96    8.87
   4  -9  -2  159.68   12.41
   4  -9  -2  136.48   10.66
   4  -9  -2  158.78   22.61
  -4  -9  -7  610.31   27.90
   4   9   7  667.23   33.19
  -6  -2   7  188.05    7.38
  -6  -2   7  189.86   12.58
   4   1 -11  776.44   19.47
  -4  -1  11  915.17   34.68
  -4  -1  11  815.79   20.11
   4  -5   9   75.55    9.41
   4  -5   9   78.09    6.20
   4  -5   9   81.52   10.98
  -6  -4   5   91.62    4.97
  -6  -4   5  112.16   24.31
  -6  -4   5  120.26   10.07
  -3   2  13   18.66   18.79
   3  -2 -13    1.06    1.80
   3  -2 -13    1.33    1.42
   3  -2 -13    1.78    1.78
  -3   2  13    2.74    4.40
   7  -3  -5  222.49   13.53
  -7   3   5  231.28    7.53
  -7   3   5  229.78   12.38
  -7   3   5  229.04    5.60
   5  -6   6  702.70   18.63
   5  -6   6  785.35   29.85
   5  -6   6  754.56   28.74
   6  -1  10  229.72   17.85
   6  -1  10  196.31    6.01
   6  -1  10  219.38   16.14
   6  -5  -7   36.15    5.80
  -6   5   7   33.73   12.53
  -6   5   7   29.98    2.86
   2 -10  -1 1531.17   48.72
   2 -10  -1 1432.74   42.93
  -3  -8   4  662.54   21.63
  -3  -8   4  641.60   29.67
   0   6  14   84.87   11.11
   0   6  14   80.77   15.59
  -2  10   6  616.63   33.41
   2 -10  -6  747.27   25.09
   2 -10  -6  745.68   33.40
   3  -9   2   30.10   19.90
   3  -9   2   31.00   10.27
  -2   6  13   12.78    9.86
  -2   6  13    9.68   10.60
   5  -4   9  385.21   16.23
   5  -4   9  388.99   21.39
   5  -4   9  354.02   19.78
   5  -4   9  353.95   26.50
  -4   8   8  271.43   15.98
  -4   8   8  275.64   14.80
   4  -8  -8  251.53   13.82
   4  -8  -8  269.85   20.48
  -7   4   4   92.97    6.61
   7  -4  -4  107.63    9.38
  -7   4   4   90.33    5.05
   3  -4  11   16.91   12.40
   3  -4  11   18.43   15.65
   3  -4  11   17.66   10.11
  -5  -2   9  578.13   27.42
  -5  -2   9  579.05   20.49
  -6  -2 -11  240.29    8.78
   6   2  11  260.48   20.82
   1   9  11  109.11   10.86
   1   9  11  113.11   11.48
  -3  -7   6   35.73   13.07
  -3  -7   6   33.73    7.85
   4  -9  -4   30.06    7.56
   4  -9  -4   24.23    3.40
   4  -9  -4   19.64    5.61
  -2 -10  -1 1108.85   39.78
  -5  -5   6  118.63    8.30
  -5  -5   6   93.68    4.80
  -5  -5   6  128.03    8.88
  -5   8   4  458.73   20.43
   5  -8  -4  426.20   14.85
   5  -8  -4  445.40   22.64
   5  -8  -4  449.19   31.77
   1  -8 -12  557.32   22.36
  -1   8  12  594.50   40.76
  -1   8  12  579.83   36.28
  -1   7  13   24.19   15.67
  -1   7  13   28.38   18.19
  -6  -7  -2  113.43    9.98
   3  -7   7    0.88    5.20
   3  -7   7    2.05    5.76
  -2  -7   7  950.18   28.88
  -2  -7   7  987.75   35.17
  -3   8  10  835.85   27.22
   3  -8 -10  871.88   31.79
  -3   8  10  805.08   31.70
   3  -8 -10  823.03   24.67
   4  -2  12 1356.41   44.87
   4  -2  12 1347.31   42.38
   4  -2  12 1294.16   29.98
   0   9  11  756.78   30.04
   0  -9 -11  707.69   26.63
   0   9  11  787.32   38.90
   0  -9   4  440.74   23.29
   0  -9   4  442.88   24.42
  -7  -1   5    1.62    2.23
   3  -8   5  340.90   21.14
   3  -8   5  328.98   20.16
   6   7   6  734.29   31.85
   5  -8   0  152.06   17.04
   5  -8   0  166.76   19.65
   5  -8   0  140.27    8.55
  -8   0  -2  349.68   12.60
  -8   0  -2  329.29   12.81
   8   0   2  360.76   19.49
   1  -7   8  357.14   20.24
   1  -7   8  372.23   20.73
   1 -10  -8   16.10   16.05
  -1  10   8   14.81   14.73
   4  -9  -1  189.04   18.29
   4  -9  -1  209.76   15.99
  -3   9   8  303.65   17.71
   3  -9  -8  333.82   20.49
  -3   9   8  297.14   22.66
   3  -9  -8  319.06   17.58
   8   0   1  233.07   14.18
  -8   0  -1  226.73    9.92
  -8   0  -1  226.04    8.00
   4  -2 -12  206.63    5.93
  -4   2  12  201.84   18.51
   4  -2 -12  186.51    5.02
   4  -2 -12  194.57    4.97
  -4   2  12  196.29   13.51
   6   3  11   22.57   18.53
   0  -7   8   73.32   16.56
   0  -7   8   93.48   10.99
  -4   3  12  582.32   28.24
   4  -3 -12  605.49   23.28
  -4   3  12  560.57   30.17
   6   5  10  508.21   39.72
   1  -9   4   31.67    9.52
   1  -9   4   34.94   21.37
   2   6  14  474.47   24.68
   2   6  14  422.87   22.07
   3   5  14 1490.36   44.77
   3   5  14 1495.91   51.80
   6  -4  -8  111.04    7.76
  -6   4   8  111.46    5.65
  -6   4   8  127.39   19.69
  -3   4  13  650.45   23.82
  -3   4  13  632.58   24.98
   3  -4 -13  615.28   20.35
   5  -7   4 2254.48   42.84
   5  -7   4 2498.20   56.69
   5  -7   4 2526.19   60.89
   3  -3  12    3.14    3.97
   3  -3  12    0.28    4.39
   3  -3  12    1.94    3.74
   3  -3  12    1.04    2.31
   5  -2  11  371.36   19.32
   5  -2  11  365.73   23.79
   5  -2  11  340.99   13.82
   5   7  10   23.98   16.16
   8   1   2   47.51   10.84
  -8  -1  -2   41.66    3.90
   7  -5  -1  288.57   18.66
  -7   5   1  266.28    9.54
   7  -5  -1  254.85    8.84
   3  -5  10   42.72    8.29
   3  -5  10   46.17   25.13
   3  -5  10   41.84    5.45
   7  -5   0  515.95   17.45
   7  -5   0  555.54   37.08
  -3  -4  10 1410.45   36.53
  -3  -4  10 1456.13   46.03
  -3  -4  10 1293.40   20.60
  -6  -1 -11  137.24    6.67
   6   1  11  158.54   11.06
   6   1  11  144.35   10.61
   6   1  11  171.37   14.81
   5   5  12  499.27   36.43
   5   5  12  471.60   21.63
   7  -4   4  681.24   35.68
   7  -4   4  717.52   16.22
   7   5   6   34.33   21.21
  -4  -9  -1   79.78   10.50
   0 -10   1    8.88    4.33
   0 -10   1    6.28    5.22
  -2  -1  13 3327.11   69.42
   2   1 -13 3176.94   50.02
  -1  -8   6  231.62   17.10
  -1  -8   6  251.11   26.49
   4  -7   6  562.85   28.02
   4  -7   6  547.80   27.28
   7  -2   7  721.66   33.79
   7  -2   7  751.53   25.25
  -2  -9   3  504.71   29.60
  -2  -9   3  497.35   23.94
  -2   3  14   78.14   25.38
   2  -3 -14   62.12    5.69
   2  -3 -14   65.13   10.10
  -2   3  14   82.07   10.39
   8   0   3   83.20   10.19
   8   0   3   61.53    8.70
  -8   0  -3   65.22    4.67
  -8   0  -3   73.74    3.66
   8   1   1  685.00   23.55
  -8  -1  -1  636.90   15.58
   8   1   3    8.70    6.69
  -8  -1  -3    7.54    6.96
   8   1   3   15.35    4.81
   2  10   8  306.22   21.56
  -2 -10  -8  266.42   26.96
  -1   0  14  115.56   11.31
  -1   0  14  114.48   12.91
   1   0 -14  105.11    7.03
   1   3  15   56.74    8.07
   1   3  15   56.27    9.54
   3  -1 -13  371.03   11.19
  -3   1  13  350.65   20.99
   3  -1 -13  345.40   10.45
   3  -1 -13  345.64   14.26
  -3   1  13  340.83   28.58
  -8   0   0 1247.86   26.55
   8   0   0 1311.85   36.47
  -8   1  -1   25.30    2.62
  -8   1  -1   19.33    2.48
   4  -9  -5  374.40   20.50
   4  -9  -5  409.81   28.00
  -3  -5   9   68.02   19.35
  -3  -5   9   70.08    7.98
  -3  -5   9   54.48    4.37
   6   6   9  213.83   16.08
   2  -8   6  909.75   33.16
   2  -8   6  847.78   32.80
   1   2 -13  217.41    9.02
  -1  -2  13  230.39   14.21
  -1  -2  13  221.30   13.03
  -5   6   9   33.51   11.43
  -5   6   9   34.68   21.17
   5  -6  -9   29.71    8.23
   5  -6  -9   27.24    1.54
  -7   5   2 1573.54   33.06
   7  -5  -2 1534.90   30.99
   7  -5  -2 1514.73   49.28
  -2   2  14  646.25   24.96
  -2   2  14  697.80   27.09
   2  -2 -14  606.70   21.11
  -7  -4   2  123.12    8.41
   8  -1   2  739.48   27.30
  -8   1  -2  691.89   13.68
   5   8   8 1059.37   41.24
  -6   6   6    1.06    1.37
   6  -6  -6    1.34    1.85
  -6   6   6    1.58    6.49
   6  -6  -6    0.81    3.42
   7  -5   1  182.55   19.40
  -6  -6   2   31.47    7.43
  -3 -10  -4  410.02   21.12
  -3 -10  -5   98.22   16.40
   3  10   5   85.41   31.70
   1 -10   1  423.66   24.57
   1 -10   1  412.69   23.00
   0  10   9   29.07   22.16
   0 -10  -9   21.31   10.81
   1  -1  14  243.38   22.47
   1  -1  14  256.27   15.31
   6  -7  -2  242.78   19.05
   6  -7  -2  231.81   11.56
   6  -7  -1  472.23   25.47
   6  -7  -1  410.61   19.09
   1  10   9   81.75   29.74
  -1 -10  -9   68.72    8.57
   7  -1   8   25.20    4.34
   7  -1   8   39.23   16.91
  -5   8   5 1326.13   36.38
   5  -8  -5 1234.49   46.20
   5  -8  -5 1240.24   36.10
   5  -8  -5 1287.99   24.88
   8  -1   0  135.56   11.74
  -8   1   0  134.88    6.19
   5  -5   8  288.66   19.07
   5  -5   8  287.11   21.19
   5  -5   8  292.10   15.52
   5  -5   8  292.01   13.42
   7  -3   6  317.56   13.86
   7  -3   6  300.84   19.15
  -7   1   6  203.42    8.80
  -7   1   6  205.62   11.53
   7  -1  -6  195.56    8.91
   3   9  10  162.23   14.02
   4  -7 -10   41.83    8.13
   4  -7 -10   37.10    5.37
  -4   7  10   42.10    9.98
  -4   7  10   46.43    9.86
  -3  -3  11  247.17   12.29
  -3  -3  11  231.57   20.06
  -4   1  12  163.69   11.30
   4  -1 -12  133.27    6.50
  -4   1  12  161.38   13.52
  -6  -7  -1   97.93    9.98
   1   2  15  728.33   29.19
   1   2  15  713.73   27.16
   7   4   8  431.52   28.65
  -4  -4   9  717.09   26.31
  -4  -4   9  706.40   30.96
   4   9   8   48.99   19.00
   2 -10   0   62.50   23.17
   2 -10   0   56.13   12.02
  -2  10   7    7.34    5.91
   2 -10  -7    7.13    3.94
   2 -10  -7   -0.03    6.68
   1   4  15   62.20   21.93
   1   4  15   65.80   16.46
  -6  -1   8  172.16    5.74
  -6  -1   8  179.61   14.95
  -6  -5   4    0.46    3.26
  -6  -5   4    0.69    1.97
  -2   4  14  186.66   12.98
  -2   4  14  202.04   15.71
   4  -9   0  147.45   20.80
   4  -9   0  146.58   27.84
   2   9  11  178.18   19.20
   2   9  11  198.91   19.51
  -4   6  11  117.91    8.48
  -4   6  11  127.86   11.15
   4  -6 -11   92.76   10.32
   4  -6 -11  100.43    4.81
   4  -4 -12  314.35   16.57
  -4   4  12  325.77   21.71
  -4   4  12  336.35   17.00
   6  -5   6   42.41   14.62
   6  -5   6   45.20    6.44
   6  -5   6   50.62    9.31
  -7   2   6  207.44   12.80
  -7   2   6  198.57    8.89
   7  -2  -6  193.12   10.98
  -1  -9   4  766.49   31.34
  -1  -9   4  757.72   32.69
  -5  -8   0 3852.44   78.56
   0   3  15  242.24   14.28
   0   3  15  255.74   15.46
  -8  -1   0  305.06   15.17
   8   1   0  354.55   19.55
   7   2   9 1506.40   42.05
   8   1   4  120.15   10.36
   8   1   4  109.02   11.28
  -8  -1  -4  112.52    6.36
   6   7   7  279.72   20.25
  -2   9  10  363.48   21.61
  -2   9  10  382.07   21.69
   2  -9 -10  391.76   19.66
   5  -8   1 1711.49   36.90
   5  -8   1 1831.59   59.43
   5  -8   1 1721.23   48.86
  -7  -5   0  153.54    9.84
  -3 -10  -3  513.01   36.28
  -3 -10  -6   34.37   20.67
   3  10   6   42.57   24.96
   3   0  14  728.17   32.40
   3   0  14  781.60   28.53
   3   0  14  791.00   33.29
   4   7  12   11.49    7.89
   4   7  12   15.84   11.74
  -1 -10   1 4107.09   74.49
  -1 -10   1 4097.26   83.60
   7   1   9   -0.03    7.98
   7   1   9    0.28    1.54
  -7  -1  -9    0.84    1.32
   6  -7  -3  423.18   17.90
   6  -7  -3  432.26   33.69
  -6   7   3  466.62   19.78
   8  -1   3 2729.51   61.95
  -8   0  -4   29.02    3.23
   8   0   4   32.45    7.68
  -8   0  -4   30.81    1.49
  -8   0  -4   31.51    1.57
   8   0   4   32.88    6.64
  -8  -2  -2   93.54    6.91
  -5   5  10   16.54   16.65
   5  -5 -10    9.93    8.44
  -5   5  10   14.57   11.42
   3   7  13  543.52   29.80
   3   7  13  506.27   24.82
  -2  -4  11  121.24   18.50
  -2  -4  11  109.05    7.38
  -2  -4  11  120.07    9.23
   6  -7   0  177.33    2.80
   6  -7   0  190.90    3.04
   6  -7   0  165.33   16.04
   6  -7   0  175.69   11.12
   6  -7   0  167.76    8.12
   6   4  11  497.29   27.85
   6  -6   4   19.33   11.28
   6  -6   4   16.23    6.85
   6  -6   4   13.59    3.90
   6  -6   4    9.47    8.11
   4  -6   8  387.86   21.68
   4  -6   8  416.98   25.15
   4  -6   8  372.92   16.86
   2   3  15  279.64   17.12
   2   3  15  300.23   18.65
   0  -1  14  263.81   15.22
   0  -1  14  246.89   15.32
  -4  -3  10    3.35    6.00
   2  -7   8  442.97   23.64
   2  -7   8  444.93   25.90
  -4  -7   5  379.77   17.54
  -4  -7   5  377.14   28.30
   4  -8   4   11.71   12.38
   4  -8   4    8.36    5.25
  -3  -9   2  151.45   14.31
  -3  -9   2  161.72   12.76
  -2  -5  10  163.77    7.75
  -2  -5  10  189.69   17.73
  -2  -5  10  186.57   12.91
  -4  -5   8  396.08   22.02
  -4  -5   8  349.73   20.04
  -4  -5   8  338.56   11.44
  -1   9  11  162.64   13.05
   1  -9 -11  149.08    9.79
  -1   9  11  151.08   21.02
  -5  -7   3 1660.04   42.48
  -2 -10   0  251.10   15.62
  -2 -10   0  261.34   15.86
  -8   0   1 2086.22   42.90
   8   0  -1 2459.43   51.89
  -1   6  14 1135.40   36.41
  -1   6  14 1100.38   37.47
   0   2  15  646.86   24.97
   0   2  15  645.94   25.30
  -7   5   3   61.35    6.18
   7  -5  -3   55.84    8.02
  -7   5   3   55.76    4.38
   0   4  15   11.15   12.79
   0   4  15   22.38   19.97
  -7   0   6  127.71   14.05
  -7   0   6  122.80    3.40
  -7   0   6  119.91    6.25
   3  -2  13  164.76   12.02
   3  -2  13  163.62   15.46
   3  -2  13  164.34   10.69
   7  -5   2  121.52   11.96
  -7   4   5   22.48    8.04
   7  -4  -5   21.91   16.91
  -7   4   5   22.46    3.65
  -8   1   1    3.73    3.43
   8  -1  -1    6.21    4.18
  -8   1   1    3.52    2.72
  -1  -7   8   15.65    6.42
  -1  -7   8   14.63   12.34
  -5  -1  10   23.52   16.59
  -5  -1  10   20.52    4.28
   5  -7  -8  145.93    6.46
  -5   7   8  165.06   13.36
   5  -7  -8  155.64   14.76
  -5   7   8  151.88    7.96
   6   0  11    9.94   10.79
   6   0  11    8.68    4.84
   6   0  11   19.11    9.31
  -8  -2  -1   87.75   10.89
   3   8  12   29.30   11.72
   3   8  12   28.35   14.45
   7   5   7 1672.35   47.90
   3  -6   9   21.07    7.51
   3  -6   9   15.35   13.67
   3  -6   9   22.90   16.32
   2  -1  14    8.31    7.06
   2  -1  14   14.12    9.23
   2  -1  14   10.32    7.96
  -5  -6   5 1144.65   33.90
   2   2  15   91.73   11.22
   2   2  15  100.69   10.08
   4   3  14  415.67   23.12
   4   3  14  382.46   22.58
  -4  -8   3    1.61    2.39
   4   6  13  137.93   13.02
   4   6  13  143.74   20.18
  -3   5  13 1454.44   38.30
   3  -5 -13 1379.20   27.57
  -3   5  13 1457.01   39.72
   2  -9   4   48.62    8.12
   2  -9   4   66.85   18.93
   1  -4  12   59.18    9.18
   1  -4  12   50.26   12.60
   1  -4  12   60.55    9.20
   7   3   9 1743.50   51.34
  -4   9   6    4.11    3.23
   4  -9  -6    3.02   10.19
   4  -9  -6    2.29    3.19
  -4   9   6    1.51    3.79
  -2   1  14 1412.21   41.16
  -2   1  14 1391.99   49.22
   2  -1 -14 1257.95   26.14
   2   4  15    6.70    6.03
   2   4  15    6.67    4.85
   8   2   4  210.42   14.69
  -6   2   9   17.11   16.65
  -6   2   9   11.62    9.15
   6  -2  -9   11.63    5.92
   1  -5  11  472.14   27.96
   1  -5  11  493.82   24.93
   1  -5  11  455.00   24.64
  -3  -6   8  338.40   15.05
  -3  -6   8  344.68   19.38
   5  -1  12  267.72   11.89
   5  -1  12  265.77   17.95
   5  -1  12  265.87   16.71
  -8   2  -1  580.84   17.96
   8  -2   1  581.51   36.04
   5   3  13  690.52   30.51
   5   3  13  695.72   22.09
   4  -1  13   22.69   15.09
   4  -1  13   23.49   15.17
   4  -1  13   29.90    7.72
   5   2  13  184.59   15.70
   5   2  13  208.30   14.58
   4   2  14    2.76    4.53
   4   2  14    2.50    6.18
   3 -10  -3 1346.94   41.99
   3 -10  -3 1345.38   39.08
   1   8  13  276.39   18.18
   1   8  13  258.43   17.90
  -4  -9   0  756.73   28.14
   3  -9   3  509.39   34.96
   3  -9   3  514.76   26.00
   3 -10  -4  537.31   29.28
   3 -10  -4  501.13   25.77
  -3 -10  -2  527.33   28.12
  -8   2   0  161.47    6.30
   8  -2   0  168.92   11.77
  -7   3   6  684.53   23.50
   7  -3  -6  645.65   20.33
  -7   3   6  646.55   14.31
   3  10   7  365.63   24.59
  -3 -10  -7  379.37   21.18
  -2  -3  12   50.78   22.06
  -2  -3  12   57.03    9.89
   6  -7  -4  404.48   25.87
  -6   7   4  446.65   19.95
   6  -7  -4  449.45   19.51
   6  -3   9  866.62   26.84
   6  -3   9  873.54   35.05
  -7  -3   4    1.54    2.11
  -7  -3   4    1.79    4.19
  -7  -2   5 1349.39   36.65
  -7  -2   5 1432.12   31.58
  -1  10   9   43.28   19.20
  -1  10   9   38.25   22.51
   1 -10  -9   37.50    7.80
  -6   1   9  364.99   19.55
   8   1  -1  404.89   22.44
  -8  -1   1  360.80   15.81
   1   1  15  947.92   40.83
   1   1  15  946.76   41.97
   0  -4  12  635.48   20.29
   0  -4  12  630.68   22.25
   0  -4  12  648.12   24.34
   0  -5  11   11.69    9.88
   0  -5  11    9.78    8.60
   0  -5  11   11.86    7.33
   6  -7   1    1.74    2.09
   6  -7   1    2.22    2.37
   6  -7   1    1.98    1.31
   6  -7   1    1.02    0.96
   6  -7   1    4.55    4.42
   8  -2   2   99.86   11.49
   8   1   5    3.46    8.90
  -8  -1  -5    4.53    2.08
   8   1   5    7.04    4.29
   7   0   9  100.37    8.71
   7   0   9   85.74   13.31
   8  -1   4    3.03    4.33
   8  -1   4    1.08    2.46
   1   5  15   84.35   27.61
   1   5  15   77.91    9.05
   0   8  13   25.00    9.35
   0   8  13   29.16   20.93
   5  -2 -11  606.42   17.89
  -5   2  11  619.46   29.32
  -5   2  11  629.43   24.58
   2  10   9   43.95   24.45
  -2 -10  -9   44.32    7.04
   3 -10  -2  882.76   35.06
   3 -10  -2  988.01   38.35
   4   8  11   13.05   15.99
   7  -4   5   87.73   10.82
   7  -4   5   88.12    5.85
   5  -8  -6  953.49   32.92
  -5   8   6  971.35   34.98
  -5   8   6  835.65   23.38
   5  -8  -6  944.18   25.87
  -3   0  13  217.62   14.93
  -6   3   9    4.17    3.56
   6  -3  -9    6.99    4.93
  -6   3   9    3.33    3.65
   1   7  14   61.10   18.83
   1   7  14   46.16    9.14
  -6  -7   0  705.84   24.09
   4   4  14  475.37   24.39
   4   4  14  388.78   23.35
   4  -8  -9  186.79   10.94
  -4   8   9  210.64   10.87
  -4   8   9  212.57   15.48
   4  -8  -9  210.02   22.97
   4  -9   1   42.62   16.20
   4  -9   1   46.72   17.03
  -2   5  14  127.27   11.03
  -2   5  14  133.20   10.75
  -8  -2   0  235.16   13.72
  -2  -6   9   32.06    7.85
  -2  -6   9   29.42    9.98
  -3  -2  12  240.21   24.52
  -3  -2  12  214.84   15.21
  -5   3  11  424.01   19.36
   5  -3 -11  417.20   15.61
  -5   3  11  424.27   21.58
   3  -9  -9  177.08   14.66
  -3   9   9  166.41   11.29
   3  -9  -9  177.49   13.46
  -3   9   9  186.71   12.88
   6  -2  10  173.42   13.38
   6  -2  10  187.83   14.59
   6  -2  10  147.99    4.52
   3   6  14   15.14   14.85
   3   6  14   25.37    9.34
   8   0   5    3.70    5.14
   8   0   5    3.49    5.81
   4   0 -12   10.18    6.46
  -4   0  12   19.35   10.61
   3 -10  -5  722.44   28.64
   3 -10  -5  792.45   31.82
  -6   5   8  885.75   21.19
   6  -5  -8  898.06   29.13
  -6   5   8  900.51   34.90
   5   8   9  258.80   18.94
   8  -2  -1   85.34    8.61
  -8   2   1   86.70    5.85
   1  -3  13    1.35    3.12
   1  -3  13    6.73    4.00
   1  -3  13    4.09    3.22
   0 -10   2  604.43   33.17
   0 -10   2  643.74   28.09
   2 -10   1  997.70   37.84
   2 -10   1 1079.67   37.98
   6   7   8   45.45   10.56
   6  -4   8  578.79   28.86
   6  -4   8  598.18   23.91
   2 -10  -8 1488.76   38.48
  -2  10   8 1415.99   49.49
  -2  10   8 1315.05   39.38
   2 -10  -8 1627.83   51.54
   5  -8   2 1007.77   34.00
   5  -8   2 1043.24   38.56
  -4  -2  11 1293.85   44.51
  -4  -2  11 1205.55   27.35
   8   2   5  157.20   15.22
   5   4  13   42.41    6.12
   5   4  13   47.76   11.61
   0   1  15  389.17   20.87
   0   1  15  397.91   26.30
   4   9   9 1288.37   45.44
   4  -5 -12  445.96   20.06
  -4   5  12  572.98   23.99
   4  -5 -12  557.50   16.11
  -4   5  12  561.99   29.09
   4  -5 -12  498.86   14.72
   2  -4  12    1.57    6.37
   2  -4  12    3.00    5.37
   2  -4  12    0.52    2.61
  -7   5   4  251.00   12.44
   7  -5  -4  261.28   16.25
   5   1  13    5.56    6.57
   5   1  13    6.82    6.09
   5   1  13    7.73    5.81
   8  -1  -2   64.56    7.20
  -8   1   2   66.92   12.44
   0   7  14   53.78   11.83
   0   7  14   54.11   17.74
   0   5  15   41.02   13.31
   0   5  15   62.10   27.74
   8   0  -2  248.84   12.44
  -8   0   2  245.48   14.10
  -7  -5   1  150.99    9.46
  -2   8  12  190.82   14.00
   2  -8 -12  158.18   11.53
  -2   8  12  170.10   12.64
   1  -6  10  203.41   14.00
   1  -6  10  187.32   14.72
   1  -6  10  191.63   18.30
  -4  -6   7  839.43   26.44
  -4  -6   7  802.24   20.99
   5  -7   5  201.99   22.29
   5  -7   5  184.76   13.88
   2  -5  11  180.28   13.41
   2  -5  11  175.65   11.83
   2  -5  11  190.23   13.32
   7  -5   3   94.80    2.96
   7  -5   3   87.58    3.27
   7  -5   3   94.50   12.98
   7   6   4   11.45   21.80
   8  -2   3  529.84   26.25
  -6  -3   7   41.33    8.23
  -6  -3   7   29.63    7.94
  -5   1  11  439.89   22.26
  -2   7  13   30.43   15.86
   2  -7 -13   28.11    8.57
  -2   7  13   31.47    8.09
  -3   7  12  667.85   26.85
   3  -7 -12  685.90   24.80
   3  -7 -12  679.82   18.41
  -3   7  12  667.50   27.71
   2   1  15  382.57   27.09
   2   1  15  406.88   21.91
   4   1  14  199.52   19.28
   4   1  14  191.48   10.85
   5   6  12  146.91   22.40
   5  -6   7   23.21   20.73
   5  -6   7   23.19    4.70
   5  -6   7   22.55   11.77
   2   8  13  844.39   36.37
   2   8  13  840.21   32.64
  -1   3  15  306.45   22.83
  -1   3  15  309.09   19.70
  -6   6   7  561.64   18.65
   6  -6  -7  612.08   26.47
  -6   6   7  597.62   26.82
   1 -10   2  234.68   14.81
   1 -10   2  275.79   23.14
  -7  -4   3   15.69    8.31
   3 -10  -1   44.37   13.98
   3 -10  -1   46.14   24.95
  -5  -8   1    8.91    8.96
  -7  -1   6  430.17   28.69
  -7  -1   6  459.43   15.46
  -2  -8   6  107.56   17.34
  -2  -8   6  105.44    9.09
   0  -3  13   67.67    9.04
   0  -3  13   59.57    8.89
   0  -3  13   69.32    7.47
   2   5  15  755.74   33.25
   2   5  15  760.53   30.24
   0  -6  10   12.85   13.38
   0  -6  10   13.20    6.65
   0  -6  10   11.89    7.14
  -6  -4   6   97.82    6.84
  -6  -4   6   78.09   11.04
   1   9  12   19.79   16.34
   1   9  12   15.43   13.70
   5   7  11    6.29    7.88
   6   6  10   17.19   12.57
   1  10  10    2.10    4.94
  -1 -10 -10    8.10   10.19
  -3  -8   5 1694.17   52.10
  -3  -8   5 1693.00   50.16
  -5  -4   8  690.93   24.34
  -5  -4   8  655.48   27.02
   1  -8   7    1.82    2.83
   1  -8   7    5.72    6.82
   0  10  10   10.52    5.76
   0 -10 -10    5.43    5.82
   0  10  10    4.79    7.94
   0  -8   7   39.25   21.97
   0  -8   7   32.03    8.64
   7   6   5  462.21   32.71
  -1  -1  14  557.27   35.40
  -1  -1  14  566.75   29.10
  -6   0   9 3379.97   60.00
   7   4   9  528.53   29.54
   6   5  11  488.02   37.82
   2   7  14  913.58   33.37
   2   7  14  991.38   39.09
  -3 -10  -1 2240.60   69.22
  -6  -6   3  999.66   32.66
   0 -11  -4   39.66   13.70
   0 -11  -4   47.52   27.76
   3  -8 -11  339.87   16.36
  -3   8  11  356.02   20.96
  -3   8  11  336.39   25.47
   3  -8 -11  373.54   31.41
   8   3   4    4.68    4.76
   3  10   8  346.35   29.65
  -3 -10  -8  323.49   29.16
   0   9  12  356.71   22.16
   0   9  12  393.30   23.50
   0  -9 -12  334.26   18.11
   0  -9   5   38.98   13.87
   0  -9   5   35.14    6.84
   7  -2   8  225.82   11.75
   7  -2   8  220.59   15.43
   6  -7  -5 1973.51   58.23
  -6   7   5 2003.32   55.93
   6  -7  -5 1951.05   50.04
  -4   9   7  239.88   17.62
  -4   9   7  293.08   15.10
   4  -9  -7  285.07   14.34
   4  -9  -7  320.25   21.35
  -1   4  15  238.46   20.61
  -1   4  15  241.98   15.02
   0 -11  -5   12.74    9.28
  -1   2  15  943.32   34.14
  -1   2  15  904.29   33.50
  -5  -3   9  157.57   12.28
  -5  -3   9  130.06    8.18
   3  -8   6 1392.47   53.27
   3  -8   6 1392.21   53.71
   7   5   8  116.73   21.88
   6  -7   2  186.56    6.41
   6  -7   2  193.74   12.44
   6  -7   2  178.27   15.77
  -3  10   6  171.57   14.05
   3 -10  -6  235.70   17.13
   3 -10  -6  210.82   11.95
   5  -4 -11  210.94   11.44
  -5   4  11  223.88   13.55
  -5   4  11  227.48   12.94
   1  -9   5  286.62   19.74
   1  -9   5  308.85   19.94
  -2 -10   1  528.23   41.28
  -2 -10   1  481.10   26.31
  -7  -6  -2  159.07   15.49
   2  -3  13  126.71   18.70
   2  -3  13  143.01   12.00
   2  -3  13  135.43   11.01
   2  -3  13  119.22   13.37
   3   3  15 1695.44   53.04
   3   3  15 1651.25   47.56
   7  -3   7  167.42    8.66
   7  -3   7  168.87   13.98
  -8   2   2  185.83    8.78
   8  -2  -2  177.87   11.71
   4  -4  11   49.35    5.92
   4  -4  11   45.32   23.89
   4  -4  11   35.06   11.64
   4  -4  11   55.27    8.12
  -2  -9   4   45.48   10.04
  -2  -9   4   51.63   11.03
  -1 -10   2  111.52   13.85
  -1 -10   2  131.79   12.31
  -6  -2   8  272.17   14.71
  -6  -2   8  267.39   10.23
   3   9  11  466.72   27.57
  -8  -1   2  179.81   10.24
   8  -1   5    5.46    3.64
   8  -1   5    6.74    5.30
   0 -11  -3  698.11   37.25
   0 -11  -3  638.03   28.82
  -8  -2   1    9.82    8.28
  -6   4   9   48.44   15.94
  -6   4   9   43.49    6.50
   6  -4  -9   40.95    4.99
  -8  -1  -6  361.68   13.41
   8   1   6  420.48   24.59
   8   1   6  398.71   21.54
   6  -6   5  445.07   17.49
   6  -6   5  486.30   28.02
   6  -6   5  460.42   22.25
   6  -6   5  456.70   25.36
  -2   0  14   66.50   10.11
  -2   0  14   77.43   23.86
   6  -1  11 1013.07   36.86
   6  -1  11  897.29   23.38
   6  -1  11  994.08   38.41
  -1 -11  -4  178.48   21.00
  -1 -11  -5   25.35   17.12
   1  11   5   25.16   14.11
  -2  -2  13  507.26   25.06
  -2  -2  13  513.00   29.72
  -1  -5  11   45.12    8.29
  -1  -5  11   54.14    8.29
  -1  -5  11   54.26    7.34
   4   5  14  461.16   26.27
   4   5  14  424.97   23.27
   6   2  12  186.63   14.30
   6   2  12  161.37    8.81
  -5  -5   7    2.85    2.68
  -5  -5   7   13.75   20.44
  -5  -5   7   10.66    8.85
  -7   4   6  220.21    4.68
   7  -4  -6  219.67   15.18
  -7   4   6  221.55   18.43
   3   2  15 1405.31   41.75
   3   2  15 1446.42   49.28
   3  -1  14   27.13   10.51
   3  -1  14   35.63    7.93
   3  -1  14   29.65    5.50
  -1  -4  12  220.38   11.01
  -1  -4  12  237.21   25.74
  -1  -4  12  245.76   13.79
   0  11   6   36.52   20.46
   0 -11  -6   45.51    8.21
  -1   8  13  275.89   15.82
  -1   8  13  251.38   22.73
   4  -3  12  224.51   22.91
   4  -3  12  232.27   14.98
   4  -3  12  218.46   10.85
  -5  -9  -4    5.75    4.32
  -5  -9  -5   89.97    9.27
   5   9   5   92.28   15.83
   2  -6  10   56.75   12.48
   2  -6  10   66.38   14.63
   2  -6  10   52.65    9.03
   7   6   6 1046.96   48.64
   3   4  15   35.50    6.69
   3   4  15   39.38   22.41
  -4  -9   1   18.39    8.98
   4  -7   7   20.81    8.34
   4  -7   7   26.65    7.82
   3  -7   8  188.00   20.82
   3  -7   8  199.82   17.57
  -3  -7   7    7.58    4.71
  -3  -7   7    3.75    5.45
  -8   3   0  245.24    7.03
   8  -3   0  279.32   16.12
   5  -4  10   24.77   14.36
   5  -4  10   18.98   13.34
   5  -4  10   17.27    6.79
   5  -4  10   22.75   12.30
   6   3  12   89.64   22.29
  -8   3  -1   77.11    2.80
   8  -3   1   87.33   14.09
   8  -2   4  540.80   33.60
   8  -2   4  540.20   23.10
   8   2   6   59.80    7.63
   7  -1   9  435.60   21.27
   7  -1   9  404.77   28.60
   5  -3  11 1082.62   43.60
   5  -3  11 1165.03   38.39
   5  -3  11 1093.60   29.52
   8   3   5  463.06   29.55
  -7   2   7  219.79   20.57
   7  -2  -7  220.79    9.46
  -7   2   7  211.91   10.52
  -7   1   7   55.07   17.86
   7  -1  -7   54.87    4.98
   4  -5  10  103.04   25.91
   4  -5  10   80.41    9.20
   4  -5  10   87.96    7.74
  -5   6  10 1682.19   46.45
   5  -6 -10 1719.66   48.69
  -5   6  10 1833.61   58.55
   6  -5   7   43.15    8.96
   6  -5   7   50.45    8.71
   6  -5   7   40.87    1.68
   6  -5   7   46.32    5.37
   3  -6 -13   90.13    6.75
  -3   6  13   85.62    9.73
  -3   6  13   80.86   11.17
   8   0   6 1635.17   46.75
   8   0   6 1677.37   56.69
   5  -8  -7  538.10   29.02
  -5   8   7  567.43   29.74
   5  -8  -7  536.06   25.01
  -5   8   7  517.27   24.24
   4  -9   2  826.40   33.22
   4  -9   2  830.52   42.31
   1 -11  -4  498.18   27.88
   1 -11  -4  443.19   24.52
   1   0  15  165.97   13.44
   1   0  15  172.86   13.53
  -3  -9   3  666.51   29.90
  -3  -9   3  635.42   28.34
   7   2  10  302.86   18.64
  -1 -11  -3   13.59   14.09
   3 -10   0 1128.31   48.05
   3 -10   0 1075.56   41.11
  -6  -5   5   68.08   18.73
   1  11   6  729.22   37.10
  -1 -11  -6  860.31   36.34
  -6  -7   1 1084.71   38.46
   4  -8   5  436.86   29.00
   4  -8   5  481.70   28.71
   2   9  12 1281.44   47.50
   2   9  12 1271.49   45.77
  -2   9  11 1178.13   40.67
   2  -9 -11 1171.35   34.94
  -2   9  11 1092.51   38.88
  -8   1   3   71.22    6.17
   8  -1  -3   70.23    7.30
   1   6  15  651.91   31.16
   1   6  15  650.50   27.73
   5   5  13 1095.76   47.15
   5   5  13 1058.04   40.37
  -5   0  11  537.22   28.09
   1 -11  -5   58.13   10.71
   1 -11  -5   50.96    8.12
  -5  -9  -3 1886.63   62.57
   1  -2  14  197.66   10.78
   1  -2  14  210.48   17.89
   1  -2  14  207.92   14.02
   5   9   6  778.81   37.86
  -5  -9  -6  780.51   31.16
  -8   3   1  367.69   16.02
   8  -3  -1  377.29   21.57
   0 -11  -2  885.67   36.42
   0 -11  -2  821.84   35.20
   5   0  13  268.12   18.20
   5   0  13  254.94   10.96
   5   0  13  261.85   37.07
  -7   5   5    2.75    3.10
   7  -5  -5    0.72    3.34
  -2  -7   8  145.40    9.02
  -2  -7   8  148.22   12.02
   1 -11  -3  488.75   28.23
   1 -11  -3  493.38   28.46
  -7  -6  -1  285.55   14.01
   2  10  10   40.51   16.80
  -2 -10 -10   29.13    6.54
   8  -3   2  528.19   28.27
  -5   7   9  862.48   25.85
   5  -7  -9  801.53   36.84
   5  -7  -9  821.17   21.27
  -5   7   9  861.19   30.83
  -5  -7   4  148.07   13.26
   6   1  12  553.43   23.88
   6   1  12  582.23   31.75
   6   1  12  598.10   31.11
   8   0  -3  157.58   11.28
  -8   0   3  142.21   10.26
   7   1  10   56.73    7.07
   7   1  10   40.30    7.63
  -1   7  14  102.93   20.02
  -1   7  14  119.09   10.59
   2  -8   7  217.88   23.00
   2  -8   7  210.88   14.76
   4  -7 -11  102.18    9.75
   4  -7 -11   93.08    6.41
  -4   7  11   97.53    9.72
  -4   7  11   94.48   15.16
  -1  -9   5   12.59    9.98
  -1  -9   5   24.16   12.21
   7  -6  -1  493.88   23.46
   7  -6  -1  537.72   45.64
  -1  -8   7    0.66    3.42
  -5  -2  10   55.06    4.84
  -5  -2  10   41.89   26.25
  -1  10  10  380.21   22.58
   1 -10 -10  372.90   24.38
  -1  10  10  367.79   23.40
   6   7   9    3.08    6.39
   7  -5   4   14.73   17.05
   7  -5   4   16.95    2.28
  -2   6  14    0.41    1.64
  -2   6  14    1.65    5.32
  -1   5  15 2604.02   71.07
  -1   5  15 2569.20   71.54
  -1   1  15  112.18   12.37
  -1   1  15  117.67   19.73
   5  -8   3   79.65   11.28
   5  -8   3   86.11   11.39
  -1  -6  10  157.63   11.92
  -1  -6  10  146.04   10.03
  -1  -6  10  142.48   15.09
   7  -4   6 1680.52   58.57
   7  -4   6 1706.39   44.24
   3  -9   4   86.69   11.23
   3  -9   4   73.86    9.59
   7   3  10    9.66    7.00
   6   8   4   27.76   15.92
  -6  -8  -4   20.93   14.50
   7  -6   0   54.23    8.14
   7  -6   0   47.28   17.11
   2 -10   2  341.86   26.00
   2 -10   2  369.88   22.86
   1  -7   9   49.05   28.51
   1  -7   9   46.26    8.25
   4   0  14  614.23   27.49
   4   0  14  599.21   31.00
   4   0  14  602.32   30.60
   0   0  15  385.71   27.61
   0   0  15  384.91   22.87
   2 -10  -9  178.51   10.90
   2 -10  -9  177.89   15.88
  -2  10   9  153.29   14.11
  -2  10   9  166.30   17.24
  -7   6   2 1480.06   38.66
   7  -6  -2 1496.71   52.15
   6   8   5  177.06   17.17
  -3  10   7  388.48   22.66
   3 -10  -7  369.56   20.57
  -3  10   7  333.08   22.63
   3 -10  -7  371.81   31.10
   0   6  15  506.52   35.65
   0   6  15  554.03   29.69
  -7  -5   2  366.85   20.08
   5   8  10   51.96   10.59
   0  11   7 1091.83   45.95
   0 -11  -7 1299.45   47.40
  -1  -3  13   17.27    5.85
  -1  -3  13   21.15   16.12
  -1  -3  13   26.44   15.91
  -4  -8   4  294.27   13.89
  -4  -8   4  257.94   15.66
   5  -5   9    2.73    4.60
   5  -5   9    3.98    3.70
   5  -5   9    7.68    5.48
   5  -5   9    6.41    5.37
  -7   3   7   64.73    4.46
  -7   3   7   71.11    7.81
   7  -3  -7   58.56    6.51
   0  -2  14  393.01   27.60
   0  -2  14  405.81   38.60
  -7   0   7  397.81   22.45
  -1   9  12 2968.36   57.15
   1  -9 -12 2859.18   71.28
  -1   9  12 2837.43   81.80
  -3  -1  13   -0.34    5.98
   0  -7   9    4.60    5.39
   0  -7   9    7.22    5.91
   4   9  10  136.30   20.72
   2   0  15 1186.70   51.78
   2   0  15 1218.93   37.71
  -1  11   6  464.69   27.82
   1 -11  -6  584.27   35.76
   1 -11  -6  531.54   32.25
   8  -2  -3    5.09    4.10
  -8   2   3    1.26    1.50
  -8   2   3    4.69    2.73
  -4  -1  12  699.36   31.75
  -4  -1  12  614.88   16.59
  -3   3  14  177.52   17.11
  -3   3  14  161.28   11.49
   2  -9   5  109.16   15.46
   2  -9   5  125.51   13.41
  -3 -10   0 1408.15   46.12
   6   4  12 1498.20   49.69
   5  -2  12  271.86   14.55
   5  -2  12  289.62   23.29
   5  -2  12  292.33   15.50
   4   7  13  319.30   22.37
   4   7  13  334.16   21.85
  -3 -10  -9    9.04   12.58
   3  10   9   10.28    7.64
   6  -7  -6  114.36   11.45
   6  -7  -6   90.65    5.75
  -6   7   6  117.50    9.61
  -1 -11  -2   88.66   14.28
  -1 -11  -2   89.75   11.02
   3  -4  12   77.94   30.05
   3  -4  12   88.48   17.08
   3  -4  12   79.26    9.46
   3  -4  12   83.22    7.69
   3   1  15   38.19   15.36
   3   1  15   39.71   22.93
  -6  -8  -3  427.65   24.85
   1  11   7  338.90   25.09
  -1 -11  -7  361.13   22.75
  -7  -3   5  360.47   17.92
  -7  -3   5  317.49   20.20
   1 -11  -2   53.23    9.16
   1 -11  -2   53.85   18.58
   6  -7   3  690.94   20.17
   6  -7   3  723.76   33.09
   6  -7   3  704.92   28.01
   7   6   7  162.63   16.76
   2   6  15 1204.51   40.70
   2   6  15 1230.84   47.76
  -4  -7   6 1832.23   61.21
  -4  -7   6 1839.29   47.40
   8  -3  -2  998.29   33.51
  -8   3   2  983.79   27.50
   2  -2  14  120.67   12.65
   2  -2  14  122.66   11.97
   2  -2  14  121.63   17.25
  -5  -9  -2   60.52   16.87
   8   3   6   53.16    8.11
   5   9   7  179.24   20.01
   4  -2  13   10.41    7.54
   4  -2  13   12.98    8.81
   4  -2  13    8.50    7.33
   4  10   5  226.55   23.27
  -4 -10  -5  239.13   14.86
  -6  -1   9  213.11   13.82
  -6  -1   9  200.46    5.84
  -3   2  14  201.46   23.21
  -3   2  14  214.49   18.34
   3  -2 -14  213.20    7.57
   4  -6 -12  111.83    4.52
  -4   6  12  124.31   11.28
  -4   6  12  118.51   10.00
   4  -6 -12  102.95   19.10
   3   5  15    3.27    5.42
   3   5  15    4.21    7.97
   3  -9 -10   51.06    9.42
   3  -9 -10   45.75    5.87
  -3   9  10   42.77    8.94
  -3   9  10   42.14   18.44
   3  -5  11  211.17   11.72
   3  -5  11  229.57   14.95
   3  -5  11  203.01   19.78
  -8  -2   2   91.67    7.72
  -8  -2   2  107.48    8.74
  -4   3  13 1054.62   38.72
   4  -3 -13 1095.29   28.31
  -4   3  13 1077.12   35.62
  -4 -10  -4  279.89   17.77
   5  -5 -11   33.71    5.26
  -5   5  11   27.57   13.70
  -5   5  11   46.34   13.06
   6   8   6  177.47   19.53
   0 -10   3  672.67   40.03
   0 -10   3  686.82   42.94
   7  -6   1   18.67   13.09
   7  -6   1   25.99   13.29
   8  -3   3  209.31   17.96
  -7  -2   6   60.68   19.27
  -7  -2   6   61.25    4.70
   3   8  13  441.99   26.58
   3   8  13  493.20   27.94
  -5  -8   2 1333.68   52.85
  -4   9   8    8.68    6.91
   4  -9  -8    7.61   20.54
  -4   9   8    4.20    7.54
   4  -9  -8    9.51    6.13
   4  -8 -10  169.13   11.44
  -4   8  10  236.61   15.16
   4  -8 -10  163.73   12.71
  -4   8  10  179.85   10.38
  -4   2  13  183.41   18.17
  -4   2  13  176.98   18.67
   4  -2 -13  163.70    3.62
   8  -1   6  355.60   19.36
   8  -1   6  345.53   22.04
  -5  -6   6  273.71   10.09
  -5  -6   6  266.45   13.44
  -7   6   3 1041.72   30.52
   7  -6  -3 1025.99   43.64
   4   8  12  275.70   23.75
  -8  -1   3   12.27    5.98
  -8  -1   3   10.21    3.69
  -3   4  14  644.72   27.93
  -3   4  14  658.57   26.83
   2  11   5   17.91   12.36
  -2 -11  -5   17.02   13.44
   0 -11  -1   77.52   13.03
   0 -11  -1   71.49   12.60
   4  10   6  623.00   31.13
  -4 -10  -6  732.11   30.34
   4  -6   9    2.43    4.84
   4  -6   9    1.94    3.22
   4  -6   9    3.81    6.72
   3   7  14  475.46   25.79
   3   7  14  498.20   27.90
   8   1   7  398.60   28.91
   8   1   7  384.98   27.38
   8  -2   5    8.86   11.41
   8  -2   5    7.41    6.72
   7   5   9    2.48    5.84
   1 -10   3  244.61   15.94
   1 -10   3  225.34   15.48
  -2 -11  -4  413.44   26.41
   8   4   4  450.95   28.61
  -3  -4  11  431.60   24.46
  -3  -4  11  429.61   24.28
   7   0  10  100.28    9.73
   7   0  10   95.76   28.46
  -6   6   8  673.84   19.34
   6  -6  -8  667.47   25.73
  -6   6   8  694.94   26.79
  -3  -5  10  338.16   22.02
  -3  -5  10  318.69   17.91
  -3  -5  10  294.28    7.81
   5  -9  -3  397.06   25.22
   5  -9  -3  378.50   21.28
   5  -9  -2   51.00   14.22
   5  -9  -2   72.68   12.09
  -7  -4   4  887.35   31.24
  -7  -4   4  839.08   39.81
   3  -3  13   56.79    8.09
   3  -3  13   59.77   11.15
   3  -3  13   56.31    7.05
   8   2   7  267.68   20.50
  -4 -10  -3  485.55   27.57
   6  -5  -9  145.91   10.97
  -6   5   9  141.76    7.10
  -6   5   9  151.95   15.01
   3 -10   1   21.90   17.27
   3 -10   1   35.59   23.73
  -7  -6   0 1761.26   51.03
  -6  -8  -2 3211.03   52.93
  -1 -10 -11  472.76   25.65
   1  10  11  517.02   28.39
   1  10  11  491.80   31.49
   2  11   6   68.04   37.16
  -2 -11  -6   63.64    9.00
   5  -7   6  573.14   41.89
   5  -7   6  620.78   29.76
  -2 -10   2  834.15   31.78
  -2 -10   2  784.89   37.97
   2  -7   9  518.39   29.43
   2  -7   9  554.53   30.25
  -4  -4  10  301.43   18.42
  -4  -4  10  297.64   23.43
  -8  -3   1  211.81   12.09
  -8  -3   1  213.50   12.45
   0  10  11    5.48    4.70
   0 -10 -11    2.26    3.24
   0  10  11    2.48    5.82
   6   0  12  423.78   37.66
   6   0  12  400.53   23.84
   6   0  12  373.93   16.61
   1 -11  -7    4.30    2.04
   1 -11  -7    4.38    5.67
  -1  11   7    1.68    6.47
   6  -2 -10 1392.51   32.52
  -6   2  10 1364.93   39.98
  -6   2  10 1380.11   47.40
   4  -4 -13  113.15    7.63
   4  -4 -13  102.39    2.65
  -4   4  13  115.15   13.24
  -4   4  13  110.14   13.26
   7   4  10  159.46   13.03
   6   6  11  428.52   33.28
   6  -3  10  382.10   14.55
   6  -3  10  408.33   22.28
   6  -3  10  404.35   24.43
  -2 -11  -3  379.54   25.76
   4   6  14    1.73    6.13
   4   6  14    2.98    3.79
   5  -9  -4  252.98   15.19
   5  -9  -4  280.01   19.90
   5  -9  -1 1800.84   64.96
   5  -9  -1 1739.33   55.96
  -4  -5   9  112.57   17.01
  -4  -5   9  131.30   14.01
   1 -11  -1  164.63   13.24
   1 -11  -1  169.46   14.98
   0  11   8  207.55   32.49
   0 -11  -8  223.39   23.97
   8   4   5  557.39   31.04
   8   0   7  283.58   20.98
   8   0   7  259.61   13.40
  -2   3  15  377.78   24.76
  -2   3  15  366.81   22.09
   1   8  14   29.05   19.72
   1   8  14   47.62   22.70
   6   8   7   65.48   31.10
  -6  -6   4   10.66    8.62
  -1 -11  -1 2030.64   59.21
  -1 -11  -1 2113.75   69.14
  -8   1   4 1832.50   49.98
   8  -1  -4 1953.58   51.64
  -8   1   4 1769.29   40.62
   4  10   7 2911.61   70.21
  -4 -10  -7 2562.46   72.19
   6  -3 -10 1072.51   29.76
  -6   3  10 1071.98   35.85
  -6   3  10 1114.25   36.44
  -3   1  14   64.91   14.48
  -3   1  14   90.69   31.15
   4  -9   3  984.51   42.73
   4  -9   3  985.19   41.76
  -1 -11  -8 2178.52   61.71
   1  11   8 1946.89   67.96
  -4   1  13   24.69   15.44
  -4   1  13   22.19   20.32
   7  -6   2  315.86   21.86
   7  -6   2  300.95   23.61
  -1 -10   3  127.19   11.99
  -1 -10   3  111.86   10.89
   6  -4   9  462.32   22.78
   6  -4   9  468.11   28.18
   6  -4   9  465.14   16.83
   5   7  12  176.12   15.57
   2 -11  -4  388.50   23.08
   2 -11  -4  352.14   23.23
   3  -6  10  156.81   17.11
   3  -6  10  150.14   23.22
   3  -6  10  167.98   21.59
  -4  -9   2  708.55   34.81
   8  -3  -3   35.38   20.69
  -8   3   3   33.88    4.03
   5  -8  -8  292.41   13.32
  -5   8   8  294.01   24.29
  -5   8   8  295.67   11.90
   5  -8  -8  298.85   21.70
  -1  -7   9  439.02   23.18
  -1  -7   9  484.58   26.18
  -2  -1  14  137.62   12.72
  -5  -9  -1  164.06   19.39
  -6   1  10  238.99   19.03
   5   9   8  341.26   31.11
  -7   5   6    2.59    4.48
   7  -5  -6    1.54    1.91
   6  -6   6  383.33   19.55
   6  -6   6  397.85   15.48
   6  -6   6  384.89   23.97
   6  -6   6  420.42   26.85
   1   3  16   12.63   11.56
   1   3  16   13.24   13.65
  -6  -7   2    4.92    3.80
  -3  -3  12  613.30   19.71
  -3  -3  12  639.64   27.37
   7  -6  -4  167.00   12.95
  -7   6   4  165.46   12.01
  -7   4   7  332.01   14.22
  -7   4   7  334.74   20.47
   7  -4  -7  346.82   21.15
  -7  -1   7  600.82   22.16
  -7  -1   7  627.54   25.74
   2 -11  -3  368.40   23.77
   2 -11  -3  354.54   21.80
   3 -10  -8   63.55    8.52
   3 -10  -8   70.26   10.49
  -3  10   8   58.10   13.47
  -3  10   8   77.51    9.81
   7  -3   8  607.62   34.87
   7  -3   8  615.53   21.00
  -4  -3  11 1149.15   32.99
  -4  -3  11 1162.68   41.30
   6  -8  -2   13.78   11.44
   6  -8  -2   13.87   11.03
  -5  -1  11  394.10   25.27
  -5  -1  11  329.79   14.66
  -2   4  15    1.60    7.16
  -2   4  15   -0.04    5.34
   0   8  14   46.34   12.35
   0   8  14   55.17   22.20
   8  -3   4   41.73    7.87
   8  -3   4   43.34    8.12
   8   0  -4  280.24   16.35
  -8   0   4  258.70   22.09
  -8   0   4  252.95    7.90
   7  -2   9   82.00   10.44
   7  -2   9   70.06   13.67
   2  11   7  403.98   55.75
  -2 -11  -7  377.93   31.02
  -3  -6   9    6.90    9.73
  -3  -6   9    5.55    8.77
  -3  -6   9    2.40    5.58
  -2   2  15  469.81   37.24
  -2   2  15  521.07   34.70
   2 -11  -5    3.36    4.85
   2 -11  -5    0.45    3.23
   5  -6   8  692.37   24.86
   5  -6   8  671.51   20.74
   5  -6   8  648.71   32.99
   5  -6   8  697.89   33.17
   5   3  14  331.59   21.55
   5   3  14  298.09   17.69
  -1   6  15  113.52   11.04
  -1   6  15  131.94   19.16
  -1   0  15  133.72   12.29
  -1   0  15  151.10   26.54
  -4 -10  -2  141.56   11.87
   7   6   8  758.23   37.93
   7  -5   5 1896.09   46.08
   7  -5   5 1897.54   62.58
   6  -2  11   37.32    3.40
   6  -2  11   37.47   14.88
   6  -2  11   38.50   11.79
   3   9  12   16.66   17.44
   8  -4   0  186.62   21.95
  -8   4   0  180.00    5.85
  -1  -2  14  184.18   13.76
  -1  -2  14  187.30   13.81
  -8   2   4  239.87   12.42
   8  -2  -4  262.15   14.62
   1   4  16  193.60   16.78
   1   4  16  195.76   14.36
   8   3   7 2493.99   70.09
   4 -10  -3  698.34   32.61
   4 -10  -3  625.71   32.48
   6  -8  -1   73.98    8.34
   6  -8  -1   79.06   11.89
   6   5  12 2068.98   63.18
   5   6  13  201.33   12.75
   5   6  13  201.53   21.26
   1   9  13  193.55   14.14
   1   9  13  181.34   21.24
  -2  -5  11   72.33    9.42
  -2  -5  11   80.17    6.05
  -2  -5  11   82.86   11.07
   5   2  14  604.92   31.11
   5   2  14  583.60   26.45
   6  -8  -3   16.96   13.59
   6  -8  -3   16.56   10.56
   5  -1  13   59.84   11.35
   5  -1  13   42.42    6.32
   5  -1  13   55.18   15.70
  -3   5  14   44.05   25.79
  -3   5  14   34.68   11.84
   6   7  10  452.82   27.30
  -2   8  13   37.74   16.58
   2  -8 -13   35.81    4.65
  -2   8  13   38.39   10.52
   8  -4   1   51.63    8.17
   4 -10  -4  366.13   24.17
   4 -10  -4  346.43   19.44
  -2  -4  12  289.49    8.29
  -2  -4  12  310.38   22.31
  -2  -4  12  294.96   16.64
   8  -4  -1   49.57    8.32
  -8   4   1   54.38    4.35
   5  -9  -5   91.20   12.58
   5  -9  -5   83.56    8.01
  -5   9   5   89.44   13.20
  -6  -4   7   61.43    7.02
  -6  -4   7   70.43   11.03
   5  -9   0 1602.01   55.85
   5  -9   0 1760.48   70.66
   5  -8   4  160.11   18.83
   5  -8   4  150.82   12.67
  -6  -8  -1    1.41    5.10
   4   3  15  186.14   15.88
   4   3  15  194.91   14.67
  -2 -11  -2  629.30   31.39
   1  -1  15  645.81   26.48
   1  -1  15  669.69   28.71
  -3  -8   6  405.84   19.91
  -3  -8   6  414.20   25.37
   4 -10  -2   32.65    5.82
   4 -10  -2   32.77   25.54
  -6  -3   8  155.51   20.04
  -6  -3   8  173.54    7.98
   1   2  16   14.47    8.99
   1   2  16   11.81   11.00
  -3 -10   1   10.67   10.56
  -3 -10   1   15.50   11.38
   3   0  15 1760.54   45.31
   3   0  15 1711.14   53.83
   2  10  11  253.28   29.87
  -2 -10 -11  247.52   14.34
   3  -8 -12  776.61   35.15
  -3   8  12  725.52   31.64
   3  -8 -12  745.13   23.79
  -3   8  12  759.95   30.87
  -2  -9   5  146.69   14.46
  -2  -9   5  140.16   22.29
  -6   7   7   89.21    5.34
   6  -7  -7   97.89   10.02
  -6   7   7   98.35   10.08
   6  -7  -7   96.64    6.66
   0   9  13  721.84   34.07
   0   9  13  662.85   30.40
   0  -9   6 1438.19   48.17
   0  -9   6 1389.69   42.43
   3  10  10  370.98   34.55
  -3 -10 -10  348.51   20.09
   0   3  16   24.77   11.33
   0   3  16   41.66    9.15
   2 -11  -2   74.53   19.16
   2 -11  -2   60.52    9.51
   0 -11   0  496.54   30.21
   0 -11   0  490.47   27.12
   1  -9   6   87.84   12.41
   1  -9   6   69.89   11.63
   2   8  14  171.35   25.82
   2   8  14  165.28   14.91
   8   4   6   58.41    8.99
  -5   2  12   23.58   16.65
  -5   2  12   25.38    6.80
   3  -8   7   42.37   13.12
   3  -8   7   41.95   28.07
   1   7  15  271.76   22.63
   1   7  15  284.78   17.61
   2   3  16 1641.63   53.38
   5  -3 -12  988.44   22.29
  -5   3  12 1015.81   39.76
  -5   3  12  996.44   33.14
   6  -7   4  219.38   18.77
   6  -7   4  221.21   11.21
   6  -7   4  210.98   15.06
   2 -10   3   42.38   14.21
   2 -10   3   31.97    8.73
  -2  -8   7    6.48    3.87
  -2  -8   7   11.04    9.81
   3  -7 -13   49.24    8.83
   3  -7 -13   44.75    4.37
  -3   7  13   46.99    8.66
  -3   7  13   55.49   23.92
  -7  -5   3  156.98   12.58
  -2  10  10 1545.21   46.74
  -2  10  10 1599.02   48.31
   2 -10 -10 1791.85   51.86
   2 -10 -10 1646.31   43.95
  -4  -6   8  299.08   10.40
  -4  -6   8  366.69   20.38
   5   4  14 1936.36   55.05
   5   4  14 1936.24   54.51
  -8  -2   3  122.15    7.61
  -8  -2   3  130.02    9.77
   2 -11  -6    2.04    3.55
  -2  11   6    2.99    5.93
   2 -11  -6    3.28    5.03
   3   6  15    1.89    4.90
   3   6  15    2.51    4.56
   3  -2  14    0.96    3.50
   3  -2  14    3.37    5.40
   3  -2  14    1.32    2.34
   4   2  15  240.02   16.51
   4   2  15  258.43   13.69
  -3  -9   4  503.89   28.98
  -3  -9   4  489.26   28.48
   0   4  16 1579.16   49.79
   0   4  16 1478.63   50.80
   6  -8   0    9.80    9.36
   6  -8   0   16.97   15.73
  -1  11   8   68.70   18.98
   1 -11  -8   76.95    8.28
   4  -1  14  150.31   12.23
   4  -1  14  158.03   26.38
   4  -1  14  146.83   12.52
   1  -5  12    7.10    5.11
   1  -5  12    6.27    7.56
   1  -5  12    3.36    8.39
   1 -10 -11  367.74   20.97
  -1  10  11  371.46   23.31
  -1  10  11  382.72   23.13
  -7   2   8   53.49    5.36
  -7   2   8   59.75    7.00
   7  -2  -8   62.16    5.76
   7  -4   7 2410.85   67.30
   7  -4   7 2411.82   52.75
   4   4  15    1.55    6.00
   6  -4 -10   12.58    7.12
  -6   4  10   19.41   15.99
  -6   4  10    6.56    6.74
   2   4  16   74.00   13.03
   2   4  16   95.89   14.15
   4  10   8   58.36   36.01
  -4 -10  -8   40.86    7.76
   4  -5 -13    0.41    0.65
  -4   5  13   -3.27    6.32
  -4   5  13    1.14    2.31
   4  -5 -13    1.00    4.50
   4   9  11   43.74    9.62
   4  -8   6  594.73   38.42
   4  -8   6  582.55   34.33
   6  -8  -4  893.69   25.84
   6  -8  -4  915.63   40.89
  -6   8   4  929.87   30.82
   5   8  11  496.13   28.93
   8  -2   6   43.35    4.82
   8  -2   6   44.44    8.84
   4 -10  -5   33.83   25.54
   4 -10  -5   26.55    5.88
   1  -8   8  399.33   23.89
   1  -8   8  385.47   22.94
   8  -4   2 1245.05   39.90
  -7  -6   1 2253.30   55.75
   6   8   8  133.41   30.32
   6  -5   8  350.70   18.25
   6  -5   8  343.48   22.48
   6  -5   8  320.51    6.61
   6  -5   8  321.43   18.00
   1  -4  13   93.37    9.69
   1  -4  13   90.05    9.53
   1  -4  13  104.20   12.08
  -2  -6  10   63.95    9.44
  -2  -6  10   58.28    5.04
  -2  -6  10   78.69   21.07
   7  -1  10    5.66    5.49
   7  -1  10    3.67    6.94
  -2   7  14   10.26    8.41
  -2   7  14    9.76    9.18
   0  -1  15 1732.03   53.32
   0  -1  15 1719.53   58.12
   8  -4  -2  376.58   21.73
  -8   4   2  355.63   15.53
   7  -1  -8  148.91    7.60
  -7   1   8  137.28   11.99
   0  -8   8  335.35   28.12
   0  -8   8  348.33   22.49
   8  -1   7  196.74   15.34
   8  -1   7  165.14   10.79
   1 -11   0  121.16   14.43
   1 -11   0  108.56   11.62
   0   2  16 1963.44   62.11
   0   2  16 2040.50   63.84
   7   2  11   44.47    7.15
   4 -10  -1   41.11   20.71
   4 -10  -1   33.40    6.83
   0   7  15  327.56   26.90
   0   7  15  336.70   20.87
  -5   7  10 3946.29   45.32
   5  -7 -10 3883.71   69.42
  -5   7  10 4099.65   61.88
   5  -7 -10 3847.85   84.33
  -8  -3   2  884.64   29.57
  -8  -3   2  914.93   25.14
   2   2  16  524.31   38.74
   2   2  16  501.61   26.97
  -6   0  10  295.00   21.60
   2  -1  15   11.80    7.81
   2  -1  15    8.98    5.62
   2  -1  15    8.27    6.82
   3  -9   5  513.71   37.71
   3  -9   5  506.56   27.72
  -8  -1   4    1.28    2.99
  -2   9  12   88.36   17.76
  -2   9  12   95.43   11.53
   2  -9 -12   88.92    9.10
   0  -5  12    8.20    6.29
   0  -5  12   10.91   10.82
   0  -5  12   10.18   10.06
   7  -6   3 1272.61   49.47
   7  -6   3 1178.10   42.00
   3 -10   2   44.35    8.98
   3 -10   2   39.52    9.00
  -5  -4   9  116.39   12.30
  -5  -4   9  133.10   11.46
   7   7   5   31.68   30.18
   5   1  14   57.41    7.72
   5   1  14   53.91    9.92
  -2 -11  -8  446.77   27.44
   2  11   8  420.33   51.69
  -4   9   9   16.26   12.40
   4  -9  -9   20.72   19.57
  -4   9   9   23.39   11.29
   4  -9  -9   17.81   15.86
  -2   5  15  409.67   23.65
  -2   5  15  395.57   23.83
  -6  -5   6  954.45   31.00
  -6  -5   6  970.73   22.80
   1   5  16  261.16   16.41
   1   5  16  274.86   17.34
   2   9  13  351.23   22.54
   2   9  13  341.40   23.54
   8   1   8  483.91   29.47
   8   1   8  503.37   32.37
  -2   1  15  138.66   28.38
  -2   1  15  140.12   13.07
   8   2   8 3263.22   76.17
  -7  -7  -3    6.55    5.88
   4  -7   8  251.97   22.17
   4  -7   8  227.86   20.28
  -5  -7   5  113.25   10.19
  -5  -7   5  102.87    7.71
  -1 -11   0  127.03   12.20
  -1 -11   0  164.90   21.53
   5  -6 -11 1770.26   52.83
  -5   6  11 1961.10   52.75
  -5   6  11 1910.86   44.95
   0 -11  -9  397.59   27.83
   0  11   9  372.29   33.08
  -5   1  12 1587.93   45.54
  -5   1  12 1581.02   49.94
  -6  -2   9  160.52    7.26
  -6  -2   9  162.62   12.63
  -2  -3  13  247.56   15.25
  -2  -3  13  249.93   16.03
  -7   6   5  727.63   22.84
   7  -6  -5  691.81   31.10
   1  11   9   14.91   11.84
  -1 -11  -9   18.61   19.53
   7   3  11  264.59   16.16
  -4 -10  -1  255.70   16.29
   0  -4  13    6.26    5.27
   0  -4  13    5.76    7.92
   0  -4  13    2.30    4.39
   8  -3  -4  326.51   17.98
  -8   3   4  312.96   16.69
  -5   4  12   31.93   18.52
  -5   4  12   37.17    8.19
   5  -4 -12   39.58    4.68
   2   7  15   47.10   10.10
   2   7  15   50.96   31.72
  -4   0  13 1823.98   57.72
  -7   3   8  674.34   25.31
  -7   3   8  670.15   20.24
   7  -3  -8  687.41   22.25
   2 -11  -1  472.96   25.71
   2 -11  -1  487.48   27.78
  -5  -9   0   13.53    8.89
   1  -6  11    0.72    3.97
   1  -6  11    3.60    8.29
   5   9   9  117.29   39.86
  -5  -8   3  770.17   31.27
   7   1  11   11.17   11.39
   7   1  11   17.03    8.43
   7   5  10  716.38   36.22
  -4  -2  12   75.89    7.50
  -4  -2  12   89.09   13.93
  -5  -5   8 3774.61   87.36
  -5  -5   8 3981.13   60.06
   5  -9  -6 1252.29   47.53
   5  -9  -6 1187.38   37.41
  -5   9   6 1257.28   43.18
  -3   0  14 2302.34   60.22
  -3   0  14 2279.89   59.80
   5  -9   1  245.54   25.94
   5  -9   1  240.42   15.83
   6   2  13 1397.05   48.92
   6   2  13 1119.87   32.13
   6  -1  12  862.19   35.22
   6  -1  12  805.91   21.00
   6  -1  12  857.53   29.40
   6   3  13  328.00   21.65
   6   3  13  281.34   14.32
  -3  -2  13    7.20    7.74
  -3  -2  13    7.42    5.30
  -5  -3  10 1596.97   38.74
  -5  -3  10 1600.35   50.69
   8  -3   5 1430.85   31.43
   8  -3   5 1411.53   44.61
  -2 -11  -1  623.94   36.14
  -2 -11  -1  662.22   29.43
   2  -5  12  673.79   29.36
   2  -5  12  688.18   25.10
   2  -5  12  648.57   33.28
  -1   8  14    1.25    6.33
  -1   8  14    0.80    5.67
  -4  -8   5   12.40    9.44
  -4  -8   5    5.18    3.98
  -1  -9   6  825.63   33.47
  -1  -9   6  783.30   29.45
   6  -8   1  131.15   12.46
   6  -8   1  121.61   19.23
   7   7   6  161.35   19.90
   1   1  16  589.51   31.84
   1   1  16  575.94   28.18
   0 -10   4   72.82   11.61
   0 -10   4   96.91   24.49
  -2  11   7  443.15   29.58
   2 -11  -7  544.07   29.93
   2 -11  -7  513.30   26.59
   3  -7   9  561.37   31.36
   3  -7   9  572.90   31.10
   3  -7   9  562.54   26.71
  -3   9  11   89.94   20.42
   3  -9 -11   93.12    7.99
  -3   9  11   86.67   12.25
   3  -9 -11   94.53   11.49
   0   5  16   -2.00    6.28
   0   5  16    2.29    4.70
   0  -6  11  692.77   33.75
   0  -6  11  709.32   33.89
   0  -6  11  751.27   30.32
  -7  -3   6  559.77   39.51
  -7  -3   6  648.47   15.47
   2  -4  13  678.91   28.70
   2  -4  13  624.15   31.66
   2  -4  13  638.29   31.70
   4   1  15    3.52    4.74
   4   1  15    3.58    2.65
  -3  -7   8  556.70   28.91
  -3  -7   8  480.34   23.28
   4 -10  -6  920.53   37.48
   4 -10  -6  900.68   29.27
   4  -7 -12  464.96   24.35
   4  -7 -12  456.02   17.84
  -4   7  12  491.59   24.34
  -4   7  12  516.54   26.73
   2  -9   6   25.06   19.81
   2  -9   6   37.08   15.25
   8  -4   3   31.82   10.51
  -7  -7  -2  136.68   10.71
   8   4   7    9.37   10.14
   2   5  16  182.01   14.82
   2   5  16  152.11   13.77
  -6  -8   0  973.40   37.75
   6  -8  -5  240.90   13.39
   6  -8  -5  259.02   18.57
  -6   8   5  271.51   16.18
  -7   0   8  426.37   22.46
  -3 -11  -5  336.57   21.62
   1 -10   4   53.80   15.32
   1 -10   4   40.23    7.07
   5  -4  11    1.65    4.37
   5  -4  11    0.76    1.95
   5  -4  11    0.41    3.26
  -8   1   5  485.77   25.94
   8  -1  -5  500.82   22.31
   8   0   8  308.76   19.15
   8   0   8  299.98   15.91
   1  -3  14 1173.74   35.40
   1  -3  14 1114.11   38.45
   1  -3  14 1135.78   40.80
   8  -4  -3  113.66   10.17
  -8   4   3  122.09    7.80
   4  -4  12   18.84   12.35
   4  -4  12   19.24    6.22
   4  -4  12   25.11   16.21
   4  -4  12   26.43    5.79
   7   6   9 1231.24   51.22
  -1   9  13  185.31   15.79
  -1   9  13  176.96   14.42
   1  -9 -13  180.45   12.49
  -6   6   9    1.67    1.48
   6  -6  -9    0.68    2.57
  -6   6   9   -0.96    3.97
   8   3   8  234.73   18.19
  -2 -10   3 1143.56   40.58
  -2 -10   3 1153.41   38.35
   3 -10  -9  225.28   12.63
  -3  10   9  226.19   15.38
   3 -10  -9  232.30   22.16
  -3  10   9  208.08   14.89
   4   5  15  632.48   32.13
   4   5  15  686.36   28.63
   8   5   4  953.57   40.52
  -3 -11  -4    1.56    5.93
   5   5  14    2.64    2.91
   5   5  14    6.05    8.54
   4 -10   0   60.77   13.04
   4 -10   0   55.10   11.63
   2  -8   8  334.10   27.76
   2  -8   8  312.49   29.17
  -4   8  11  169.89   11.77
   4  -8 -11  153.13   12.62
  -4   8  11  164.28   14.79
   4  -8 -11  143.54    9.58
  -7  -4   5  257.01   13.50
  -7  -4   5  210.07   14.87
  -3 -11  -6  252.32   16.44
   3  11   6  242.22   26.31
   5  -3  12  100.52   12.47
   5  -3  12   91.21   15.91
   5  -3  12  110.23   15.09
   4  -9   4   76.77   20.41
   4  -9   4   85.72   10.95
   1  10  12    8.02    6.00
  -1 -10 -12    7.70    7.43
   1  10  12    8.85   11.80
   7  -5  -7  900.20   35.47
  -7   5   7  916.18   30.17
  -7  -2   7   70.97    8.47
  -7  -2   7   74.12    4.99
  -8   2   5  339.33   13.47
  -8   2   5  331.94   17.05
   8  -2  -5  359.82   21.36
   4  -5  11   11.78   10.56
   4  -5  11   11.55   13.44
   4  -5  11    5.25    6.55
  -3   6  14    1.21    2.76
  -3   6  14   -0.46    7.14
   0   1  16  533.34   27.46
   0   1  16  517.20   35.24
   6   1  13  399.13   29.51
   6   1  13  382.90   27.39
   6   1  13  362.67   22.40
   6   4  13  311.60   19.34
   4   8  13    0.81    4.70
  -1   3  16    1.41    4.22
  -1   3  16    1.72    4.18
  -5   8   9   48.93    8.62
   5  -8  -9   44.86    4.95
   5  -8  -9   45.60    8.87
  -5   8   9   49.60    6.61
  -1  -8   8  238.26   18.70
  -1  -8   8  221.03   15.91
  -8  -4   1  186.37   10.46
  -4 -10  -9  310.81   25.81
   4  10   9  339.19   34.44
   2   1  16  331.12   19.56
   2   1  16  339.55   21.82
   0 -11   1    1.33    8.24
   0 -11   1    4.61    6.72
   0  10  12 1108.20   39.70
   0  10  12 1105.43   46.73
   0 -10 -12 1042.73   32.48
   2  -6  11   72.04    7.61
   2  -6  11   93.90   10.64
   2  -6  11   78.90    9.85
   8   5   5 1096.16   41.11
   8   0  -5  387.47   19.29
  -8   0   5  370.95   20.00
   7   4  11 1363.51   45.70
  -6  -7   3  173.77   12.75
   4   7  14   12.91    8.29
   4   7  14   10.63    8.18
   0  -3  14    4.73    4.29
   0  -3  14    6.28    4.65
   0  -3  14    5.39    6.80
   7  -5   6  622.31   34.76
   7  -5   6  647.55   17.52
   1 -11  -9   65.00   11.19
  -1  11   9   69.26   15.09
  -4  -9   3 1207.54   46.11
  -4  -9   3 1279.79   38.68
   5  -5  10  667.11   28.79
   5  -5  10  602.34   31.77
   5  -5  10  645.79   25.64
   5  -5  10  634.62   32.45
   3   3  16  529.41   32.47
   3   3  16  495.17   25.03
  -2  -7   9  606.53   43.77
  -2  -7   9  626.61   26.67
   4  -3  13    3.47    5.61
   4  -3  13    3.08    3.92
   4  -3  13    6.43    6.46
   6   8   9 2247.58   81.76
  -1   4  16  261.84   22.20
  -1   4  16  278.65   17.29
  -3 -11  -3   10.65    4.87
   5  -7   7    1.83    4.01
   5  -7   7    3.57    7.96
  -4  -7   7  444.09   27.51
  -4  -7   7  422.03   20.45
   7   7   7  380.45   27.00
   6   6  12  272.21   18.60
   2  11   9   74.31   17.70
  -2 -11  -9   61.11   11.28
  -6   5  10  112.37    9.85
   6  -5 -10  105.78   10.38
  -6   5  10  124.70   10.88
   7   0  11  620.95   34.41
   7   0  11  643.48   30.94
   3   8  14  173.65   14.59
   3   8  14  164.68   13.94
   2  -3  14 1265.08   47.07
   2  -3  14 1333.22   39.18
   2  -3  14 1303.02   44.37
   2  -3  14 1256.46   46.67
  -1   7  15  184.18   13.95
  -1   7  15  169.56   14.08
  -1  -5  12  620.47   32.43
  -1  -5  12  615.39   37.22
  -1  -5  12  543.23   25.55
   2 -11   0  467.22   27.22
   2 -11   0  512.07   28.62
  -1 -10   4   22.57   11.59
  -1 -10   4   19.51   16.14
  -1  -1  15 1192.28   44.40
  -1  -1  15 1166.74   43.99
  -5  -6   7   62.37    7.98
   3  11   7  313.12   27.21
  -3 -11  -7  349.63   23.86
  -3 -10   2  121.86   11.73
  -3 -10   2  135.87   30.30
   3   4  16  115.25   10.42
   3   4  16  134.38   25.41
   1 -11   1  275.52   18.59
   1 -11   1  254.84   19.23
  -5   0  12    3.12    6.91
  -7   4   8 1065.18   25.16
  -7   4   8 1081.20   37.37
   7  -4  -8 1092.86   33.18
   6  -7  -8  295.57   17.55
  -6   7   8  310.12   11.48
  -6   7   8  333.48   18.41
   6  -7  -8  316.48    7.89
   7  -7  -1  956.13   30.72
   7  -7  -1  928.86   38.14
  -6  -6   5  223.66   15.90
   3  10  11   67.02   37.28
   5   0  14   31.79   15.33
   5   0  14   36.00    5.21
   5   0  14   39.07   27.59
  -1   2  16 2547.68   62.74
  -1   2  16 2646.99   67.55
   7  -6   4  695.81   18.24
   7  -6   4  661.48   30.98
   7  -6   4  663.59   26.30
   6   7  11   14.65   11.46
   6  -6   7  286.08   19.94
   6  -6   7  275.64   17.64
   6  -6   7  266.14    8.73
   6  -6   7  284.83   14.36
  -7  -7  -1 1296.73   44.26
   7  -7  -2   47.29    8.43
   7  -7  -2   45.07    9.34
  -5  -2  11    3.13    6.64
   5  -5 -12  363.16   19.13
  -5   5  12  370.11   21.45
  -5   5  12  389.14   20.13
   1   6  16  507.97   27.49
   1   6  16  519.86   27.76
  -7  -6   2   73.40   20.27
   6  -7   5  391.44   24.94
   6  -7   5  376.69   22.94
   6  -7   5  355.04   18.62
   5  -8   5  509.01   36.79
   5  -8   5  551.75   34.18
  -8  -2   4  658.93   22.26
  -8  -2   4  649.89   15.81
   1  -7  10  741.26   28.73
   1  -7  10  734.49   29.05
   1  -7  10  761.55   27.59
  -4 -10   0 1106.31   42.60
   3   2  16  661.80   25.08
   3   2  16  682.79   28.61
   6  -8   2  346.37   26.76
   6  -8   2  338.52   27.10
   4  -6 -13   67.79    3.84
  -4   6  13   83.43    7.86
  -4   6  13   68.79    8.76
   4  -6 -13   81.91   14.99
  -1  -4  13    2.00    2.14
  -1  -4  13    1.63    4.67
  -1  -4  13    4.28    3.14
  -2   6  15   93.74   10.07
  -2   6  15   95.14   16.97
   3  -1  15    3.38    2.97
   3  -1  15    1.62    3.18
   3  -1  15    5.05   10.60
  -6  -1  10   34.24   18.35
   5  -9  -7  357.39   23.03
   5  -9  -7  348.80   19.43
  -5   9   7  323.18   15.76
  -5   9   7  379.33   30.81
  -7   6   6    3.13    2.48
   7  -6  -6    1.76    7.41
   8  -2   7   98.80    7.74
   8  -2   7   88.52   12.77
   5  -9   2   63.62   22.55
   5  -9   2   70.53   11.68
   3 -11  -4  127.21   11.65
   3 -11  -4  123.09   16.79
   2 -11  -8 1744.61   57.77
  -2  11   8 1655.21   55.25
   2 -11  -8 1849.83   62.53
  -8  -3   3   24.26    9.53
  -8  -3   3   18.55   10.41
  -2   0  15 2428.48   65.61
  -2   0  15 2302.52   60.13
  -2  -2  14  684.94   25.08
  -2  -2  14  710.05   37.38
   7  -7   0    4.05    8.14
   7  -7   0   -0.88    3.98
   4 -10  -7  203.77   12.31
  -4  10   7  226.09   25.32
  -4  10   7  185.04   13.42
   4 -10  -7  256.16   18.53
   8   5   6  557.22   34.53
   3 -11  -3   56.58   10.68
   3 -11  -3   57.57   19.50
  -1 -11   1   20.17   19.06
  -1 -11   1   17.90   10.57
   0  -7  10  498.34   26.75
   0  -7  10  530.28   30.80
   0  -7  10  483.28   24.51
   8  -4   4 1410.47   48.66
   5   7  13  275.96   19.58
   7  -3   9   56.20   10.68
   7  -3   9   53.68    6.43
  -8  -5  -1    3.93    9.57
   2  10  12 1097.67   45.42
  -2 -11   0    9.99   15.88
  -2 -11   0   12.30   13.61
   6  -8  -6    3.15    7.55
   6  -8  -6    1.32    3.46
  -6   8   6    1.72    4.48
  -8   3   5 1809.27   43.53
   8  -3  -5 1778.19   58.48
  -1  -6  11  134.62   21.31
  -1  -6  11  115.41    9.60
  -1  -6  11  148.49   15.29
  -1 -11 -10   36.93   25.05
   1  11  10   30.91   13.90
   5  -2  13  186.42   13.08
   5  -2  13  188.46    9.54
   5  -2  13  190.82   24.34
  -7  -5   4 1264.88   33.82
   0  11  10 1252.61   43.83
   0 -11 -10 1326.57   44.38
  -8   4   4    4.68    3.56
   8  -4  -4    5.10    8.34
   2 -10   4  117.83   12.04
   2 -10   4  109.81   11.90
  -7   7   3   12.03    7.63
   7  -7  -3   11.90   12.04
   7  -7  -3    7.78    8.53
   4  -6  10 1297.87   34.68
   4  -6  10 1307.88   49.01
   4  -6  10 1283.32   49.83
  -5  -9   1   45.92   10.74
   3 -10   3   40.73   23.58
   3 -10   3   31.86   24.43
   2 -10 -11   92.07    9.15
  -2  10  11   84.01   12.29
  -2  10  11   66.20   16.99
   3   9  13  116.35   23.74
   3   9  13  121.76   27.82
   5   9  10 1140.45   43.77
   3   7  15    1.01    5.42
   4 -10   1 1826.64   56.91
   4 -10   1 1743.39   50.85
   3 -11  -5  228.60   17.29
   3 -11  -5  189.32   13.29
   8  -1   8    2.24    7.10
   8  -1   8    4.94    7.40
   8  -5   0  347.98   22.10
   0   6  16    5.82    6.84
   0   6  16    8.81    7.04
  -3 -11  -2   16.55   10.97
   7  -2  10  334.14   21.71
   7  -2  10  336.92   20.11
  -1   5  16   -4.93   12.78
  -1   5  16    7.41    7.98
   8  -5  -1 1387.40   45.90
  -8   5   1 1381.42   30.68
   8   4   8   13.99   22.09
  -7  -1   8  565.62   28.79
   8  -3   6 1051.83   27.28
   8  -3   6 1010.68   36.76
   8   2   9  332.41   19.79
   6  -3  11  597.05   32.60
   6  -3  11  600.23   28.35
   4   0  15   75.02    8.18
   4   0  15  119.70   25.91
   4   0  15   96.89   11.37
  -8  -1   5   39.64    5.68
  -8  -1   5   40.14   18.29
   6  -4  10  185.88   12.53
   6  -4  10  195.98   30.23
   2   6  16   93.11   23.56
   2   6  16   91.69   10.74
   3 -11  -2 3413.18   81.62
   3 -11  -2 3578.57   95.10
   4   9  12 1443.54   55.29
  -6   2  11   40.90    5.79
  -6   2  11   50.13    8.26
   1   0  16    5.43    4.41
   1   0  16    2.83    8.58
  -6  -8   1  392.58   21.61
   8   1   9    6.87    7.34
   8   1   9    7.63    8.26
   5   8  12    1.40    7.18
   3  -5  12   13.82    8.68
   3  -5  12    6.29    4.67
   3  -5  12    3.08    3.96
  -3 -11  -8  462.35   26.57
   3  11   8  435.82   50.15
  -4   9  10  319.87   22.15
   4  -9 -10  342.65   21.32
   4  -9 -10  326.66   16.95
  -4   9  10  324.17   21.17
   7  -4   8  205.58   18.33
   7  -4   8  197.67   12.09
   3   5  16    8.05    6.27
   3   5  16   11.51    7.93
   1  -2  15  323.40   17.60
   1  -2  15  302.86   19.10
   1  -2  15  290.10   17.88
   8  -5   1   38.12   19.11
   3  -4  13  248.58   16.57
   3  -4  13  261.36   13.67
   3  -4  13  250.75   17.91
   3  -4  13  268.99   17.44
  -4  -1  13  162.49   26.47
  -1  10  12   21.00   15.90
  -1  10  12   21.74   17.68
   1 -10 -12   21.37   13.36
   6   0  13  465.15   19.88
   6   0  13  492.27   29.58
   6   0  13  466.52   33.73
   6   5  13   90.92   12.07
   7  -7   1 2023.61   54.82
   7  -7   1 2065.94   68.75
  -6   3  11    1.05    3.27
  -6   3  11   10.82    8.00
   6  -3 -11    4.08    4.99
   5  -6   9  103.04    9.35
   5  -6   9  110.69   16.24
   5  -6   9   96.03    8.81
   5  -6   9  104.15   14.54
  -4   3  14  122.31   12.51
   4  -3 -14  117.05    6.00
  -4   3  14  120.32   11.63
  -3   3  15   33.24    7.19
  -3   3  15   32.08   22.39
   7   7   8  943.50   38.95
   4  -2  14  479.00   30.29
   4  -2  14  455.92   26.83
   4  -2  14  453.25   22.70
   4   6  15  521.55   27.94
   4   6  15  545.59   44.01
   2  -7  10    3.13    4.80
   2  -7  10    1.77    6.13
   2  -7  10    1.72    4.84
  -8   5   2   25.68    8.87
   8  -5  -2   29.47   10.58
   1   9  14 1633.65   52.08
   1   9  14 1583.72   47.14
   1   8  15   20.52   10.03
   1   8  15   24.52   11.19
  -3  -1  14  593.50   35.81
   5  10   5 2173.76   86.87
  -5 -10  -5 2554.38   75.18
  -3  -9   5   45.25   25.10
  -3  -9   5   41.19   14.81
  -2  -9   6   54.46   16.11
  -2  -9   6   46.96   16.58
  -6  -9  -5   44.32   15.97
   6   9   5   39.91   13.07
  -8  -4   2  393.66   19.55
   3 -11  -6   45.90   13.89
   3 -11  -6   46.92    9.48
  -1   1  16   76.42   10.37
  -1   1  16   90.68   10.75
   5   6  14 2103.02   67.18
   5   6  14 2110.84   66.18
  -4   2  14   18.27    5.40
  -4   2  14   19.33   11.39
   7  -7  -4   46.40    8.49
   7  -7  -4   45.88    6.87
  -7   7   4   50.85    9.23
  -1  -3  14   23.51   16.89
  -1  -3  14   32.33   19.34
   4  10  10  320.77   37.27
  -6  -9  -4  556.97   30.37
  -5 -10  -4  153.65   13.17
   7   6  10   81.83   33.82
   3   1  16    5.90    6.36
  -3  -5  11   10.66    5.34
  -3  -5  11    8.64   11.04
   8   3   9   12.23    8.46
   7   5  11    3.45    5.17
  -3   4  15  341.52   19.72
  -3   4  15  337.73   20.53
  -6   1  11  638.23   35.70
  -7  -7   0  420.96   24.39
   4  -8   7   79.80   16.89
   4  -8   7   86.24   12.05
   5  10   6   12.75   15.55
  -5 -10  -6    6.13   12.85
  -3   2  15 1093.42   41.97
  -3   2  15 1066.31   36.79
   8   5   7  602.91   32.86
   0   0  16    3.97    4.41
   0   0  16    7.30    6.39
   3  -8 -13  495.29   25.75
  -3   8  13  498.85   25.06
   3  -8 -13  471.44   20.07
  -3   8  13  487.91   26.26
   1  -9   7  203.92   18.31
   1  -9   7  213.01   18.81
   2   0  16   11.04    8.83
   2   0  16   10.83    8.67
  -6  -4   8   69.48    6.56
  -6  -4   8   62.75   11.23
  -7   2   9  183.08    9.78
   7  -2  -9  192.22    8.20
  -7   2   9  172.79   12.35
  -4  -5  10   84.72   10.79
  -4  -5  10   70.72   21.37
   0  -2  15   52.57    9.55
   0  -2  15   53.08   33.07
   0   9  14  195.13   21.08
   0   9  14  208.99   22.24
   0  -9   7  164.28   13.88
   0  -9   7  154.94   31.47
  -3  -8   7  219.69   15.97
  -3  -8   7  210.35   17.57
   3  -9   6  105.46   14.94
   3  -9   6  113.57   14.51
  -4  -4  11  523.23   20.48
  -4  -4  11  522.67   31.01
  -4   4  14  147.37   13.22
  -4   4  14  139.90   17.43
   4  -4 -14  156.97    9.34
  -5  -8   4 1072.46   52.17
  -5  -8   4 1168.33   50.33
  -8  -5   0  631.62   26.27
  -3  -4  12   40.07   26.65
  -3  -4  12   39.92    8.42
   6  -2  12  208.65   16.91
   6  -2  12  227.22   20.31
   6  -2  12  193.40    7.22
   3 -10 -10 1476.85   62.48
  -3  10  10 1326.33   62.33
   3 -10 -10 1538.97   73.62
  -3  10  10 1345.98   61.10
  -9   0  -2   79.46    4.79
   9   0   2   80.99    8.92
  -6  -9  -6   77.08   26.97
   6   9   6   82.89   16.86
   2 -11   1   51.63   23.08
   2 -11   1   70.37   34.23
   3  -8   8    3.28    3.31
   3  -8   8   -0.63    5.31
   0   8  15    9.08    7.23
   0   8  15    8.44    6.04
   5  -7 -11  521.65   24.16
  -5   7  11  558.18   40.65
  -5   7  11  530.71   18.42
   2  -2  15   21.57   11.77
   2  -2  15   24.74   16.65
   2  -2  15   24.24   10.04
   3 -11  -1   53.69    9.14
   3 -11  -1   59.81   15.77
   2  -8 -14  238.24   17.82
  -2   8  14  260.69   22.90
  -2   8  14  273.16   22.68
   6  -5   9    3.73    5.69
   6  -5   9    2.95    7.61
  -2 -11 -10   39.52   10.74
   2  11  10   45.91   27.61
   8  -5   2   34.60   11.34
  -9   0  -1  313.78   19.13
   9   0   1  326.24   29.20
  -8   1   6   20.13   13.32
   8  -1  -6   21.98    8.49
   6   8  10  298.70   27.64
   3  -6  11 1479.86   63.35
   3  -6  11 1475.61   71.87
   3  -6  11 1524.12   71.84
   1 -11 -10 1621.44   70.02
  -1  11  10 1519.56   77.64
   0 -11   2   32.84   13.59
   0 -11   2   22.18   13.15
  -9  -1  -2  134.83    8.86
   9   1   2  154.39   11.90
   8   0   9    0.36    4.97
   8   0   9    4.48    6.09
   7  -1  11  344.96   26.80
   7  -1  11  348.98   25.67
  -6  -3   9   31.60    9.31
  -6  -3   9   31.52    5.39
   7   2  12  255.24   20.49
  -6  -9  -3   69.28   20.34
  -7   1   9    6.20    5.39
  -1  -7  10  428.53   22.85
  -1  -7  10  427.38   24.30
  -1  -7  10  414.66   20.39
  -8   2   6  780.09   14.05
  -8   2   6  840.62   38.30
   8  -2  -6  829.23   38.50
   3  -3  14   26.16    5.16
   3  -3  14   31.37   23.19
   3  -3  14   26.18    9.79
   9   0   3    2.09    6.45
   6  -8   3 1367.93   69.89
   6  -8   3 1288.08   61.18
   9   1   3    2.05    1.69
  -9  -1  -3    1.66    2.03
  -5 -10  -3   17.50   12.51
  -6   4  11   90.29   26.46
   6  -4 -11   66.42    6.78
  -6   4  11   71.27    6.05
  -2   9  13  627.44   30.25
   2  -9 -13  646.63   32.53
  -2   9  13  612.95   26.44
  -3 -11  -1  449.26   23.99
   8  -5  -3   15.35    8.59
  -8   5   3   10.18    8.96
   7   3  12    0.87    2.58
  -7   3   9  242.19   16.01
  -7   3   9  234.46   18.55
   7  -3  -9  240.40   16.05
   2   8  15 1357.31   68.15
   2   8  15 1341.82   65.53
  -5  -7   6  115.95    9.96
  -5  -7   6  111.84    7.21
   4 -10  -8   55.48   12.05
  -4  10   8   49.01   13.28
   4 -10  -8   61.24   22.84
  -4  10   8   51.27   10.39
   5   3  15  110.38   12.15
   5   3  15   89.18   10.09
   9   1   1  204.28   17.18
  -9  -1  -1  185.34    8.54
  -3  -6  10   48.54   13.11
  -3  -6  10   40.22    4.17
  -3  -6  10   41.98    9.66
  -2  -8   8   35.02    4.95
  -2  -8   8   45.50    9.05
   2   9  14  429.65   33.16
   2   9  14  459.53   36.09
  -2  11   9   50.55   32.81
   2 -11  -9   66.22   11.83
   2 -11  -9   69.46    9.85
   7  -5  -8  301.59   25.87
  -7   5   8  318.25   22.70
  -6  -5   7  246.99   20.55
  -6  -5   7  311.80   22.77
  -5 -10  -7  312.97   30.87
   5  10   7  261.02   33.96
   8  -4   5  357.13   31.44
   7  -7   2   32.99   22.85
   7  -7   2   23.51    7.81
   1 -11   2   14.40    8.57
   1 -11   2   14.63    9.67
   0 -10   5  400.37   33.70
   0 -10   5  404.39   23.15
   7  -6   5  275.75   26.21
   7  -6   5  248.61   20.85
   7  -6   5  264.30   17.83
   9  -1   1  482.97   30.94
   4  -9   5  940.84   47.99
   4  -9   5  982.99   50.76
  -4 -10   1 2456.07  108.46
   9  -1   2  505.77   26.69
   5  -9  -8  475.36   31.25
  -5   9   8  442.04   19.03
   5  -9  -8  455.45   18.82
  -5   9   8  497.91   20.87
   0 -12  -5   56.71   26.61
   0 -12  -5   45.05    9.19
  -5  -1  12  309.74   29.96
  -2 -10   4   91.43   10.71
  -2 -10   4  108.76   11.38
   5  -9   3  265.28   24.89
   5  -9   3  262.95   23.92
   6  -8  -7  304.02   19.81
  -6   8   7  325.27   26.85
   6  -8  -7  321.64   25.05
   9   0   0   93.41    9.56
  -9   0   0   86.03    5.72
  -3   9  12  737.18   32.49
   3  -9 -12  746.20   31.38
  -3   9  12  718.20   35.47
   3  -9 -12  766.50   30.32
  -3   7  14  513.05   24.13
   3  -7 -14  460.69   16.94
  -3   7  14  504.62   28.85
   1 -10   5 1052.82   56.13
   1 -10   5 1079.30   53.37
   8  -4  -5  588.94   28.60
  -8   4   5  593.00   20.49
   0 -12  -4   24.20   13.65
   0 -12  -4   28.94   20.49
   6   9   7  229.44   31.93
  -8   0   6   16.86   13.21
   5   2  15  205.94   24.77
   5   2  15  220.07   19.73
  -4  -6   9  475.54   25.09
  -4  -6   9  492.40   25.19
   3  11   9  204.95   34.21
  -3 -11  -9  207.87   17.92
   5  -8 -10   50.70    6.07
  -5   8  10   62.40   16.04
   5  -8 -10   58.80   13.08
  -5   8  10   53.67   13.91
  -4   1  14  392.81   24.05
  -4   1  14  401.87   19.93
   7  -5   7  141.79   30.44
   7  -5   7  165.18    8.85
  -5   6  12   11.75    9.28
  -5   6  12   17.07    9.19
   5  -6 -12   12.37   10.89
   4 -10   2  118.33   14.13
   4 -10   2  130.86   20.66
  -3  11   7    1.78    3.49
   3 -11  -7    4.19    6.15
   3 -11  -7    1.69    3.07
   7   1  12  941.60   56.40
   7   1  12  934.21   44.88
  -7   6   7   51.01   10.72
   7  -6  -7   49.61    9.48
  -4  -3  12  695.06   34.18
  -4  -3  12  628.59   20.51
   9   1   4  159.62   13.56
  -6   6  10  263.24   20.36
  -6   6  10  262.33   17.45
   6  -6 -10  276.15   21.46
  -7  -3   7    9.18    6.99
  -7  -3   7    7.72   14.10
  -2 -11   1  145.58   13.15
  -2 -11   1  144.73   33.30
   5  -1  14  102.05   10.68
   5  -1  14   94.22    9.94
   5  -1  14  113.89   23.29
  -1   6  16   92.59   13.71
  -1   6  16  103.45   21.83
   4  -7   9  168.40    9.97
   4  -7   9  145.36   16.51
   4  -7   9  178.00   15.28
  -6  -7   4  102.52    9.30
   5   4  15   19.52   16.31
   5   4  15   20.34   26.55
  -9   1   0  109.84    5.84
   9  -1   0  108.17    9.89
  -4  -8   6 1999.19   81.82
  -4  -8   6 2035.56   86.23
   1  -8   9  430.32   21.43
   1  -8   9  429.27   24.58
   0 -12  -6   80.31   26.31
   0 -12  -6   76.40   10.88
  -7  -6   3    9.13    7.87
   9   0   4  219.13   22.54
  -3   5  15   27.93   10.30
  -3   5  15   24.74   22.08
  -5   3  13  201.17   14.85
  -5   3  13  210.83   16.33
  -7  -4   6   56.88    5.46
  -7  -4   6   42.84   10.99
  -2   3  16  659.61   31.38
  -2   3  16  676.41   32.08
  -1 -12  -5   49.35   29.19
   7  -7  -5  426.16   23.25
   7  -7  -5  430.65   14.16
  -7   7   5  465.95   22.38
   9  -1   3   -0.32    5.79
   1  10  13 1185.70   57.16
   1  10  13 1186.78   62.91
   1   7  16  204.44   25.38
   1   7  16  185.33   14.42
  -3  -3  13  541.25   24.09
  -3  -3  13  498.23   24.31
  -3   1  15  532.17   24.57
  -3   1  15  530.14   30.22
  -3 -10   3   61.53   21.45
  -3 -10   3   46.93   12.20
   0  -8   9   60.32   12.65
   0  -8   9   55.13   16.39
  -5   2  13   24.34   13.14
  -5   2  13   19.90    6.42
  -4  -9   4   68.43   14.78
  -4  -9   4   91.42   27.45
  -6   7   9   44.15   18.97
   6  -7  -9   47.17    7.16
  -6   7   9   42.74    4.31
  -6  -9  -2  675.55   28.73
  -1 -11   2  228.48   30.06
  -1 -11   2  225.38   19.51
  -9  -2  -3    1.19    1.94
  -9  -1   0  159.07   10.30
   9   1   0  172.04   12.32
   0 -12  -3   41.01   22.40
   0 -12  -3   39.36   18.43
  -1 -12  -4 2611.32  115.10
  -8  -3   4   52.36   11.53
  -8  -3   4   61.33    5.39
   3  10  12    1.09    5.53
  -9  -2  -2  319.94   20.36
   2  -9   7  380.32   21.89
   2  -9   7  406.29   21.66
   8  -3  -6  890.31   41.35
  -8   3   6  916.16   42.42
   3   6  16    2.18    3.91
   3   6  16    3.09    5.93
  -2  -5  12    7.72    6.56
  -2  -5  12    4.88    4.77
  -2  -5  12   11.92    9.41
  -2   4  16   68.08    9.43
  -2   4  16   75.85   11.03
   7   7   9  183.00   16.98
  -8  -2   5  256.59   19.43
  -8  -2   5  261.83   16.82
   8   4   9  969.30   49.51
   1  11  11   87.14   29.80
  -1 -11 -11   74.71    9.30
  -6   0  11  125.51   11.99
   8  -5   3  201.04   15.90
  -1  -9   7  503.46   24.67
  -1  -9   7  491.54   35.79
  -4   5  14 1015.12   47.45
  -4   5  14 1025.67   52.47
   4  -5 -14  868.55   40.28
   1  12   6  683.86   61.67
  -1 -12  -6  888.18   48.71
   4   3  16   -0.27    5.82
   4   3  16    0.53    4.44
   4  -8 -12 1201.61   48.96
  -4   8  12 1257.61   60.11
   4  -8 -12 1154.38   53.01
  -4   8  12 1239.32   54.74
   6  -7   6  266.00   25.29
   6  -7   6  270.27   28.64
   6  -7   6  252.98   17.76
  -5 -10  -2  119.66   18.80
  -2   7  15  125.94   13.52
  -2   7  15  126.44   33.40
   8  -2   8 1189.30   59.00
   8  -2   8 1167.38   50.55
  -5  -9   2  335.39   26.00
   5   9  11  108.16   14.27
  -7   0   9   44.09   14.91
   3 -11   0   26.46   19.11
   3 -11   0   27.83   15.23
   0  10  13   73.14   13.53
   0 -10 -13   74.85    9.17
   0  10  13   77.32   26.05
   0 -11 -11   31.67   10.11
   0  11  11   25.86   19.47
   7   4  12   -0.52    4.83
  -6  -2  10   20.89    5.02
  -6  -2  10   29.08   15.80
  -2  -1  15   87.36   15.56
  -2  -1  15   89.60   12.40
   1   3  17  627.22   29.60
   1   3  17  641.94   34.04
  -5  -4  10 1345.34   71.00
  -5  -4  10 1369.65   58.71
   6   7  12  156.85   15.27
   8   5   8   94.88   11.63
   6   3  14  171.36   25.30
   6   3  14  146.16   10.42
   1 -12  -4  228.11   21.33
   1 -12  -4  177.68   14.44
  -9  -2  -4   33.66    5.35
   1 -12  -5  117.23   14.08
   1 -12  -5  107.80   11.61
   1   4  17  545.41   24.80
   1   4  17  535.18   24.73
   5 -10  -3  273.03   24.26
   5 -10  -3  246.64   19.28
   8   6   5 1460.27   79.36
   5  -8   6  152.33   30.97
   5  -8   6  129.00   15.96
  -4   7  13  164.91   12.02
  -4   7  13  151.67   16.19
   4  -7 -13  152.85   12.72
   4   4  16  167.15   12.03
   4   4  16  183.82   14.47
  -2   2  16  466.58   28.21
  -2   2  16  481.49   25.00
  -9   0   1 2054.27   82.39
   9   0  -1 2186.64   94.88
   5  10   8   10.07    6.12
  -5 -10  -8   10.66    9.05
   8  -3   7    4.00    3.52
  -2  -4  13  409.76   21.36
  -2  -4  13  387.50   17.72
  -5  -5   9  223.77   19.69
  -5  -5   9  231.84   18.47
  -1   9  14  158.09   21.97
  -1   9  14  146.85   13.31
   1  -9 -14  128.26   11.37
  -9  -2  -1    6.50    4.83
  -8  -5   1 1101.30   53.21
  -7  -2   8  300.05   22.52
  -4 -11  -5  472.96   22.48
  -6  -8   2   83.10   10.69
   0   7  16  366.99   19.68
   0   7  16  365.26   19.38
  -5   4  13  822.67   43.88
  -5   4  13  850.66   45.51
   5  -4 -13  788.73   17.06
   3 -10   4  326.11   28.03
   3 -10   4  307.12   31.29
   6   2  14  327.23   21.86
   6   2  14  378.14   20.22
  -7   4   9   24.54    7.35
   7  -4  -9   11.76   10.30
  -7   4   9   14.09    7.25
   8  -5  -4  931.94   47.67
  -8   5   4  918.07   39.49
   4   8  14  113.73   21.19
   4   8  14  131.15   16.28
   5 -10  -2  560.10   39.15
   5 -10  -2  522.20   38.63
  -9   1   1   16.50    5.02
   9  -1  -1   18.47   13.84
   0 -12  -7   26.03    6.48
   0  12   7   21.58   15.97
  -2  -6  11  373.53   30.39
  -2  -6  11  375.60   19.98
  -2  -6  11  364.05   13.03
  -1 -12  -3  224.90   19.76
  -1 -12  -3  243.59   21.33
  -7  -7   1  142.28   16.11
  -1 -10   5  271.30   23.25
  -1 -10   5  263.04   22.01
   6  -1  13  701.16   20.75
   6  -1  13  733.12   28.87
   6  -1  13  740.69   39.17
   6  -9  -2   85.82    9.05
   6  -9  -2   90.84   17.56
   6   6  13  247.94   30.93
   4   2  16  577.04   21.83
   4   2  16  608.17   39.01
   5 -10  -4  776.09   42.72
   5 -10  -4  767.84   32.97
  -1   8  15  227.53   19.21
  -1   8  15  186.51   24.83
   9   1   5 1394.79   69.34
   9   1   5 1247.93   56.12
   5  -7   8  136.93   21.17
   5  -7   8  132.65   13.01
   5  -7   8  140.42   11.70
   4  11   6 2363.90  118.02
  -4 -11  -6 2772.07  115.09
   9  -2   1  158.35   12.85
   7   8   5  171.00   30.28
  -7  -8  -4   31.18    9.55
  -1  -2  15  451.92   30.32
   2   7  16  245.91   24.00
   2   7  16  251.14   22.67
   6  -9  -3  217.23   22.54
   6  -9  -3  191.48   12.19
  -1   0  16  708.24   35.17
  -1   0  16  695.74   29.41
  -4 -11  -4  216.73   18.50
   3   0  16    6.95    4.03
   3   0  16    4.60    5.33
   6   9   8    1.40    5.53
   6  -6   8  205.66   15.68
   6  -6   8  213.52   19.41
   6  -6   8  212.83   20.14
   4  -1  15   46.80   20.91
   4  -1  15   46.84    8.57
   4  -1  15   44.65    6.29
   3  -7  10  213.78   31.36
   3  -7  10  188.80   14.23
   3  -7  10  194.24   12.58
   9  -1   4  618.65   26.56
   5   1  15 2412.73  111.99
   5   1  15 2313.42   92.65
   1 -12  -3 1068.99   63.24
   1 -12  -3 1048.09   52.25
   8  -1   9    7.13    7.38
   8  -1   9   11.46    8.86
  -1 -12  -7  175.58   14.34
   1  12   7  160.04   23.87
   1 -12  -6   15.06   12.83
   1 -12  -6   21.42   19.23
   1  -5  13   16.70   11.97
   1  -5  13   10.43    9.57
   1  -5  13   10.61   15.74
  -6  -6   6  854.90   45.72
  -8  -4   3 1095.26   53.94
  -8  -4   3 1181.58   50.46
   9  -2   2 1633.87   75.00
   9  -2   0   26.95    9.48
  -7  -5   5  177.44   10.82
  -7  -5   5  157.92   12.44
   8   2  10    9.43    6.82
   2   3  17 1209.99   54.59
   2   3  17 1139.46   56.30
   0 -12  -2 3056.11   72.47
   0 -12  -2 2937.88  122.84
  -5   1  13    8.07    5.74
  -5   1  13   11.24    4.86
  -3  -7   9  197.19   13.13
  -3  -7   9  171.49    8.61
  -8  -6  -2   10.32    7.43
   2  -8   9  933.31   51.41
   2  -8   9  914.11   54.06
   3  -2  15  192.96   14.47
   3  -2  15  171.10   10.95
   3  -2  15  185.82   12.81
   6  -9  -1  164.79   12.17
   6  -9  -1  171.32   16.12
   9   0   5 1510.28   70.96
   9   0   5 1486.65   63.43
   7  -7   3    3.75    7.46
   7  -7   3    3.95    5.29
   2 -10   5    1.56    5.09
   2 -10   5    1.62    4.12
   2  10  13    2.94    3.92
   2  10  13    1.47    7.74
   0   3  17  164.37   17.26
   0   3  17  182.12   16.18
   4  10  11  413.20   37.93
   1   2  17    0.62    6.53
   1   2  17    5.16    6.26
   6  -5 -11   43.84   10.76
  -6   5  11   59.22   17.17
  -6   5  11   49.23    8.47
   6   4  14 1433.44   78.53
   6   4  14 1355.42   58.36
   2   4  17    0.99    3.26
   2   4  17   11.69   14.69
  -2  10  12  519.00   28.34
  -2  10  12  543.05   24.62
   2 -10 -12  559.05   27.50
  -3 -11   0  925.71   50.04
  -3 -11   0  952.41   46.20
   1  -1  16    4.81    8.62
   1  -1  16    1.78    3.85
  -5  -3  11  240.82   16.50
  -5  -3  11  251.40   21.92
   8   6   6 1695.11   80.47
   5   5  15   20.65   11.10
   5   5  15   24.60   14.49
   2 -11   2   98.38   18.72
   2 -11   2  133.26   13.76
   0   4  17  216.49   18.93
   0   4  17  215.77   19.39
  -8  -1   6  758.83   27.31
   7   8   6  235.38   26.74
  -7  -8  -3  415.42   22.76
  -9  -1   1   31.47   18.31
  -2   5  16  382.28   20.70
  -2   5  16  360.40   26.64
   5  -4  12  509.20   25.97
   5  -4  12  522.16   22.88
   5  -4  12  498.77   16.52
   7   0  12    7.06    6.84
   7   0  12    4.76    8.76
   5 -10  -1 2373.19   98.74
   5 -10  -1 2604.84  111.72
  -9  -2  -5    5.95    2.81
   9   2   5    4.06    7.47
   6  -9  -4  126.17   12.84
   6  -9  -4  119.82   10.71
   8   1  10  187.05   14.79
   8   1  10  176.82   13.71
   4   7  15 2754.58  114.58
   4   7  15 2908.44  128.46
   1  -4  14  753.26   27.02
   1  -4  14  775.27   29.62
   1  -4  14  792.44   31.76
  -4 -11  -7   12.08   17.15
   4  11   7   12.47    8.58
   3 -11  -8  230.42   18.50
   3 -11  -8  235.41   21.99
  -3  11   8  172.71   19.18
   1  -6  12  831.27   42.83
   1  -6  12  818.81   41.80
   1  -6  12  816.78   41.71
   0  -5  13 1808.53   82.06
   0  -5  13 1768.95   86.75
   0  -5  13 1686.13   74.35
   1   5  17  636.45   42.09
   1   5  17  698.76   28.36
  -6  -9  -1  302.53   23.00
   5 -10  -5    6.57   11.63
   5 -10  -5    5.11    4.87
  -9  -2   0  254.02   17.44
   2  11  11   10.41   17.06
  -2 -11 -11    8.08   10.54
  -4 -11  -3  232.46   19.37
  -4   9  11    8.41    5.91
   4  -9 -11    9.73    8.77
   4  -9 -11    5.99    4.28
  -4   9  11    6.66    3.63
   6  -8   4   14.85   17.63
   6  -8   4   18.94   17.60
   7  -3  10  534.67   25.97
   7  -3  10  616.93   23.32
   7   6  11  130.38   14.13
   4   9  13  149.18   25.67
  -4  -7   8   28.46   18.40
  -4  -7   8   26.07    3.78
   8   3  10  237.16   19.40
   3   8  15  902.34   61.27
   3   8  15  921.24   52.12
  -1  -8   9  330.11   25.54
  -1  -8   9  311.00   23.21
   9  -2   3  201.94   15.57
   5  -5  11  166.12   17.71
   5  -5  11  214.19   20.07
   5  -5  11  182.73    9.22
   5  -5  11  188.21   20.41
   6   1  14 1497.66   61.98
   6   1  14 1581.51   69.56
  -9   2   1  425.32   14.32
   9  -2  -1  441.20   31.14
   4 -10  -9  327.43   23.06
  -4  10   9  357.84   25.98
  -4  10   9  366.05   17.97
   4 -10  -9  350.20   28.34
  -4  -2  13  646.99   19.95
  -4  -2  13  667.69   35.08
  -5  -6   8    5.67    5.54
   6   8  11   59.75   30.76
  -4   0  14  245.00   21.10
  -4   0  14  257.74   21.56
   4   5  16   12.82    8.96
   4   5  16   13.16   10.22
   3  11  10   69.55   26.39
  -3 -11 -10   81.75   13.48
  -5 -10  -1   74.18   11.07
  -1 -12  -2   35.66   29.09
  -1 -12  -2   41.75   35.14
   5   8  13   96.43   17.72
   1 -12  -2  322.35   24.59
   1 -12  -2  319.16   28.06
  -2 -12  -5    4.17    7.56
   5   7  14 1658.01   79.30
   7  -7  -6 1637.38   78.03
  -7   7   6 1698.57   72.98
   2   2  17 1060.79   56.55
   2   2  17 1094.21   57.20
   3   9  14   41.28   11.72
   3   9  14   38.06   26.83
   8  -4   6 1200.67   61.30
  -1  11  11  174.72   16.45
   1 -11 -11  187.31   12.77
  -1  11  11  171.07   27.40
  -1  12   7   21.76   15.60
   1 -12  -7   25.09   18.03
   1 -12  -7   18.39   20.78
   2 -11 -10    1.33    4.19
  -2  11  10    0.66    4.16
  -2  11  10    2.27    6.61
   2 -11 -10    1.78    6.01
   2  -5  13  283.15   25.91
   2  -5  13  292.83   24.23
   2  -5  13  296.12   23.69
   5  -3  13  497.55   27.90
   5  -3  13  448.77   32.64
   5  -3  13  444.50   18.08
   0  -6  12   67.68    9.86
   0  -6  12   73.28   10.81
   0  -6  12   71.26    7.88
   4  -4  13  366.30   20.51
   4  -4  13  360.56   29.18
   4  -4  13  372.55   19.14
   4  -4  13  360.12   28.29
   6  -9   0 1108.01   53.90
   6  -9   0 1192.64   72.31
   2  -1  16   15.16   15.40
   2  -1  16   14.95   11.16
   0   2  17  306.23   33.05
   0   2  17  290.28   29.01
   0  -1  16   24.03   12.15
   0  -1  16   41.59   18.43
   8  -5   4  157.54   16.67
   4  -5  12   96.12   18.99
   4  -5  12  111.26   11.13
   4  -5  12  116.87   12.51
   4  -5  12   97.41    7.95
   0 -12  -8  419.94   22.92
   0  12   8  350.61   29.95
   7  -4   9  155.46   14.62
   7  -4   9  148.11   16.06
  -2  -3  14   23.31   17.34
  -2  -3  14   25.02   17.34
   9  -1  -2  229.36   24.76
  -9   1   2  228.69   16.96
  -2 -12  -6 2067.48   89.69
   2  12   6 1725.81   84.82
   0  -4  14  311.36   23.98
   0  -4  14  294.05   23.18
   0  -4  14  277.51   22.58
   6  -8  -8  625.77   26.62
  -6   8   8  619.87   29.18
   9   0  -2 1252.46   54.52
  -9   0   2 1215.74   50.61
   3 -10 -11  101.11   23.51
   3 -10 -11  126.59    9.36
  -3  10  11  117.45   11.72
  -3  10  11  115.18   10.31
  -8   4   6   32.04    5.77
   8  -4  -6   29.06    5.38
  -2   1  16   95.51   14.80
  -2   1  16   80.47   12.32
  -1  10  13  100.08   35.07
   1 -10 -13   79.49    7.93
  -1  10  13   80.86   15.55
  -2 -12  -4  178.86   14.30
   0 -11   3   13.66   17.50
   0 -11   3   15.31   16.77
  -3   6  15 1620.34   75.14
  -3   6  15 1622.18   77.78
  -9  -3  -2   14.48    9.93
  -1 -12  -8  830.74   46.86
   1  12   8  770.07   64.80
   7   8   7  876.52   50.56
  -7  -8  -2  473.85   23.11
   7  -2  11  329.78   27.22
   7  -2  11  295.77   25.69
  -8  -6  -1  127.77   10.54
  -3  -2  14   92.15    8.72
  -3  -2  14  103.20   11.55
   3 -11   1   52.10   35.34
   3 -11   1   53.51    9.08
  -5   9   9  103.78   13.49
   5  -9  -9   90.61   10.56
   5  -9  -9   85.22   28.54
  -5   9   9   80.37   11.99
   5  10   9 1536.62   80.32
   4   1  16  405.67   21.19
   4   1  16  351.49   29.27
   2   5  17  202.89   18.74
   2   5  17  204.86   17.91
   5  -9   4    9.24   15.10
   5  -9   4   13.92   18.39
   0   5  17 1975.38   90.67
   0   5  17 2025.11   92.05
   4 -10   3  408.04   30.38
   4 -10   3  399.85   27.94
  -4 -10   2   96.99   17.16
  -4 -10   2  101.33   11.43
  -3   0  15  366.24   20.68
  -3   0  15  324.29   28.37
  -2  -7  10  163.50   12.59
  -2  -7  10  143.18   11.31
  -2  -7  10  154.13   13.47
  -5   5  13  592.11   28.85
  -5   5  13  607.00   24.96
   5  -5 -13  578.53   21.24
   7   5  12   26.58   18.40
   2  -4  14 1522.45   68.30
   2  -4  14 1528.93   68.37
   2  -4  14 1535.25   67.37
   9   1   6  433.37   20.00
   9   1   6  450.88   35.40
   9  -1   5  723.38   24.88
   9  -1   5  729.70   29.79
   8  -6  -1   31.96   20.76
   7  -6   6  318.17   24.26
   7  -6   6  341.45   21.34
   7  -6   6  342.87   27.44
   6  -9  -5  153.10   15.51
   6  -9  -5  141.82    9.79
  -6   9   5  161.62   10.54
   1 -11   3  427.97   37.84
   1 -11   3  447.19   22.72
   8   6   7  200.22   17.38
   5 -10   0  527.52   28.15
   5 -10   0  498.72   24.71
   8  -2  -7   39.03    4.64
  -8   2   7   36.89    5.40
  -8   2   7   47.10   14.26
  -8   1   7   98.41    9.24
   8  -1  -7   94.96    6.64
  -7  -1   9   66.84   11.33
   8  -6   0  112.89   12.71
   2  -6  12  205.58   17.21
   2  -6  12  190.22   42.33
   2  -6  12  189.53   13.26
   0 -12  -1 1347.96   63.07
   0 -12  -1 1334.35   73.18
   4 -11  -3  522.81   22.60
   4 -11  -3  581.98   45.54
  -8   5   5   13.80    9.69
   8  -5  -5   10.98    8.06
   4  11   8   19.50   20.50
  -4 -11  -8   29.94    8.34
   4 -11  -4  940.45   50.98
   4 -11  -4  892.97   45.56
  -4   6  14  890.87   56.81
  -4   6  14  908.72   42.88
   4  -6 -14  819.17   39.54
  -2 -11   2    4.49    5.95
  -2 -11   2    7.48    5.31
   8   0  10  181.89   19.26
   8   0  10  176.15   12.09
   6   9   9  693.14   47.97
   7   7  10  158.34   17.23
  -6  -1  11  401.67   32.00
  -2 -12  -7   58.29   19.63
   2  12   7   64.84   12.94
  -5  -8   5   38.04    5.73
  -5  -8   5   43.33   11.72
  -8   6   2   23.54    5.59
   8  -6  -2   20.81   17.27
   5 -10  -6  225.65   19.12
   5 -10  -6  280.30   30.16
  -1   7  16 1072.65   59.13
  -1   7  16 1074.08   51.62
   9   2   6 1130.74   55.49
   8   5   9  381.50   24.50
   7  -6  -8  263.61   26.00
  -7   6   8  268.09   21.05
  -3  -9   6    4.79    2.86
  -3  -9   6    5.84    9.93
  -4 -11  -2  125.37   11.61
  -9  -3  -1 1275.17   53.71
  -2 -12  -3 1157.48   66.06
   6   5  14  288.24   24.12
   6  -4  11  472.75   33.94
   6  -4  11  463.51   19.60
   9   0   6 2586.90  109.08
   9   0   6 2441.48   98.90
   1   1  17    3.48    8.57
   1   1  17    1.17    2.72
   9  -2   4  197.99   15.89
   9   3   5  151.38   16.02
   2 -12  -4  520.19   29.93
   2 -12  -4  594.54   33.90
  -9   2   2  239.79   15.87
   9  -2  -2  253.45   20.11
   4  -3  14  351.88   33.91
   4  -3  14  336.22   23.17
   4  -3  14  373.07   23.31
  -8  -5   2  516.77   20.63
   1  -3  15  989.94   52.81
   1  -3  15 1070.49   51.94
   1  -3  15 1015.16   51.76
   1  -3  15 1047.97   49.23
  -9  -2   1  537.96   18.79
  -7   5   9  847.36   45.91
   7  -5  -9  783.23   21.96
  -9  -1   2 1477.96   61.45
   2 -12  -5  564.81   23.90
   2 -12  -5  628.61   31.30
   4  -6  11   76.36   13.07
   4  -6  11   82.45   10.74
   4  -6  11   75.07    8.80
   1  -7  11    9.44    7.51
   1  -7  11    5.23    7.98
   1  -7  11    5.53   16.68
   4 -11  -2  577.05   29.97
   4 -11  -2  642.91   30.20
   3  -9   7  703.61   29.76
   3  -9   7  757.05   40.21
   8  -6   1    9.75    7.69
  -5  -2  12  681.64   28.78
  -5  -2  12  657.16   19.87
   4 -11  -5  132.76   11.51
   4 -11  -5  153.03   27.47
   6  -3  12  189.47   14.13
   6  -3  12  184.83   15.20
   5   0  15  195.32   16.47
   5   0  15  187.50   11.27
   5   0  15  192.74   16.61
   9  -3   1   28.70   23.16
   8   4  10    1.54    5.42
   4  -8   8 2040.62   99.93
   4  -8   8 1999.18   92.51
   5  -6  10  268.98   22.10
   5  -6  10  290.22   24.84
   5  -6  10  252.09   24.08
   5  -6  10  262.33   18.92
   3   7  16  282.34   29.62
   3   7  16  334.54   27.01
   9  -3   0 1912.63   87.83
  -2  -9   7   68.03   17.46
  -2  -9   7   64.56   15.32
  -7  -6   4  198.25   20.54
   4  -9   6  242.63   22.58
   4  -9   6  256.97   22.73
   1 -12  -1   62.06   26.13
   1 -12  -1   68.01   29.95
   7  -8  -2   57.58    6.79
   7  -8  -2   44.78    9.22
   6  -9   1 1541.35   78.21
   6  -9   1 1417.43   62.87
   1   9  15   98.33   12.81
   1   9  15   76.46   20.42
   2 -12  -3  105.62   11.89
   2 -12  -3   97.58   12.97
   3   3  17  296.84   22.75
   3   3  17  316.68   25.22
  -1 -11   3   -0.94    4.79
  -1 -11   3    2.23    2.94
  -7  -7   2  255.08   21.47
   1 -12  -8  407.45   23.74
   1 -12  -8  341.52   26.86
  -1  12   8  338.99   51.48
   7  -8  -1   43.29    6.46
   7  -8  -1   44.55   10.16
  -8   3   7   72.14    7.38
   8  -3  -7   67.03   12.42
  -5   7  12    5.80    6.59
  -5   7  12    6.82    6.27
   5  -7 -12    6.72   11.87
  -7   2  10  865.09   42.07
  -7   2  10  814.30   21.86
  -1 -12  -1  634.82   28.84
  -1 -12  -1  618.55   27.69
   7  -7   4   89.09   11.54
   7  -7   4   98.51   14.88
  -8   0   7  270.93   15.80
  -2   6  16  617.66   24.44
  -2   6  16  592.94   36.35
  -6   2  12   30.74   13.49
  -6   2  12   32.26    7.89
  -6   3  12   93.33   15.94
  -6   3  12  112.06   12.74
   0  -7  11  453.49   20.67
   0  -7  11  440.03   17.98
   0  -7  11  440.59   27.95
   7  -5   8  196.34   14.75
   7  -5   8  191.51   21.93
   3   4  17  202.22   22.94
   3   4  17  200.90   20.62
  -1   3  17  417.93   30.38
  -1   3  17  428.85   22.11
  -1 -11 -12    9.27    9.46
   1  11  12   16.39    8.82
   1   6  17   73.16   15.00
   1   6  17   81.18   14.31
  -8  -3   5  277.29   11.56
  -8  -3   5  257.85   16.57
  -6  -9   0  512.65   37.31
  -5  -9   3  152.34   17.77
  -1  -5  13    7.89    8.28
  -1  -5  13   14.36   11.37
  -1  -5  13   15.81   12.37
  -1   4  17  964.18   53.17
  -1   4  17 1008.43   60.66
   9  -3   2    0.45    3.91
   2   1  17  771.28   31.06
   2   1  17  828.73   40.48
  -8   6   3 4081.51  181.31
   8  -6  -3 4133.42   67.46
   5   9  12   47.61   13.97
  -5   8  11  671.09   21.58
  -5   8  11  672.92   32.73
   5  -8 -11  634.79   25.59
  -2 -10   5  463.70   23.61
  -2 -10   5  438.23   20.31
   5  -2  14  316.24   18.55
   5  -2  14  271.06   13.55
   5  -2  14  285.84   18.19
   7   8   8 2236.61  114.59
   2 -12  -6   35.72   26.75
   2 -12  -6   22.73   18.11
   7  -8  -3  659.83   26.92
   7  -8  -3  654.60   31.07
   5   6  15  616.28   36.65
   5   6  15  575.74   31.36
   6  -5  10   53.17   36.02
   6  -5  10   43.51    7.72
  -7  -8  -1  964.22   55.07
   0  -3  15  524.34   23.73
   0  -3  15  536.55   17.81
   0  -3  15  568.19   34.43
   0 -11 -12  657.45   26.14
   0  11  12  662.21   38.35
   0  11  12  675.56   48.24
   1  -9   8   50.12   10.78
   1  -9   8   48.19   16.20
   0   1  17   90.48   11.89
   0   1  17   83.96   10.30
  -6  -7   5  266.58   16.33
  -3 -10   4  517.44   20.39
  -3 -10   4  533.09   24.69
   9  -3  -1  145.53   17.23
  -3 -11   1  688.73   33.63
  -3 -11   1  666.33   30.20
   3 -11  -9 2004.36   98.36
  -3  11   9 1965.88   97.39
  -3  11   9 1851.55   91.36
   3 -11  -9 2089.98  118.12
  -7   3  10  472.53   14.33
  -7   3  10  476.89   24.07
   6   0  14  820.62   27.51
   6   0  14  797.56   21.19
   6   0  14  869.42   48.33
   0 -10   6 1030.15   62.23
   0 -10   6 1042.77   59.68
  -3   8  14   93.59   19.58
  -3   8  14   88.79   17.41
   3  -8 -14   69.41    8.31
   3  -8 -14   79.23    9.66
  -6   7  10    4.34    5.58
  -6   7  10    3.58    6.02
   6  -7 -10    5.29    6.00
   2  -3  15   39.05    7.26
   2  -3  15   48.21   10.01
   2  -3  15   54.63   18.25
  -6  -8   3    4.76    4.79
   1 -10   6    2.93    4.90
   1 -10   6    5.51    6.58
   0   9  15  249.70   28.54
   0   9  15  265.07   28.01
   0  -9   8   58.05   18.20
   0  -9   8   65.88   18.78
   0 -12  -9  779.80   31.15
   0  12   9  731.77   75.47
   7   2  13  249.67   17.94
   3  10  13 1334.25   71.02
   8  -2   9  150.94   12.71
   8  -2   9  156.90   28.57
   7   3  13   18.52   23.09
  -8  -6   0  142.48   21.49
  -8  -2   6  252.57   17.49
  -2 -12  -8   30.18    9.98
   2  12   8   29.83   20.88
   8  -3   8    2.27    3.84
   8  -3   8    6.04    4.59
   9  -1  -3 1237.77   64.67
  -9   1   3 1162.80   56.04
   7  -1  12 1865.29   90.38
   7  -1  12 1861.23   94.12
  -1 -12  -9  129.49   25.31
   1  12   9  114.97   18.55
  -6  -4   9  883.87   46.75
  -6  -4   9  829.61   40.47
  -3  -8   8 1047.92   54.52
  -3  -8   8  989.06   51.39
   3  -8   9  106.49   13.98
   3  -8   9   87.34   15.21
  -1  -6  12  747.12   50.52
  -1  -6  12  718.25   31.02
  -1  -6  12  679.85   27.27
   6  -9  -6 1348.54   73.73
   6  -9  -6 1348.53   64.72
  -6   9   6 1463.93   72.98
   7  -8   0  104.52   15.78
   7  -8   0   88.34   12.72
  -7   1  10 2065.39  100.28
   1   8  16  761.21   29.05
   1   8  16  816.53   31.87
  -9  -3   0  384.90   19.48
   4   6  16 1934.06   94.51
   4   6  16 1989.19  101.93
  -3   9  13  316.39   25.99
   3  -9 -13  325.71   12.59
  -3   9  13  339.08   24.27
   3  -9 -13  342.72   25.16
   6  -7   7   45.84   16.64
   6  -7   7   53.95    6.30
   6  -7   7   67.09   18.54
   4 -11  -1 1397.43   79.30
   4 -11  -1 1478.29   74.31
  -5  -7   7  619.91   27.76
  -2   9  14  530.43   24.46
   2  -9 -14  489.64   17.34
  -2   9  14  540.18   32.46
   4 -11  -6  408.64   17.62
   4 -11  -6  460.76   23.80
   5 -10   1   35.98   31.21
   5 -10   1   40.93   29.31
  -2 -12  -2  162.13   16.53
  -2 -12  -2  236.34   23.82
   3   2  17   21.83   15.20
   3   2  17   17.52   16.98
   9   3   6  630.26   30.72
  -9   0   3   55.10   18.33
   9   0  -3   62.63    6.88
  -6   6  11  532.00   22.08
   6  -6 -11  506.38   22.26
  -6   6  11  496.57   18.06
   2 -12  -2  223.79   21.90
   2 -12  -2  236.94   35.79
  -8  -4   4   41.46    9.12
  -8  -4   4   42.04    6.02
   8  -6   2   31.08   10.16
   8   6   8  125.57   18.69
  -4  -9   5   89.01   11.26
  -4  -9   5   75.83   16.60
   2  -7  11  160.78   15.65
   2  -7  11  171.58   26.14
   2  -7  11  149.86   14.85
  -1  -4  14 1835.12   93.13
  -1  -4  14 1838.29   96.40
  -4 -11  -9  219.70   31.72
   4  11   9  237.98   20.42
   3  -1  16   20.08   14.40
   3  -1  16   23.49   14.19
   3  -1  16   25.10   23.16
   0   6  17   32.67   26.18
   0   6  17   28.07   21.12
   2   6  17   74.89    9.50
   2   6  17   82.19   11.52
  -1  -1  16  183.18   24.07
  -1  -1  16  171.44   23.64
   2 -11   3  177.41   17.35
   2 -11   3  175.78   23.54
   8  -5   5  138.66   16.23
   2   9  15   51.05   12.37
   2   9  15   38.57   11.77
  -1   2  17  387.57   20.16
  -1   2  17  383.70   25.16
   7  -7  -7   60.03    8.78
  -7   7   7   51.52   13.08
   9  -1   6   18.24   12.70
   9  -1   6   15.77    5.68
   3 -10   5  678.54   37.69
   3 -10   5  694.15   30.90
  -6  -5   8  113.51   11.10
  -6  -5   8  113.34   30.76
  -7  -4   7   12.41   12.00
  -7  -4   7   10.60    8.53
  -6   1  12  700.95   29.41
  -6   1  12  686.21   43.44
   2  -8 -15   40.11    6.22
  -2   8  15   30.39   18.67
  -2   8  15   40.03   23.24
  -6   4  12  263.58   16.62
  -6   4  12  237.84   11.35
   6  -4 -12  245.60    9.44
   4  10  12   24.23   11.41
   1  10  14  250.44   29.99
   1  10  14  194.93   18.73
   9   1   7  696.60   26.94
   9   1   7  680.96   28.32
   6  -2  13  178.99   22.40
   6  -2  13  187.54   18.44
   5  10  10   22.05    8.14
   6   7  13  505.03   25.79
   3  -5  13  125.10   12.54
   3  -5  13  127.38   20.57
   3  -5  13  121.87   14.23
   9  -3   3   29.20   20.48
  -3 -11 -11    9.47   15.92
   3  11  11   10.08    6.39
  -7  -3   8  125.89   13.44
  -7  -3   8  138.06   13.94
   5 -10  -7   11.36    9.96
  -5  10   7   11.55   10.10
   5 -10  -7   14.38   12.29
   7  -8  -4  190.03   16.97
  -7   8   4  195.72   16.05
   7  -8  -4  186.10   24.19
  -4 -11  -1   65.69   13.85
  -2  -2  15  493.78   18.88
  -2  -2  15  502.60   42.15
   3   5  17    7.08    5.83
   3   5  17    6.32    5.45
   0 -12   0  419.37   23.39
   0 -12   0  392.30   20.59
   9  -2   5 1059.29   57.24
  -6  -3  10  312.07   13.15
  -6  -3  10  342.78   19.15
   5  -8   7 1470.86   79.12
   5  -8   7 1508.33   80.38
  -1   5  17  969.93   57.63
  -1   5  17  974.85   54.35
   0   8  16   67.78   18.48
   0   8  16   51.00   10.36
  -9   2   3 1187.74   56.71
   9  -2  -3 1239.97   61.38
  -2   0  16   27.51   17.54
  -2   0  16   25.38   15.89
   9   2   7  641.03   32.99
   6  -8   5  236.53   20.44
   6  -8   5  270.91   18.59
   4   0  16   62.22    7.32
   4   0  16   68.40   10.47
   2 -12  -7  380.65   20.17
   2 -12  -7  376.33   21.35
  -2  12   7  280.99   20.56
   3 -11   2   19.96   21.28
   3 -11   2   19.13   15.19
  -4  -8   7  607.11   22.23
  -4  -8   7  605.51   30.33
  -4   3  15   26.01   19.20
  -4   3  15   21.88    7.72
   7   1  13 1057.10   58.81
   7   1  13 1059.97   61.58
  -9   3   2  615.56   16.45
   9  -3  -2  613.10   29.23
   3  -4  14   59.48   11.06
   3  -4  14   63.92   25.89
   3  -4  14   55.11   10.05
   3  -4  14   63.74    7.37
   2  11  12    2.40    9.91
  -2 -11 -12    0.66    4.01
   4 -10 -10  188.98   14.98
   4 -10 -10  177.74   17.84
  -4  10  10  185.31   16.84
  -4  10  10  195.95   16.42
   7   4  13   33.40   19.06
   0  10  14  212.05   19.73
   0  10  14  218.51   18.91
   0 -10 -14  208.10   16.62
   2   8  16  879.17   51.17
   2   8  16  829.13   34.36
   8  -1  10  796.91   34.56
   8  -1  10  744.91   25.52
  -4  -5  11   78.56    9.53
  -4  -5  11  110.28   12.20
  -8   6   4    9.80    8.25
   8  -6  -4   13.21    8.36
  -4  -1  14  150.23   15.60
   8   2  11  157.64   15.37
  -9  -2   2   54.26    6.24
  -9  -2   2   69.43   22.16
   5  -6 -13  706.48   25.02
  -5   6  13  767.58   25.53
  -5   6  13  783.81   34.82
  -2  -8   9   15.45   13.05
  -2  -8   9   16.14   15.24
   6   9  10   66.57   12.09
   8  -4   7  146.23   11.21
   8  -4   7  165.58   17.90
   4  -2  15  440.22   16.40
   4  -2  15  473.72   22.87
   4  -2  15  479.07   24.52
   7  -8   1  305.90   25.71
   7  -8   1  284.10   18.04
  -4   8  13  567.37   29.80
  -4   8  13  566.96   20.99
   4  -8 -13  520.27   23.86
   8  -5  -6   92.88   14.30
  -8   5   6   97.55    9.33
   7  -4 -10   84.47    6.89
  -7   4  10   87.94    9.41
  -7   4  10   93.58   10.39
  -2  11  11  570.45   28.85
  -2  11  11  542.30   27.50
   2 -11 -11  581.80   27.19
   2 -11 -11  536.18   25.55
   2  -9   8 1021.11   60.16
   2  -9   8 1005.76   58.75
   6  -9   2    5.90   15.97
   6  -9   2    6.19   15.03
   9   0   7   60.27   10.91
   9   0   7   60.58    7.01
  -3  -5  12  271.93   17.15
  -3  -5  12  270.73   20.31
  -3   3  16  688.91   30.06
  -3   3  16  677.09   28.72
   1 -12   0    0.98    5.99
   1 -12   0    1.36    3.54
   3  -6  12 1211.74   63.66
   3  -6  12 1236.60   62.13
   3  -6  12 1197.65   78.07
  -4   4  15  548.84   23.48
  -4   4  15  530.86   25.24
   4  -7  10 1200.15   63.19
   4  -7  10 1115.62   58.16
   4  -7  10 1218.89   67.37
   6   8  12    0.52    4.19
  -4  -4  12   40.34    5.51
  -4  -4  12   34.86    7.99
   6  -8  -9   13.00    9.66
  -6   8   9    5.78   15.32
  -8   4   7  566.20   19.93
   8  -4  -7  552.87   21.35
  -7  -5   6  102.33   13.50
  -7  -5   6  111.63   12.32
  -1 -10   6   15.43   11.27
  -1 -10   6   14.26   13.35
  -4   2  15    9.79    7.56
  -4   2  15    6.64    5.84
  -9  -1   3  249.80   15.06
  -9  -1   3  252.99    9.57
  -1  12   9  153.70   24.52
   1 -12  -9  200.81   17.00
   1 -12  -9  219.14   17.08
  -8  -1   7  486.78   20.65
   7   6  12  457.72   23.39
   8   3  11   53.44    8.14
  -3   7  15  109.69   31.23
   3  -7 -15   90.50    7.70
  -3   7  15  105.97   11.48
  -1  -7  11    8.64   20.60
  -1  -7  11   11.21   16.24
  -1  -7  11    9.93    7.50
  -3 -12  -5   11.43   18.89
   9   4   5   78.29   12.75
  -3   4  16   22.06   13.74
  -3   4  16   18.24   15.13
   2 -10   6 1150.58   65.78
   2 -10   6 1230.70   73.39
   4 -10   4   17.28   10.59
   4 -10   4   17.93   14.22
   4 -11   0  649.79   46.92
   4 -11   0  590.48   25.40
  -1  11  12  311.99   20.99
  -1  11  12  350.38   19.67
   1 -11 -12  341.00   17.66
  -7   0  10 1019.17   60.80
   8   1  11  360.86   19.26
   8   1  11  390.63   21.43
   6  -6   9  491.41   34.39
   6  -6   9  518.74   25.77
   6  -6   9  519.87   19.47
   2 -12  -1   26.33   18.97
   2 -12  -1   28.41   16.18
  -3 -12  -6   12.45   15.50
   3  12   6   14.16   12.84
   6   6  14  837.35   51.54
  -1  -9   8 1561.90   82.72
  -1  -9   8 1502.80   79.31
  -2  10  13 1353.93   68.98
  -2  10  13 1266.48   72.05
   2 -10 -13 1297.01   63.55
  -1 -12   0  879.98   49.90
  -1 -12   0  927.05   51.98
   4 -11  -7  467.57   21.45
   4 -11  -7  491.36   25.50
   2  10  14  247.32   23.98
   2  10  14  238.81   19.98
  -2 -12  -9    9.31    6.97
   2  12   9    7.18    5.32
   7   8   9  384.84   25.54
   1  -2  16 1581.83   80.05
   1  -2  16 1607.92   82.53
   5   3  16  644.36   22.98
   5   3  16  686.46   33.18
   1   0  17    2.26    7.22
   1   0  17    1.32    5.87
  -7  -8   0  465.29   20.15
  -5   9  10  129.25   12.13
   5  -9 -10  112.35   18.28
   5  -9 -10  112.54    9.18
  -5   9  10  140.12   19.64
  -3  -1  15  188.78   21.43
  -4  -6  10   17.41   13.19
  -4  -6  10   12.99   12.43
   8   5  10  102.10   13.31
   5  -9   5   73.01   14.34
   5  -9   5   67.25   20.68
  -3  -6  11   11.98    8.93
  -3  -6  11   17.06   14.30
  -9  -3   1   78.70    6.44
  -9  -3   1   82.91    9.59
   5  -7   9  796.28   34.60
   5  -7   9  806.72   39.38
   5  -7   9  786.13   23.91
  -7  -2   9  232.65   14.87
   1  -8  10  206.40   21.34
   1  -8  10  219.70   20.75
   4   8  15  187.99   21.20
   4   8  15  180.80   26.80
   8  -6   3  590.32   28.14
   8   7   5  133.42   17.19
  -4 -10   3  277.14   29.77
  -4 -10   3  284.08   15.59
  -3 -12  -4    9.29    9.78
   7   7  11  191.21   20.48
  -6  -6   7  517.23   20.46
  -6  -6   7  440.76   21.40
  -2 -12  -1   21.25   16.60
  -2 -12  -1   24.55   23.39
  -4   9  12  411.81   23.14
  -4   9  12  422.88   22.30
   4  -9 -12  409.09   21.20
   4  -9 -12  411.16   15.71
   3   1  17   30.44   21.06
   3   1  17   26.21    7.91
   9   3   7  263.81   17.99
  -7   8   5   10.00    4.47
   7  -8  -5    7.50    9.89
   7  -8  -5    8.32    5.51
  -3   2  16   51.43   21.66
  -3   2  16   36.80   25.29
   0 -11   4   22.98   15.21
   0 -11   4   25.98   19.26
   9  -3   4  109.57   17.74
  -8  -5   3  460.46   18.35
  -1   9  15    3.98    6.92
   1  -9 -15    4.14    2.47
  -1  -3  15  115.39   17.19
  -1  -3  15  122.26   29.52
   5   4  16 1148.37   65.78
   5   4  16 1090.67   55.96
   7  -6   7   26.72    4.62
   7  -6   7   44.13   15.42
   7  -6   7   23.30   16.53
   6  -9  -7  833.61   21.15
   6  -9  -7  915.80   54.60
  -6   9   7  898.82   46.67
   0  -8  10  261.34   25.73
   0  -8  10  269.73   16.90
  -8  -6   1 2847.90  133.95
  -6  -9   1  312.42   20.96
  -3  10  12 1090.71   57.58
   3 -10 -12 1234.05   65.59
   3 -10 -12 1120.98   56.45
  -3  10  12 1074.17   61.67
  -8  -7  -3   32.09   11.66
   4  -7 -14  555.69   21.86
  -4   7  14  702.15   23.67
  -4   7  14  725.50   28.01
  -5  -1  13  713.26   29.51
   1 -11   4   61.50   17.94
   1 -11   4   47.64    9.27
  -2 -11   3  510.75   23.77
  -2 -11   3  501.55   25.31
  -3 -12  -7  276.32   18.68
   3  12   7  231.40   36.26
  -1   1  17  480.83   29.22
  -1   1  17  466.29   25.31
   5   2  16  128.75   12.57
   5   2  16  127.63   15.49
  -1 -12 -10   53.75   14.72
   1  12  10   42.75   20.18
   0 -12 -10  133.83   13.94
   0  12  10  126.12   23.29
   3  -3  15    2.60    4.23
   3  -3  15    0.68    5.78
   5 -10   2    5.92    7.00
   5 -10   2    9.34    6.40
  -5   3  14    7.34    8.09
  -5   3  14    2.48    3.42
  -6   0  12   70.21   11.85
   7  -7   5  155.50   15.92
   7  -7   5  153.38   18.60
   6   3  15 1441.51   70.28
   6   3  15 1617.07   84.38
   2   0  17  104.58   22.51
   2   0  17   97.91   12.27
   2 -12  -8   66.96   23.48
   2 -12  -8   64.33    9.25
  -2  12   8   54.58   24.57
   9  -1  -4  481.97   21.51
  -9   1   4  468.42   16.15
  -6  -2  11  765.70   30.48
   9  -3  -3    2.39    5.08
  -9   3   3    0.58    1.22
  -6   5  12  101.93   24.38
  -6   5  12  116.22   10.23
   6  -5 -12  105.90   10.29
   8   7   6    3.90   10.65
  -6 -10  -5   56.55   12.11
   2  -2  16  272.14   27.49
   2  -2  16  297.04   18.44
   2  -2  16  290.25   19.08
   5   8  14  123.91   16.82
   5  -1  15   28.80    8.37
   5  -1  15   36.58    4.87
   5  -1  15   39.32    8.42
   0  -2  16   15.44   14.08
   0  -2  16   13.48   10.18
   8   6   9  255.31   20.99
   9  -4   0  126.05   14.16
   4  11  10  233.56   20.31
  -4 -11 -10  232.27   17.22
   9   4   6    4.42    7.25
   7  -6  -9 1684.45   87.15
  -7   6   9 1710.39   83.83
   1   7  17 1400.54   73.77
   1   7  17 1390.19   77.00
   0   0  17    4.06    5.16
   0   0  17    1.62    7.17
   8  -2  -8  192.05   14.11
  -8   2   8  193.21   15.85
  -5 -10   1   49.64   26.46
   9  -4   1  330.25   25.98
  -5  -5  10  879.25   46.10
  -5  -5  10  854.91   51.90
  -2   7  16   81.39   33.97
  -2   7  16   88.66   11.87
  -6 -10  -6  228.98   15.03
   6  10   6  214.04   26.53
   7  -3  11    2.78    7.22
   7  -3  11    5.95    7.02
  -7  -7   3   33.46   13.52
  -5   2  14   21.36   11.89
  -5   2  14   21.25   10.22
  -4   5  15  259.14   16.86
  -4   5  15  244.23   16.66
   4  -5 -15  219.32   11.99
  -3  11  10  140.11   16.45
   3 -11 -10  176.53   19.87
   3 -11 -10  187.83   16.14
  -3  11  10  171.70   17.06
   7  -8   2  608.13   29.31
   7  -8   2  578.04   23.08
  -1   6  17  650.89   33.63
  -1   6  17  638.28   29.64
   3   6  17  263.49   24.94
   3   6  17  294.33   27.22
  -4  -3  13    0.20    2.09
  -6 -10  -4  321.71   27.92
  -3   5  16   45.72   25.66
  -3   5  16   59.21   20.19
  -3 -12  -3  284.64   17.43
  -5  -4  11   34.09   26.84
  -5  -4  11   32.89   12.07
   6   2  15   45.80   13.41
   6   2  15   49.36    6.22
   7   0  13  134.36   19.62
   7   0  13  158.19   15.56
   7  -4  10   73.09   13.12
   7  -4  10   70.76    7.67
  -8   1   8  108.52   11.37
   9   0  -4  196.94   17.60
  -9   0   4  163.02   13.16
   8   4  11   98.58   13.64
   5 -10  -8 1110.31   54.79
  -5  10   8 1223.82   61.52
   5 -10  -8 1202.13   71.16
  -8   6   5  263.88   15.22
   8  -6  -5  274.50   16.32
   9  -4  -1   29.02   23.57
   7   5  13  154.74   17.08
  -4   1  15  530.13   32.27
  -4   1  15  494.92   26.10
   9  -2   6    7.92   10.13
  -4 -11   0   12.06   10.41
   9  -1   7 1049.09   62.86
   9  -1   7  954.25   48.31
   6  -1  14  233.73    9.52
   6  -1  14  262.79   16.02
   6  -1  14  284.61   18.88
  -5   4  14 1188.38   59.91
  -5   4  14 1152.78   61.20
   9  -2  -4  325.51   15.21
  -9   2   4  305.76   15.36
  -1   8  16  323.63   17.88
  -1   8  16  309.04   18.97
  -1  10  14 1724.43   85.91
  -1  10  14 1764.38   89.20
   1 -10 -14 1722.09   84.48
   6   4  15  122.32   11.87
   6   4  15  131.74   17.65
  -3 -11   2  471.66   26.47
  -3 -11   2  474.93   21.01
   3   9  15   22.12   15.58
   3   9  15   11.64   10.41
  -8  -7  -2 1103.43   55.78
   3  -7  11   10.33    5.18
   3  -7  11    7.27   11.32
   3  -7  11   11.36    6.34
   2  -8  10  106.74   11.62
   2  -8  10  110.54   23.53
   2  -8  10  102.33   20.91
   8   0  11  146.94   15.43
   8   0  11  143.75   15.58
   9   1   8   16.67   18.06
   9   1   8   21.15   16.14
   3 -12  -4 1124.51   62.79
   3 -12  -4 1008.67   60.82
   5   7  15 1350.06   74.68
   5   7  15 1426.80   76.82
   9   2   8   51.82    8.22
   0 -12   1  154.17   16.50
   0 -12   1  135.14   15.01
   9  -4   2  100.97   13.01
   8  -5   6  826.60   36.18
   4   3  17    6.14    9.40
   4   3  17    8.77    8.07
  -1 -11   4  374.98   21.95
  -1 -11   4  355.89   33.67
   5  10  11  397.21   25.52
   3  12   8 1069.11   63.46
  -3 -12  -8 1183.82   67.97
  -5 -11  -5  268.28   18.33
   4   7  16 1172.47   62.92
   4   7  16 1115.85   65.50
   8  -3  -8    2.51    4.27
  -8   3   8    0.82    3.26
   0   7  17    5.75   10.26
   0   7  17    2.79    5.08
  -6 -10  -7 1091.99   59.29
   6  10   7 1044.14   62.79
  -2  -5  13  462.48   24.37
  -2  -5  13  461.34   42.69
  -7  -6   5  115.02   12.38
  -3  -7  10    9.69    7.96
  -3  -7  10   19.80   19.88
   3 -12  -5   89.00   11.01
   3 -12  -5   90.39   18.66
   2   7  17  166.04   17.69
   2   7  17  151.45   22.19
  -3  -3  14  121.01   13.05
  -3  -3  14  138.74   16.90
   5   5  16    3.83    6.04
   5  11   6   47.59   30.79
  -5 -11  -6   49.67   10.26
   3 -12  -3  304.45   20.83
   3 -12  -3  304.49   17.34
   4   4  17  725.79   32.51
   4   4  17  715.74   27.83
   7  -7  -8  503.03   22.44
  -7   7   8  502.10   23.04
   2 -12   0  388.50   20.33
   2 -12   0  368.22   21.02
   3   8  16  425.64   21.45
   3   8  16  439.52   32.26
  -1 -11 -13  863.85   49.78
   1  11  13  920.33   56.87
   1  11  13  876.71   57.22
  -7   5  10  282.89   15.19
   7  -5 -10  290.36   13.90
  -6 -10  -3   64.31   14.67
  -5  -8   6   31.47    8.60
  -5  -8   6   30.74    4.97
   8   7   7 1172.46   73.41
  -2   3  17  823.90   34.09
  -2   3  17  808.97   29.17
   4 -11   1    3.00   10.81
  -9  -2   3   18.94    7.29
  -9  -2   3   19.42    8.34
  -4  -7   9  402.06   19.02
  -5  -9   4  984.28   52.10
  -5  -9   4  956.29   47.72
  -9  -4   0   18.26   11.18
   5   9  13  278.76   25.10
   6  -9   3  151.07   17.36
   6  -9   3  173.73   19.94
  -5  -6   9 1418.07   79.33
  -5  -6   9 1551.97   76.21
  -2   4  17  293.17   17.23
  -2   4  17  264.31   17.03
   4 -11  -8  278.85   33.79
   4 -11  -8  257.13   16.54
  -4  11   8  216.19   14.30
   7  -2  12  564.67   26.26
   7  -2  12  579.86   32.50
  -3   1  16 2886.70  143.20
  -3   1  16 2752.26  137.73
  -8  -3   6  216.76   15.37
  -2  -6  12   47.19    8.93
  -2  -6  12   50.00   12.06
  -5 -11  -4  133.12   16.13
   1 -12   1    3.83    7.46
   1 -12   1    7.70    8.31
   9  -4  -2 1099.46   61.93
  -6  -8   4   54.89    8.99
   5  -4  13   31.53    5.61
   5  -4  13   32.89   21.33
   5  -4  13   41.74   27.49
   0  11  13   52.97   17.21
   0  11  13   48.77   29.86
   0 -11 -13   38.47   14.04
   7  -8  -6  281.83   17.82
  -7   8   6  285.01   18.12
   5   1  16  762.98   31.85
   5   1  16  780.00   35.76
  -3 -11 -12  501.04   32.58
   3  11  12  551.71   32.33
   4  -9   7    4.12    9.76
   4  -9   7    2.98    6.59
   2  12  10 1451.82   96.96
  -2 -12 -10 1557.75   77.26
   5  -5  12  273.08   23.68
   5  -5  12  268.99   18.12
   5  -5  12  278.58   12.29
   3 -11   3   84.61   11.35
   3 -11   3   71.16   11.38
   1 -12 -10  324.64   16.68
  -1  12  10  272.85   24.69
   9  -3   5    9.76   11.14
   8  -6   4 3101.63  154.78
  -5  -3  12  305.09   16.69
  -5  -3  12  305.93   24.96
   6   9  11  686.88   35.94
   8  -3   9  771.72   33.67
   8  -3   9  765.71   23.63
  -8   0   8  924.79   52.74
  -9  -3   2  325.20   14.99
  -9  -3   2  317.42   12.47
   7  -5   9   37.06   23.51
   7  -5   9   34.01   15.14
  -5   1  14  831.84   29.09
  -5   1  14  837.19   46.78
  -8  -4   5  428.43   22.76
  -8  -4   5  484.07   17.00
   2 -11   4  727.45   31.64
   2 -11   4  705.40   34.87
  -1  -8  10  620.38   22.98
  -1  -8  10  658.70   30.43
  -5 -11  -7  252.23   15.99
   5  11   7  267.31   22.73
   9   0   8  576.92   23.15
   9   0   8  606.89   44.69
  -3  -9   7   10.57   12.25
   4   2  17    7.43    6.26
   4   2  17   11.70   13.92
   3 -12  -6   16.51   18.11
   3 -12  -6   14.19   13.16
  -7  -1  10   33.91   17.25
  -7  -9  -5 1135.56   62.56
  -3 -12  -2  328.38   25.31
   6   1  15  402.33   15.54
   6   1  15  422.90   21.48
   9   4   7   -0.14    4.44
  -2  -4  14  217.00   16.25
  -2  -4  14  186.65   17.08
   7   8  10  558.69   30.66
  -7  -8   1  203.09   18.81
  -2 -12   0   39.06    9.11
  -2 -12   0   39.11   10.72
   1   4  18   46.99   31.21
   1   4  18   46.37   25.38
   9   3   8  750.83   37.46
  -9  -1   4   72.36    7.22
   3 -12  -2  191.32   16.76
   3 -12  -2  197.16   16.99
  -8   5   7  137.02   14.26
   8  -5  -7  136.57   13.69
   8  -2  10   67.44    7.55
   8  -2  10   56.97   22.95
   1   3  18 1161.43   52.49
   1   3  18 1179.06   47.95
  -3 -10   5   10.78   13.85
  -3 -10   5   13.89    9.75
   3  -9   8  326.60   33.80
   3  -9   8  327.37   27.49
  -1 -12   1  229.79   19.84
  -1 -12   1  227.17   15.69
  -7  -9  -4   73.26   14.70
   5  -8 -12  614.98   23.92
  -5   8  12  658.42   29.46
  -5   8  12  671.39   36.10
   6  -7 -11  760.45   32.83
  -6   7  11  822.93   38.82
   4  -1  16  458.25   29.21
   4  -1  16  427.88   25.57
   4  -1  16  457.60   28.11
  -2  -1  16  194.22   15.04
  -2  -1  16  196.96   15.44
  -8  -2   7  963.83   47.38
   4  10  13   54.95   40.21
   8  -7  -1  260.36   18.54
   9  -4   3   10.69    8.63
   3  10  14  569.79   36.88
   7   9   6  202.24   20.28
  -7  -9  -6  187.25   19.46
  -2   2  17   34.25   22.31
  -2   2  17   30.30   35.36
   6  -8   6  316.63   22.64
   6  -8   6  344.79   24.91
   1  -5  14 1335.71   54.68
   1  -5  14 1237.79   52.40
   1  -5  14 1324.72   51.22
  -8  -7  -1  135.04   10.97
  -9   3   4   85.63    9.28
   9  -3  -4   94.03    9.78
  -6  -7   6  480.79   28.36
   2 -12  -9  330.14   24.10
  -2  12   9  262.96   30.08
   2 -12  -9  320.67   20.24
  -2 -10   6 1132.01   45.54
  -2 -10   6 1158.22   60.21
   6   5  15  110.62   30.65
   6   5  15   83.72    9.06
  -5   5  14    3.59    6.22
  -5   5  14    9.87    7.99
   5  -5 -14    9.44    7.69
   8  -7  -2  238.58   17.66
  -6 -10  -8  176.99   15.94
   6  10   8  163.14   22.37
   6  -7   8    0.36    4.55
   6  -7   8    5.46    4.69
   6  -7   8    1.19    5.81
   4  -8   9  192.98   32.71
   4  -8   9  207.89   17.16
   4  -8   9  205.34   11.76
   4   5  17   10.98    7.79
   4   5  17   13.04    8.89
  -5 -11  -3   77.75   14.00
  -4  10  11  143.47   12.51
   4 -10 -11  140.75   15.31
   4 -10 -11  128.22    8.54
  -4  10  11  142.69   14.27
   6  -9  -8    8.68    8.36
   6  -9  -8   12.74   15.50
  -6   9   8   14.26    6.97
  -2   5  17  177.19   14.67
  -2   5  17  172.99   16.96
   8  -7   0  398.44   27.61
   3   0  17 1095.73   45.09
   3   0  17 1106.54   57.04
   5  -3  14  112.31    7.68
   5  -3  14  123.68   32.48
   5  -3  14  149.86   12.31
   1  -6  13  186.85   15.56
   1  -6  13  215.60   16.19
   1  -6  13  202.72   17.07
   4  -5  13  874.90   36.42
   4  -5  13  930.59   44.63
   4  -5  13  899.30   43.58
   4  -5  13  872.49   57.32
  -5   7  13    2.33    2.98
   5  -7 -13    2.00    4.09
  -5   7  13    8.12    9.65
   3 -10   6    0.73    4.31
   3 -10   6    1.84   10.30
   6  -4  12   66.13   11.73
   6  -4  12   63.21   11.38
  -2 -11 -13  161.93   12.60
   2  11  13  169.62   17.09
   8  -4   8   23.20   16.82
   8  -4   8   30.59    4.78
  -6 -10  -2  543.76   32.93
   7  -8   3   64.23   14.00
   7  -8   3   88.49   12.92
   3  -2  16  460.60   28.78
   3  -2  16  432.67   24.43
   3  -2  16  491.52   35.08
  -8  -6   2 1863.07   68.28
   2   4  18 1159.23   56.09
   2   4  18 1077.60   47.68
  -1  -2  16  120.60   13.81
  -1  -2  16  112.58   16.44
   2   3  18    8.78    9.46
   2   3  18   11.81   10.09
  -2  -9   8   57.12   12.12
  -2  -9   8   47.53   17.11
   3  12   9 2116.17   83.53
  -3 -12  -9 2385.98   47.80
  -3   6  16   35.57   17.22
  -3   6  16   48.61   14.84
   1 -10   7   41.00    8.41
   1 -10   7   42.24   10.38
  -7   2  11  283.05   17.35
  -7   2  11  274.71   17.87
  -2  11  12    7.50    4.75
   2 -11 -12   10.08    6.72
   2 -11 -12   11.89   11.08
  -7  -9  -3  335.94   22.90
   0 -10   7 1728.14   73.84
   0 -10   7 1669.68   72.00
   5 -10   3  451.84   39.99
   5 -10   3  496.40   32.94
   4  -4  14  229.59   23.49
   4  -4  14  243.91   19.86
   4  -4  14  224.53   11.66
   9   5   5 1228.94   55.84
  -1   0  17   28.60   15.61
  -2  -7  11  610.42   30.54
  -2  -7  11  628.84   33.70
  -4   6  15  329.55   22.73
   4  -6 -15  304.04   18.50
  -4   6  15  365.42   23.49
   5  -6  11  878.03   43.65
   5  -6  11  859.34   31.48
   5  -6  11  857.11   52.43
   5  -6  11  834.89   43.11
  -8   4   8    3.68    4.75
   8  -4  -8    4.30    3.91
   1  12  11  275.94   29.30
  -1 -12 -11  316.79   20.80
   1   5  18  140.91   14.09
   1   5  18  156.05   18.58
   9  -4  -3  332.06   21.31
   6  -8 -10    0.60    5.24
  -6   8  10    0.32    3.52
   8   7   8  246.79   26.93
  -4  -9   6   25.14   15.67
  -4  -9   6   23.80    9.64
   0   4  18   55.30   31.86
   0   4  18   47.78   30.54
   0  -5  14   51.17   19.92
   0  -5  14   47.65    5.96
   0  -5  14   43.60   11.62
  -7   3  11 2079.43   70.21
  -7   3  11 2117.25   46.64
   5  11   8 1125.94   54.36
  -5 -11  -8 1133.66   46.96
   0  12  11   29.34   17.61
   0 -12 -11   28.86    9.99
   1   9  16  590.92   26.90
   1   9  16  537.26   40.36
   7   9   7  464.12   34.08
   0   3  18   28.31   23.89
   0   3  18   24.23   14.81
   8   5  11  679.02   34.29
  -4 -11 -11   36.18   20.18
   4  11  11   32.58   17.91
  -6  -9   2  124.79   11.22
  -4  -2  14  334.23   19.36
  -4  -2  14  372.21   25.38
   8  -6  -6  147.71   12.52
  -8   6   6  152.54    9.89
  -8   7   3  286.66   13.20
   8  -7  -3  301.52   22.09
  -6  -1  12  250.02   25.22
   8   6  10  156.07   15.39
   1  -4  15  909.02   42.85
   1  -4  15  922.48   40.22
   1  -4  15  881.13   39.43
   6 -10  -3  505.15   36.35
   6 -10  -3  442.03   26.46
   6  -5  11 1365.13   60.63
   6  -5  11 1373.16   51.02
   3 -12  -7   86.97   21.04
   3 -12  -7   88.28    9.53
   6   7  14   95.56   25.16
   1   2  18 1084.88   46.15
   1   2  18 1079.84   47.67
   0  -6  13  540.19   35.47
   0  -6  13  520.14   28.72
   0  -6  13  530.38   34.12
   4 -10   5   80.33   19.50
   4 -10   5   52.66   13.15
  -9   1   5   85.51    7.38
   9  -1  -5   88.00   10.61
  -3   9  14   15.94    8.17
  -3   9  14   13.91   12.64
   3  -9 -14   17.05    9.15
   3  -9 -14   14.37    9.01
   6  -3  13  276.87   15.41
   6  -3  13  279.88   18.66
  -4   0  15  320.67   23.65
  -4   0  15  348.42   23.62
  -6   6  12  250.25   16.16
  -6   6  12  242.03   11.24
   6  -6 -12  238.50   13.47
   7   3  14   93.73   11.37
   6 -10  -2 2068.22   83.88
   6 -10  -2 1910.24   68.23
   6   8  13    3.06    8.73
   2  -5  14  117.85   13.68
   2  -5  14  112.64   10.28
   2  -5  14  110.44   13.36
   1  -1  17  588.84   35.62
   1  -1  17  536.76   36.34
   5  -8   8 1154.25   54.98
   5  -8   8 1114.13   54.13
   5  -8   8 1128.71   43.68
  -8  -5   4   12.27   12.06
  -8  -5   4    9.98   11.36
   8  -7   1  380.24   26.40
   3 -12  -1   77.21   11.86
   3 -12  -1   81.22   25.47
  -9  -4   1   44.80    5.38
  -9  -4   1   51.73   15.48
   7   2  14  623.85   32.47
   7   7  12   94.82   17.92
   4  -6  12  147.55   16.11
   4  -6  12  146.59   13.99
   4  -6  12  150.43   17.12
   8   2  12   15.23   15.89
   8  -1  11    7.88    8.19
   8  -1  11    7.05    6.24
   9  -2   7   72.80   12.82
  -7  -4   8  832.64   32.92
  -7  -4   8  793.80   41.96
   1  -9   9  575.80   33.88
   1  -9   9  627.14   33.66
  -5  10   9   26.12   11.99
   5 -10  -9   24.20   30.55
  -5  10   9   25.33   16.07
   5 -10  -9   21.62    9.70
  -4 -11   1 1883.89   70.53
  -4 -11   1 1994.32   72.28
  -5  -7   8   10.06    9.88
   1  10  15  115.03   15.08
   1  10  15  100.95   29.12
   7  -1  13   35.26   18.78
   7  -1  13   25.96   25.57
  -5   9  11  579.69   29.29
  -5   9  11  577.55   41.81
   5  -9 -11  576.66   35.70
   6 -10  -4  114.29   15.95
   6 -10  -4  120.51   15.16
  -9   2   5  121.79   10.07
   9  -2  -5  122.34    9.09
  -6   3  13  367.67   20.93
  -6   3  13  368.25   23.47
   5  -9   6  778.67   40.04
   5  -9   6  758.81   51.47
  -1   7  17  204.19   19.54
  -1   7  17  188.64   28.24
  -7   1  11  102.50   11.55
  -7   1  11   96.17   10.39
   2  -6  13 1613.73   62.48
   2  -6  13 1635.77   70.24
   2  -6  13 1552.31   69.20
   5   6  16   50.60   11.33
   5   6  16   38.86    6.48
   7  -7   6  118.28   16.77
   7  -7   6  114.09   13.94
  -1  11  13 1386.54   59.84
   1 -11 -13 1356.91   53.47
  -1  11  13 1348.84   54.28
  -2   9  15   71.06   18.46
   2  -9 -15   62.73    6.43
  -2   9  15   56.05   19.81
   2   5  18  151.63   17.47
   2   5  18  151.03   13.62
   3   7  17  516.02   31.24
   3   7  17  523.14   35.30
   8   3  12  255.72   20.21
  -3   8  15   42.26   21.05
  -3   8  15   44.23   12.97
   3  -8 -15   38.18    5.04
   3  -8 -15   38.37    7.63
  -5 -10   2 1535.62   61.95
   7   6  13  371.61   29.95
   2 -12   1    5.52    5.26
   2 -12   1    5.84   14.01
   0   9  16   53.67    8.99
   0   9  16   51.20   31.99
   4   1  17  136.52   16.80
   4   1  17  133.05   10.45
   0  -9   9  155.47   12.19
   0  -9   9  148.27   20.02
  -6   2  13  340.28   23.95
  -6   2  13  319.10   26.29
   9   5   6   22.45   18.74
   5 -11  -3  185.05   17.26
   5 -11  -3  163.58   15.66
  -4 -10   4    7.82    5.52
  -4 -10   4    7.42    6.46
   2   2  18  272.01   18.21
   2   2  18  259.86   17.78
  -9   0   5   15.18    9.04
   9  -1   8  161.84   11.07
   9  -1   8  172.40   16.04
   3  -8  10  579.77   30.61
   3  -8  10  603.78   29.90
   3  -8  10  577.43   34.92
  -5 -11  -2   94.24   15.85
   6 -10  -1  111.65   11.78
   6 -10  -1  122.34   19.05
  -2  -3  15  373.67   23.50
  -2  -3  15  404.76   30.19
  -3 -12  -1 1300.56   52.85
  -3 -12  -1 1345.42   58.26
   0   5  18  306.24   22.57
   0   5  18  279.95   22.40
   9  -4   4  452.74   33.92
   4 -11   2  137.61   14.44
   4 -11   2  130.76   13.29
   5 -11  -4  317.36   25.54
   5 -11  -4  276.61   17.92
   0  -4  15  474.46   25.12
   0  -4  15  479.50   30.14
   0  -4  15  480.23   30.03
  -7  -3   9  171.51   13.94
   1  -7  12  190.65   19.99
   1  -7  12  181.96   14.23
   1  -7  12  178.75   19.99
  -3  -8   9    3.09    2.75
  -3  -8   9    3.88    5.08
  -6  -4  10    7.67    7.10
  -6  -4  10    4.77    5.43
  -3  11  11   56.24   22.81
   3 -11 -11   58.04   14.41
  -3  11  11   49.90   17.37
   3 -11 -11   50.45    7.09
   4 -11  -9   29.86   14.20
  -4  11   9   39.50   18.42
  -4  11   9   36.36   14.24
   4 -11  -9   38.54   28.03
  -3  -2  15  328.39   18.59
  -3  -2  15  349.35   24.50
   2  -4  15  213.07   13.84
   2  -4  15  209.59   13.74
   2  -4  15  221.93   15.96
   2  -4  15  205.16   33.14
  -8  -1   8   27.10   21.01
   9   2   9  518.13   33.56
   2  -1  17    1.84    4.62
   2  -1  17    4.52    5.76
   2   9  16  812.63   37.84
   2   9  16  819.11   57.92
   7   4  14  263.98   18.21
  -7  -9  -2   53.30   10.15
   9   4   8  158.66   15.41
  -6  -5   9   59.31   11.76
  -6  -5   9   51.90    6.82
   0 -10 -15  245.35   20.42
   0  10  15  247.73   20.87
   0  10  15  234.69   21.15
  -7   8   7  375.50   21.48
   7  -8  -7  376.20   32.12
  -5  -2  13  876.45   42.26
  -7  -5   7  148.07   23.97
  -7  -5   7  156.62   12.37
   0   2  18    2.57    3.57
   0   2  18    2.76    3.63
   6  10   9  887.62   71.39
  -2 -11   4   82.79   26.91
  -2 -11   4   91.43   10.18
   0 -12   2   95.90   14.02
   0 -12   2  105.62   36.76
   7  -6   8  139.79   10.46
   7  -6   8  128.42   15.41
   9   1   9   16.49    8.99
   9   1   9   13.99    9.78
  -3   0  16  728.06   35.19
  -3   0  16  745.62   36.37
  -2   1  17  215.92   15.66
  -2   1  17  206.78   15.34
   5 -11  -2   40.92   10.40
   5 -11  -2   43.84   14.65
  -5   0  14  529.07   39.90
   8   1  12  177.75   20.45
   8   1  12  196.16   13.24
  -7   4  11  203.19   15.17
  -7   4  11  209.13   14.65
   0 -11   5  795.73   41.84
   0 -11   5  753.35   37.24
   9  -3   6   60.02   10.63
   0  -1  17 1633.65   75.55
   0  -1  17 1714.53   66.16
  -8  -7   0  169.79   18.39
   4  -3  15  929.97   54.62
   4  -3  15  935.18   44.36
   4  -3  15  913.86   36.26
   5   0  16  189.19   19.71
   5   0  16  226.18   12.46
  -8   7   4   64.31    6.12
   8  -7  -4   73.61   11.33
   0 -13  -5 1306.91   62.11
   0 -13  -5 1219.53   57.47
   6   0  15   36.25   22.08
   6   0  15   24.27    7.07
   6   0  15   34.61   16.18
   1 -11   5   44.08   27.94
   1 -11   5   49.76   12.95
  -7  -7   4   16.82   17.22
  -4  -8   8  524.26   31.94
  -9  -5  -1   11.38    8.41
   7   9   8   71.39   12.81
   2 -10   7   29.14   22.32
   2 -10   7   23.79   16.70
   6  -9   4   64.55   14.43
   6  -9   4   84.42   33.02
  -6   4  13 1548.72   54.63
  -6   4  13 1504.72   66.22
   8  -6   5   13.80   15.60
   0  -7  12  168.89   14.31
   0  -7  12  192.84   18.82
   0  -7  12  176.49   20.30
   2  12  11  614.51   31.89
  -2 -12 -11  530.90   34.78
   1   8  17  997.77   65.57
   1   8  17  993.07   47.45
  -9  -2   4   25.63    8.99
   6 -10  -5   21.48   21.66
   6 -10  -5   17.98   17.39
  -6 -10  -1   46.58   15.16
   2 -10 -14   75.40   16.86
  -2  10  14   61.29   11.82
  -2  10  14   66.27   23.28
   5  10  12  949.33   48.77
   5 -11  -5  328.92   20.34
   5 -11  -5  355.79   29.90
  -1 -10   7  481.14   29.29
  -1 -10   7  440.31   34.50
   0 -13  -6   82.57   13.30
   0 -13  -6   75.99   16.73
  -3 -11   3  125.33   12.41
  -3 -11   3  110.54   16.39
   8  -5   7   77.50   43.18
   4  -8 -14   31.89   20.98
  -4   8  14   31.10   10.40
  -4   8  14   32.99   20.48
   7   1  14    6.39    3.45
   1 -12   2   14.32   23.91
   1 -12   2   16.71   14.46
  -2   6  17  328.75   24.57
  -2   6  17  342.42   25.48
   0 -13  -4  243.76   17.26
   0 -13  -4  226.98   19.31
  -9  -3   3  877.35   32.20
  -9  -3   3  821.45   34.85
   4   6  17  181.75   27.17
   4   6  17  174.17   13.16
   2  10  15   13.52   13.81
   2  10  15   15.53   12.55
  -3  10  13  109.08   11.80
   3 -10 -13  131.29   18.99
  -3  10  13  131.42   24.58
   3 -10 -13  118.20    8.47
   9  -5   0  342.90   32.63
  -4 -12  -5   39.26   24.63
   5  -2  15   51.20   26.48
   5  -2  15   45.97    8.26
   5  -2  15   49.04    7.21
   5  11   9  104.04   31.91
  -5 -11  -9  123.26   23.54
  -4 -12  -6    4.59    9.57
   8  -7   2  722.50   46.52
  -4   9  13   27.36   13.17
   4  -9 -13   23.34   17.84
  -4   9  13   26.07   17.68
  -2   8  16  581.03   31.75
  -2   8  16  602.49   36.70
   2  -8 -16  549.10   27.31
  -7   6  10  115.02   14.70
   7  -6 -10  106.25   11.33
   6  -6  10   66.66   16.01
   6  -6  10   96.66   12.38
   6  -6  10   91.06   14.39
  -1  12  11  312.86   40.90
   1 -12 -11  364.22   23.34
   9  -5  -1  188.11   14.88
  -1 -13  -5  623.33   32.88
  -1 -13  -5  535.62   41.06
   9   3   9    0.89    4.96
  -2 -12   1 1358.83   63.49
  -2 -12   1 1374.99   59.69
  -9   4   4  404.59   21.37
   9  -4  -4  428.93   28.77
   1   6  18  129.18   17.34
   1   6  18  116.79   13.22
   2  -9   9   76.94   10.12
   2  -9   9   62.17   36.02
   8   4  12   13.20   15.90
   3 -12  -8  179.47   16.80
  -3  12   8  132.63   30.35
   3 -12  -8  144.92   11.49
   6  -2  14  684.38   33.09
   6  -2  14  666.54   37.71
  -9   3   5   55.94   17.31
   9  -3  -5   52.31   16.01
  -7   7   9   91.75   14.85
   7  -7  -9   81.74    9.58
  -6   1  13    7.27    5.73
  -6   1  13    7.71    5.90
  -3 -12 -10  546.98   30.93
   3  12  10  531.76   53.60
  -1 -13  -6   38.38   13.93
  -6  -3  11 1552.35   66.83
   6   6  15  722.81   41.67
   7  -9  -2   36.86    7.77
   7  -9  -2   33.41    9.73
   9  -5   1   92.75   11.83
   6 -10   0   39.96   38.55
   6 -10   0   34.83    8.97
  -5   6  14    5.03    6.96
  -5   6  14    7.46    8.29
   5  -6 -14    3.02    4.44
   2 -12 -10  551.20   30.99
   2 -12 -10  596.18   44.45
  -2  12  10  535.97   32.66
   3   4  18   59.95   15.30
   3   4  18   45.02   15.79
   7   8  11    4.63   10.06
   2  -7  12    7.59    9.79
   2  -7  12    3.53    3.76
   2  -7  12    1.83    5.48
   3   3  18  246.46   15.03
   3   3  18  258.89   18.04
  -7  -8   2  333.13   22.73
   1  -3  16   38.77   11.44
   1  -3  16   39.25   22.37
   1  -3  16   34.76   34.27
   5 -11  -1  208.83   19.21
   5 -11  -1  171.62   19.73
   8   7   9  539.36   39.05
  -8   2   9  170.64   12.23
  -4 -12  -4    2.40    8.28
   4   9  15  133.10   13.59
   4   9  15  139.80   14.81
   7  -9  -3    7.01    8.44
   7  -9  -3   12.04   10.57
   9   5   7   43.85   25.11
   3 -12   0  111.25   12.93
   3 -12   0   84.56   11.37
   4  12   7  651.03   45.34
  -4 -12  -7  747.48   43.32
  -1 -13  -4 1580.80   79.65
  -1 -13  -4 1658.59   73.24
   1   1  18    6.87   11.92
   1   1  18   11.07   15.15
   6   9  12    8.64    8.98
   0   8  17    0.41    2.76
   0   8  17    0.71    5.31
   7  -9  -1    9.62   12.55
   7  -9  -1    9.27   14.22
   5  -7  10    0.35    7.74
   5  -7  10   -0.31    7.71
   5  -7  10    3.96    2.81
   0 -13  -7  346.96   23.19
   0 -13  -7  350.79   25.27
  -6  -6   8   15.99   13.75
  -6  -6   8   20.77   14.40
  -1  -5  14  787.40   44.79
  -1  -5  14  781.04   48.71
   9   0   9   19.11   19.22
   9   0   9   22.53   15.50
   7  -8   4  141.56   18.93
   7  -8   4  144.29   12.78
   2   8  17    2.70   10.35
   2   8  17   -1.97    5.78
   3 -11   4    3.53    8.16
   3 -11   4    2.62    8.18
  -1 -12   2   44.01   17.54
  -1 -12   2   37.09   13.28
   4  -7  11    7.12    6.42
   4  -7  11    5.46    5.45
   4  -7  11    4.11    5.25
   0 -13  -3  299.67   22.48
   0 -13  -3  247.65   29.58
  -1  -6  13   47.14   17.92
  -1  -6  13   45.41    5.88
  -1  -6  13   50.14   12.15
  -7   0  11   22.02   26.55
   1 -13  -5   86.68   34.66
   1 -13  -5   63.16   20.26
  -2  -8  10 1112.82   44.44
  -2  -8  10 1238.02   49.68
  -9  -1   5  129.51   11.55
   4   8  16   23.18   20.25
   4   8  16   20.41   16.51
   9  -5  -2   97.39   11.24
  -7  -2  10  325.96   22.06
  -8   1   9  760.54   44.81
   5   8  15  392.36   40.59
  -1   4  18  853.25   43.33
  -1   4  18  813.64   38.17
   3  11  13  102.47   14.11
  -1 -13  -7  605.96   25.33
   1  13   7  490.55   80.14
   2   6  18    3.32    3.25
   2   6  18    3.02    6.46
  -1  -9   9   25.57   12.14
  -1  -9   9   25.08   20.19
   1 -13  -4 1031.19   55.38
   1 -13  -4 1070.34   49.20
   5 -11  -6    1.54    7.65
   5 -11  -6    2.92    6.01
  -1   3  18 1687.29   74.76
  -1   3  18 1745.33   72.37
  -6   9   9   23.59    9.76
   6  -9  -9   24.15   28.28
  -1 -11   5  135.76   13.98
  -1 -11   5  142.94   17.37
   8  -5  -8  385.91   21.75
  -8   5   8  399.92   22.59
  -8   3   9  376.31   23.84
   1 -13  -6   30.14   28.37
   1 -13  -6   18.30   15.69
  -5 -11  -1 1330.71   54.87
  -7  -9  -1   45.89    9.95
   0   6  18  177.94   15.28
   0   6  18  189.75   15.42
   9  -5   2  196.97   17.83
  -9  -4   2    8.45    5.59
  -9  -4   2    7.01    6.81
   3  -5  14  103.18   17.87
   3  -5  14   99.05   24.40
   3  -5  14   98.36   25.82
   3  -5  14  109.23   12.51
   7   5  14 1567.72   69.96
   2   1  18  552.73   33.21
   2   1  18  553.29   47.94
   7  -9  -4  223.54   11.83
   7  -9  -4  245.06   24.13
   2  -3  16   54.31   11.65
   2  -3  16   57.89   36.55
   2  -3  16   58.50   10.75
  -7  -6   6   15.68   11.16
  -7  -6   6   14.66   20.63
   6 -10  -6  111.80    8.73
   6 -10  -6  104.10   13.63
   1  11  14  488.08   41.31
  -1 -11 -14  461.33   28.95
   1  11  14  532.41   47.85
   0  -3  16  515.07   32.95
   0  -3  16  508.24   35.15
   0  -3  16  567.08   35.95
  -8  -6   3  527.53   27.53
   8   0  12  431.00   29.96
   8   0  12  461.44   29.18
  -5  -9   5    8.25    7.26
  -5  -9   5    4.40    7.51
   3   5  18  150.10   20.54
   3   5  18  172.37   19.85
  -4  -5  12  119.69    9.22
  -4  -5  12  114.03   15.05
   5   9  14   11.78   14.43
  -8   7   5 1143.16   43.77
   8  -7  -5 1157.90   56.03
   7  -4  11  307.77   18.93
   7  -4  11  304.88   25.63
  -9  -5   0   56.69   11.80
  -8   6   7   52.16   12.11
   8  -6  -7   49.84   10.99
  -1   9  16   84.68   23.70
  -1   9  16   86.60   11.62
  -3   7  16  110.88   12.44
  -3   7  16   89.11   18.37
  -6  -8   5 1635.50   59.40
   9  -4   5  613.22   35.23
   7  -9   0  537.78   42.19
   7  -9   0  540.03   29.98
  -1 -13  -3  199.26   17.67
  -1 -13  -3  180.63   15.15
   3   2  18   37.02   13.07
   3   2  18   39.18   21.12
   5 -10   4   27.78   14.92
   5 -10   4   23.34   24.18
   2 -11   5  143.37   17.81
   2 -11   5  146.41   14.26
  -4 -12  -3  258.32   22.27
  -8  -3   7  669.07   33.34
  -6   5  13    7.38    7.03
  -6   5  13    4.86    5.69
   7  -3  12  665.95   40.32
   7  -3  12  660.06   31.80
   0   1  18    1.61    2.47
   0   1  18    3.84    3.40
   7   9   9    4.08   15.68
   4  12   8 1150.01   77.97
  -4 -12  -8 1346.88   57.37
  -8  -4   6   58.93    9.63
  -8  -4   6   61.51    9.21
  -1  10  15    8.57    5.24
   1 -10 -15    0.87    3.00
  -1  10  15   -0.38    5.15
   3  -6  13   36.85   18.28
   3  -6  13   33.31   24.99
   3  -6  13   27.12   22.20
  -3 -12   0  761.15   46.18
  -3 -12   0  766.49   51.09
  -4   3  16   71.34   26.45
  -4   3  16   65.49   10.42
   1 -13  -3  321.49   23.16
   1 -13  -3  321.76   24.24
  -1  -4  15   25.74   26.15
  -1  -4  15   27.08   12.00
  -1 -12 -12    3.84   11.43
   1  12  12    3.65   12.00
  -8  -8  -4 1029.64   46.72
   4  11  12  398.06   43.26
  -4   7  15   -2.01   14.84
   4  -7 -15    2.12    3.19
  -4   7  15    2.72    3.65
   0  11  14  242.24   46.81
   0 -11 -14  229.36   16.09
   0  11  14  223.15   18.35
   3  -1  17  260.30   21.11
   3  -1  17  252.24   17.18
   6  10  10  232.61   27.01
   7  -5 -11  187.46   13.59
  -7   5  11  204.12   16.02
   8  -3  10   63.98   29.14
   8  -3  10   66.49    6.82
   1  -8  11  571.78   36.77
   1  -8  11  579.36   37.31
   1  -8  11  619.36   31.40
  -1   5  18  229.59   43.99
  -1   5  18  202.73   16.15
  -4  -6  11  291.51   19.28
  -4  -6  11  277.64   19.98
   8   6  11  433.37   35.26
   3  -4  15   68.60   13.62
   3  -4  15   54.09    7.59
   3  -4  15   69.35   11.45
   5 -11   0 1280.84   64.40
   5 -11   0 1437.98   60.72
   0  13   8   25.50   21.88
   0 -13  -8   14.50   14.55
   4   0  17  129.32   13.99
   4   0  17  120.53    9.86
   0  12  12  186.12   24.04
   0 -12 -12  189.43   13.23
   8  -7   3  149.21   15.41
  -4   4  16    0.37    2.32
  -4   4  16    0.52    2.22
   6  -8   7   37.11    7.80
   6  -8   7   48.24    6.19
   6  -8   7   50.88   34.61
  -1  -7  12  145.92   26.02
  -1  -7  12  164.11   19.71
  -1  -7  12  137.99   10.82
   6 -10   1    9.06   12.85
   6 -10   1   14.00   15.20
   1 -13  -7  160.39   14.02
   1 -13  -7  174.20   15.36
   3   9  16  133.10   19.11
   3   9  16  120.74   13.48
   8   8   6 1221.54   61.74
  -4  -4  13  137.74   11.38
  -4  -4  13  162.41   24.07
  -3  -5  13  456.58   28.45
  -3  -5  13  453.82   27.00
   2 -12   2  846.71   44.60
   2 -12   2  822.85   45.27
   4  10  14 1096.56   57.33
   0 -13  -2   11.13   17.54
   0 -13  -2   13.05   21.34
   9   4   9   49.56   24.29
   9  -5  -3  217.42   21.65
  -8  -7   1    3.57    4.60
  -9   1   6  342.44   20.40
   9  -1  -6  328.00   19.23
   4 -10 -12    1.80    4.37
  -4  10  12    1.96    3.76
  -4  10  12    1.81    4.08
   4 -10 -12    0.34    2.41
   1  13   8  253.55   31.54
  -1 -13  -8  319.82   37.80
  -6  -9   3  652.01   30.53
   4  -2  16   77.60   12.04
   4  -2  16   80.53   10.98
   4  -2  16   69.33   18.43
  -5  -8   7  977.25   51.38
  -1   2  18   49.39   11.09
  -1   2  18   40.19   25.82
   7   0  14  281.75   18.46
   7   0  14  292.50   23.12
   5   3  17  328.64   23.60
   5   3  17  293.93   19.44
   9  -2   8    3.58   10.24
  -1  -1  17  119.33   12.46
  -1  -1  17  132.67   13.08
   5  11  10  885.64   55.41
  -5 -11 -10  829.93   46.61
  -6 -10   0  640.19   33.97
   0  -8  11  173.30   13.85
   0  -8  11  191.78   17.09
   0  -8  11  197.38   30.00
  -2  -2  16  825.65   60.94
   6   3  16    1.05    3.93
   6   3  16    1.76    6.20
   5 -10 -10   22.83   23.59
  -5  10  10   25.84   16.55
   5 -10 -10   21.66    9.39
  -5  10  10   22.80    9.03
  -4 -11   2   58.64   20.05
  -4 -11   2   54.77   14.52
   9  -2  -6    4.02    2.97
  -9   2   6    3.73    4.57
   4  -9   8  134.16   18.54
   4  -9   8  131.31   21.83
  -3  -6  12   80.55   12.11
  -3  -6  12   91.90   13.40
   4 -12  -4  279.90   20.11
   4 -12  -4  270.21   19.41
  -8  -8  -3   40.50    9.00
   7  -5  10  609.06   45.73
   7  -5  10  589.06   38.75
   8  -4   9  338.23   23.36
   8  -4   9  345.24   28.55
   4 -11   3  326.60   28.63
   4 -11   3  368.49   35.37
  -8   0   9  692.34   36.38
   5   4  17    7.69    9.90
   5   4  17    4.72    3.22
  -2 -13  -5   10.82   16.47
   5   7  16  235.11   20.32
   5   7  16  180.96   13.70
  -2 -13  -6  145.94   14.42
   8  -2  11 1092.95   50.57
   8  -2  11 1014.07   66.55
   7  -8  -8   60.60    9.22
  -7   8   8   54.68   15.20
  -4   2  16  376.21   31.50
  -4   2  16  362.16   34.52
  -6  -2  12  145.94   14.98
   4 -11 -10  137.32   20.26
  -4  11  10  134.76   32.49
   4 -11 -10  155.16   29.57
  -4  11  10  127.82   13.85
  -2   0  17  149.66   16.37
  -2   0  17  155.15   16.08
   4 -12  -3 1812.81   91.45
   4 -12  -3 1642.68   76.51
   7  -9  -5  189.94   10.95
  -7   9   5  183.23   11.85
   7  -9  -5  198.22   18.00
   9   5   8   82.54   11.61
  -6   0  13   63.87   10.86
   8   5  12   67.75   11.92
  -3   3  17  662.57   50.26
  -3   3  17  467.34   37.11
   2  11  14  744.88   44.81
   3 -12  -9  412.13   29.01
   3 -12  -9  422.89   34.01
  -3  12   9  381.39   29.62
   9  -5   3   28.02   19.15
  -3   4  17  130.27   13.82
  -3   4  17  120.82   15.41
  -3 -10   6  888.77   41.81
  -3 -10   6  921.88   47.29
   9  -3   7 1741.54  103.62
  -8  -2   8  305.84   17.56
  -6   7  12  740.69   45.12
   6  -7 -12  682.60   47.93
   4 -12  -5   49.87    9.33
   4 -12  -5   61.08   15.18
  -2  11  13  221.28   24.94
  -2  11  13  227.35   20.54
   2 -11 -13  225.13   15.57
   6   4  16  520.02   35.09
   6   4  16  565.91   41.07
  -9   4   5  133.52    8.64
   9  -4  -5  130.17   11.23
  -8   4   9  645.86   42.54
   8  -4  -9  639.47   41.27
  -5  -5  11  101.88   11.47
  -5  -5  11  106.03   10.09
   5 -11  -7 1173.69   51.69
   5 -11  -7 1327.13   68.58
   6  -8 -11  129.03   14.77
  -6   8  11  144.96   12.33
   3  10  15    8.04    7.72
   3  10  15    9.38    7.81
  10   0   2  450.03   38.99
  -5   3  15   77.10   14.69
  -5   3  15   74.94   29.74
   7  -9   1  429.50   31.41
   7  -9   1  442.40   38.26
  -5   8  13   91.58   12.66
   5  -8 -13   76.22   12.00
  -5   8  13   81.47    7.89
  -5 -10   3   65.90    7.56
  -5 -10   3   55.10   14.66
  -8  -5   5    1.68    5.56
  -2 -13  -4  341.93   29.73
   6   2  16  229.75   16.42
   6   2  16  201.83   13.81
   9  -1   9  799.20   37.92
   9  -1   9  849.73   45.33
  -1 -13  -2   39.86   10.45
  -1 -13  -2   34.15    7.63
   7  -2  13   91.01   27.24
   7  -2  13   91.27   10.05
   1 -13  -2   88.15   27.53
   1 -13  -2   89.06   14.42
   3 -12   1    3.22    5.53
   3 -12   1    5.49    7.59
   6  -7   9   17.07   16.47
   6  -7   9   25.00   27.19
   6  -7   9   14.52   14.77
   2  13   7   60.98   43.23
  -2 -13  -7   65.21    9.36
  -3  -4  14  216.02   15.66
  -3  -4  14  216.98   14.13
  -5  -1  14  109.07   37.68
   8   8   7  914.40   53.47
  -9   0   6    7.28    7.63
   9   2  10  199.43   14.07
   5   2  17  522.82   38.15
   5   2  17  469.11   34.10
   4 -10   6  315.23   30.94
   4 -10   6  342.36   28.65
   3 -10   7 1433.95   75.16
   3 -10   7 1347.12   74.45
   7  -7   7   13.47    7.89
   7  -7   7    3.70    4.32
   7  -7   7    7.60    6.85
   3  12  11   19.38   14.39
  -3 -12 -11   24.17   16.34
   8  -6   6  118.33   13.60
  -6  -7   7  537.93   39.37
   2  -8  11   82.65   24.02
   2  -8  11   87.82   27.63
   2  -8  11   89.44   11.34
  -4 -12  -2  318.92   32.46
  10   0   1  454.46   32.33
  10   1   2   44.18    9.16
  10   0   3 1169.35   59.75
  -2   7  17 1251.79   58.02
  -2   7  17 1196.27   61.36
  -1   8  17  364.53   28.20
  -1   8  17  344.58   31.36
   7   7  13  507.45   38.23
  -5  -4  12    4.38    4.96
  -5  -4  12    4.30    4.12
   6  -1  15  442.09   36.71
   6  -1  15  462.19   44.14
  10   1   3   21.19   20.68
  -2 -12 -12    8.06   19.77
   2  12  12   23.55   15.00
   8   7  10   71.82   13.39
   4   7  17   19.68   16.52
   4   7  17   12.81    9.68
   4  12   9  102.89   19.26
  -4 -12  -9  106.32   11.71
   4 -12  -2    9.02    6.94
   4 -12  -2    6.81    4.93
   1   7  18    5.47    8.87
   1   7  18    5.86    5.23
  -4   5  16   18.93   10.94
  -4   5  16   20.29   10.56
   3   8  17   18.59   19.39
   3   8  17   17.04   15.17
   0 -12   3   53.33   17.57
   0 -12   3   48.87   32.44
  -3  -9   8 1232.70   54.65
  -3  -9   8 1292.26   75.45
   3  -7  12  686.00   23.68
   3  -7  12  688.37   32.08
   3  -7  12  702.62   42.08
  -2 -10   7   28.83    9.44
  -2 -10   7   30.82   25.82
   6 -10  -7  365.65   26.31
   6 -10  -7  395.97   40.96
  -6  10   7  409.75   31.01
  -5   4  15   94.89    9.62
  -5   4  15   83.75   14.17
   5  -1  16  132.64   30.50
   5  -1  16  122.89   12.10
   5  -1  16  115.49   10.06
   6  -9   5   72.01   10.40
   6  -9   5   73.34   21.95
  -3  -1  16   35.23   10.30
  -3  -1  16   40.48   18.33
  -9  -3   4  878.31   41.59
   9   1  10  430.08   44.19
   9   1  10  406.84   30.98
   3  -9   9  432.71   35.22
   3  -9   9  411.25   32.36
   6   8  14  203.34   17.53
   3   6  18    0.88    3.00
   3   6  18   -1.24    4.84
   1 -13  -8   17.19   14.14
  -1  13   8   16.80    9.52
   1 -13  -8   12.36   12.81
  -3  11  12   55.86   15.21
   3 -11 -12   64.22    7.50
  -3  11  12   58.34   18.22
   3 -11 -12   76.08   11.26
  -5  -6  10   98.46   11.67
  -5  -6  10   79.57   16.19
  -5   2  15    1.15    4.90
  -5   2  15   -0.34    3.14
  -4  -7  10  139.17   13.98
  -4  -7  10  136.69   11.65
  -7  -9   0  385.83   29.01
   9  -3  -6  716.78   35.33
  -9   3   6  673.21   42.42
  -3   2  17  217.86   17.44
  -3   2  17  227.29   15.94
   4 -12  -6  156.06   12.00
   4 -12  -6  165.02   25.20
  -8  -8  -2  166.09   13.45
  -9  -2   5  124.91   10.29
   3   1  18  198.95   18.38
   3   1  18  221.20   17.05
   5  -9 -12  220.47   17.34
  -5   9  12  234.25   15.95
  -5   9  12  227.72   13.64
   5   5  17   61.59   23.58
   5   5  17   54.74    7.96
   1 -12   3  219.88   17.14
   1 -12   3  216.30   23.51
  10  -1   2   74.61    9.99
   1  -2  17  198.87   16.56
   1  -2  17  176.15   14.83
  -7  -1  11   66.10   10.73
  -9  -5   1  596.17   39.84
   5  -9   7  737.91   44.63
   5  -9   7  809.83   50.50
  -2  12  11  505.99   37.88
   2 -12 -11  428.98   36.30
  -2  12  11  423.07   37.15
   2 -12 -11  509.88   41.84
   9   3  10   30.37    6.87
  10  -1   1   41.90    9.07
   2 -13  -5   27.09   10.55
   2 -13  -5   27.30   19.81
   9   6   6   42.38   27.26
  -2 -12   2  449.88   34.29
  -2 -12   2  469.50   34.98
  -5 -11   0  648.16   47.53
  -3  -7  11  901.88   53.70
  -3  -7  11  905.85   47.76
  -8   7   6  252.06   12.67
   8  -7  -6  251.04   23.66
  -3   5  17   18.91   18.81
  -3   5  17   20.27   12.28
   1   0  18    1.36    5.00
   1   0  18    6.78    9.05
   2 -13  -4  130.69   13.10
   2 -13  -4  140.52   14.78
   0  13   9   27.62   15.62
   0 -13  -9   26.13   24.28
  10   1   4  937.89   51.20
   3  -3  16 1617.48   75.09
   3  -3  16 1625.27   74.76
   3  -3  16 1598.54   85.18
  -1   6  18  291.93   18.22
  -1   6  18  291.65   18.79
   1  13   9    6.58   10.51
  -1 -13  -9    4.42    9.30
   5  10  13    6.19    8.19
  -1  12  12  258.02   18.25
  -1  12  12  234.72   21.18
   1 -12 -12  235.18   14.13
  -9   5   4    5.79    6.97
   9  -5  -4   14.96   17.95
  -4  -3  14    1.02    3.93
  -4  -3  14    1.46    2.55
  10   0   0  112.77   10.61
   1 -11 -14  127.39   11.26
  -1  11  14  101.13   20.69
  -1  11  14  116.99   13.11
   4  -8  10  405.58   27.62
   4  -8  10  433.96   42.86
   4  -8  10  377.13   30.46
  10   0   4 1752.71   86.92
  -1  -3  16  503.77   39.63
  -1  -3  16  510.09   37.13
   5 -11   1   19.71   16.67
   5 -11   1   29.06   24.88
  -2 -13  -3  693.90   39.90
  -2 -13  -3  710.01   39.12
  -9  -6  -2    8.57    8.30
  -4  -9   7   89.86   24.57
  -4 -10   5    0.13    3.28
   7  -8   5   15.00   15.50
   7  -8   5   20.06   10.95
   0 -13  -1  132.59   13.19
   0 -13  -1  127.78   18.57
   1 -10   8  116.26   29.35
   1 -10   8  100.18   11.06
   2   7  18  396.46   30.88
   2   7  18  406.33   31.41
   6   7  15    3.00   10.12
   5  -5  13 1434.87   71.44
   5  -5  13 1498.53   67.12
   2  13   8    2.15    7.24
   7   9  10  539.65   57.68
   8  -5   8  207.46   24.07
   8   2  13   57.49    9.02
  10  -1   3  241.19   19.48
   7   8  12    1.84    9.98
  -5   7  14  689.83   38.99
   5  -7 -14  670.38   47.72
  -5   7  14  711.98   35.54
   2 -13  -6  441.34   33.99
   2 -13  -6  452.43   35.24
   8   3  13    8.72   10.44
  -7  -8   3   24.06    8.15
   0 -10   8   22.92    8.89
   0 -10   8   25.99   14.73
   7   6  14  187.29   17.01
   6   5  16    3.40   10.27
   6   5  16    5.61    4.24
   0   7  18    1.80    6.60
   8  -1  12   46.59   32.93
   8  -1  12   36.33    8.71
   5  -8   9  198.87   16.80
   5  -8   9  202.13   23.57
   6 -10   2  211.96   20.46
   6 -10   2  239.96   26.63
   5  -4  14   73.08   13.41
   5  -4  14   82.04   12.49
   5  -4  14   76.53    8.43
  -7  -7   5  226.09   13.16
   9  -4   6   44.32   10.32
  10  -1   0  984.92   48.20
  -4   1  16  574.82   49.15
  -4   1  16  642.87   44.25
  -3 -11   4  123.15   29.28
  -3 -11   4  106.26    9.98
  -9  -4   3   45.78   14.81
  -9  -4   3   48.05   23.37
  -7   9   6 1040.14   47.76
   7  -9  -6  940.25   48.91
  -2 -11   5 1099.44   59.02
  -2 -11   5 1045.95   55.44
  -1   1  18  204.57   17.57
  -1   1  18  223.87   16.58
   2  -2  17 2177.08   95.82
   2  -2  17 2075.53   94.13
   2 -13  -3  297.35   22.07
   2 -13  -3  290.52   23.61
   2   0  18  237.20   21.39
   2   0  18  209.92   24.91
  -1  -8  11  469.81   36.87
  -1  -8  11  523.53   41.98
  -1  -8  11  478.33   41.68
   8  -7   4  175.55   26.78
   8   8   8  180.79   28.57
   7  -6   9   17.71    8.55
   7  -6   9   17.11   11.32
   4   4  18  318.32   32.11
   4   4  18  300.36   18.57
  -7   2  12 1986.77   85.92
  -7   2  12 2044.89   97.35
  -7   3  12   15.34   11.06
  -7   3  12   11.77   13.10
   4 -12  -1    1.69    4.29
   4 -12  -1    0.90    6.49
   4   3  18 1110.21   56.92
   4   3  18 1010.02   52.66
   6  -6 -13   74.85    7.49
  -6   6  13   58.97   18.95
  -6   6  13   57.06   16.34
   9  -5   4    2.80    4.88
   6   1  16    1.54    3.36
   6   1  16    1.75    2.82
   7  -7 -10   56.26    9.59
  -7   7  10   63.08   20.79
   0  -2  17  649.46   49.51
   0  -2  17  721.42   42.76
  -2  -9   9 1079.84   48.31
  -2  -9   9 1129.30   56.95
  -3   9  15  882.99   44.27
  -3   9  15  864.62   50.25
   3  -9 -15  828.79   49.64
  -1 -12   3  812.50   46.26
  -1 -12   3  760.60   43.50
   6  10  11 1258.22   79.55
   6  -4  13  149.70   30.80
   6  -4  13  143.04   12.03
   0 -11   6    5.62    5.70
   0 -11   6    3.03    6.42
   1 -13  -1   18.10   14.81
   1 -13  -1   15.82   17.80
  -3 -12   1   70.65    9.66
  -3 -12   1   59.92   35.44
   6   9  13    6.81   10.69
   1 -11   6  318.92   36.01
   1 -11   6  353.47   29.15
   9   0  10    1.92    5.55
   9   0  10    1.40    3.30
  -5  -3  13   27.96   21.22
  -2  -5  14   26.88   12.73
  -2  -5  14   30.53   14.56
  -2  -6  13   21.37   11.65
  -2  -6  13   32.52   23.71
   7  -9   2  251.72   23.26
   7  -9   2  277.34   20.97
  -5   5  15   14.23   11.29
  -5   5  15   32.48   24.66
   0   0  18    1.24    5.16
   0   0  18    5.52    8.87
  -7  -4   9  393.50   30.14
   7   3  15    1.87    6.42
   8  -8  -2   28.19    6.72
   8  -8  -2   26.13   26.67
  -6   9  10  229.96   21.38
   6  -9 -10  197.95   22.35
   8  -8  -1   64.82   11.12
   8  -8  -1   75.67   25.80
  -8  -1   9  638.42   43.49
   1  10  16   26.49   19.99
   1  10  16   29.99   13.53
   5   1  17  266.80   18.67
   5   1  17  214.15   12.14
  -9  -1   6   91.66   11.94
  10   1   5  363.93   30.59
   6  -5  12    1.76    5.46
   6  -5  12    3.93    7.26
   4 -12  -7   76.32   27.33
   4 -12  -7   67.03    9.10
   9   6   7   21.35   17.59
  -1 -13  -1  160.55   16.69
  -1 -13  -1  178.04   40.44
   5 -11  -8    7.48    8.36
   5 -11  -8    3.64    8.94
  -5  11   8    8.50    8.42
   8  -6  -8  126.21   10.64
  -8   6   8  149.62   11.27
   5  11  11   61.62   39.95
   5  -6  12  163.54   15.94
   5  -6  12  165.85   12.93
   5  -6  12  171.20   15.30
  -3  -3  15    1.25    3.00
  -3  -3  15    0.66    5.56
   9   5   9   11.81    9.94
   3 -11   5 2864.92  130.57
   3 -11   5 3049.59   89.50
  -5   1  15  160.25   14.14
  -5   1  15  141.90   12.94
   8   1  13  617.58   54.36
   8   1  13  598.29   48.05
   2 -13  -7   56.83   18.55
   2 -13  -7   55.31   12.09
  10  -1   4  231.66   16.68
   1   9  17  182.49   16.33
   1   9  17  180.04   23.29
  -7   6  11  105.32   18.30
   7  -6 -11  102.87    9.71
  -7  -5   8  171.11    9.97
  -7  -5   8  179.72   14.48
  -4 -12  -1  791.78   46.79
   8   4  13  259.54   20.55
  -6 -10   1 1271.61   62.52
  -8  -7   2  483.59   33.09
  10   0  -1   69.20   13.46
   7   2  15   10.98   11.69
  -8  -8  -1   89.78   15.99
  10   0   5 1203.90   64.24
  10  -2   1   11.49    9.19
  -8  -6   4   42.73    6.51
  -5  -7   9   17.42   12.91
  -5  -7   9   18.17   16.22
  -2   4  18    7.07   14.25
  -2   4  18    5.41    4.04
  -6 -11  -5   54.63   10.06
  -9  -6  -1 1976.59   84.64
  -6 -11  -6   41.93   19.09
  -1  13   9   41.38   21.79
   1 -13  -9   50.90   13.64
   1 -13  -9   55.50   27.43
  10  -1  -1  268.49   16.74
   9   4  10  660.02   53.38
  -4 -12 -10   27.64   20.85
   4  12  10   10.83    9.70
  -3  10  14  547.46   46.55
   3 -10 -14  613.12   42.46
   3 -10 -14  567.02   37.08
  -3  10  14  574.93   40.65
   8  -8  -3  321.18   39.78
   8  -5  -9  184.12   12.24
  -8   5   9  209.77   13.31
   8  -8   0  471.64   34.21
   8  -8   0  502.32   41.06
  10  -2   2   72.86   12.31
   5 -10   5  499.06   38.03
   5 -10   5  438.55   35.09
  -2   3  18  126.32   12.75
  -2   3  18  119.88   12.91
   7  -1  14  762.54   43.84
   7  -1  14  805.62   44.41
   3 -12 -10  322.31   31.37
  -3  12  10  262.37   19.99
   3 -12 -10  307.59   19.98
   7   4  15   20.37   19.77
  -2 -13  -2 1881.65   85.25
  -2 -13  -2 1765.42   78.65
   9  -6  -1  433.80   35.54
   3  11  14  316.17   27.69
   4   5  18   13.60   13.33
   4   5  18   10.27    9.84
  -2   9  16   98.12   19.71
   2  -9 -16   87.77   11.64
  -2   9  16   97.14   12.18
   2 -13  -2 1045.42   56.94
   2 -13  -2 1069.84   59.93
  -3   1  17   84.62   18.42
  -3   1  17   67.57   18.90
   9  -6   0    3.06    5.40
  -7   1  12   15.83   10.32
  -7   1  12    6.43    7.08
  -7   4  12  270.66   16.24
   2 -10   8  156.35   14.33
   2 -10   8  132.89   30.62
   0  10  16   95.39   12.13
   0  10  16  103.20   11.73
   1  -9  10  132.86   16.45
   1  -9  10  143.50   12.78
   4   2  18   92.12   23.29
   4   2  18   76.42    8.52
   5  -3  15  103.80    8.11
   5  -3  15  102.21   11.15
   5  -3  15  101.86   13.62
  -4   6  16  742.57   48.11
  -4   6  16  776.60   38.30
   4  -5  14 1321.14   67.58
   4  -5  14 1300.20   60.40
   4  -5  14 1303.89   64.36
   4  -5  14 1296.04   61.22
   6  -3  14  681.91   48.36
   6  -3  14  691.48   36.84
  -7  -3  10   55.67   20.18
  -2  10  15  494.03   35.18
  -2  10  15  503.52   41.05
   2 -10 -15  479.36   32.73
  10  -2   0   10.01    8.46
   2 -12   3  666.18   49.72
   2 -12   3  588.58   42.86
   2  13   9 1011.22   64.44
  -2 -13  -9 1097.75   58.23
   4  11  13  798.21   49.23
   9  -4  -6  220.60   12.87
  -9   4   6  234.62   14.43
   4  -9 -14  465.97   38.35
  -4   9  14  513.28   35.39
  -4   9  14  534.16   37.56
  -1 -12 -13  148.10   13.36
   1  12  13  135.78   25.63
  -6  -1  13   33.27   26.72
  -6 -11  -4  211.71   15.10
  -3   8  16   20.77    7.77
   3  -8 -16   17.65   19.88
  -3   8  16   25.40    6.52
  -6  10   8   27.42   15.31
   6 -10  -8   22.74    8.28
  -3   6  17   31.24   10.84
  -3   6  17   30.50   17.34
   5   6  17  205.61   34.46
   5   6  17  183.19   17.72
  -6 -11  -7 1465.15   72.82
   6  11   7 1249.40   76.05
   2  10  16    1.85    6.68
   8   6  12  943.75   56.21
   4  -1  17   14.16   24.75
   4  -1  17    5.90    4.75
   4  -1  17    8.44    7.67
  -2  -4  15  929.17   48.07
  -2  -4  15  987.54   59.72
   0   9  17  233.83   16.28
   0   9  17  296.49   22.32
   3 -12   2  560.73   44.94
   3 -12   2  645.64   50.15
   0  -9  10  487.73   34.18
   0  -9  10  515.64   41.90
  -2  -7  12  703.90   43.43
  -2  -7  12  593.40   52.32
  -8   2  10  167.12   12.99
  -1 -10   8 1580.76   68.84
  -1 -10   8 1731.32   84.82
   2   9  17  152.40   15.50
   2   9  17  122.83   20.71
   9  -6  -2  527.02   38.15
  -6   3  14  210.53   16.57
  -6   3  14  183.64   11.87
   3  -8  11  163.99   19.90
   3  -8  11  188.41   17.75
   3  -8  11  151.09   21.15
  -7 -10  -5  163.15   22.24
  -7   8   9   10.26   11.35
   7  -8  -9   11.91   18.54
   4 -11   4 1025.74   54.62
   4 -11   4  923.76   52.92
   9  -6   1  112.64   13.71
  -6  -5  10 1794.60   88.68
  -6  -5  10 1773.70   78.36
   0  12  13  297.80   20.65
   0 -12 -13  322.78   24.39
 -10  -1   1  267.85   15.19
  10  -2   3 1381.91   67.71
   1  -6  14  197.26   12.79
   1  -6  14  210.88   16.73
   1  -6  14  208.27   47.00
   0 -13 -10  791.84   47.70
   0  13  10  672.16   56.11
   1  13  10   89.18   26.46
  -1 -13 -10   71.68   11.05
   1   4  19  246.05   17.82
   1   4  19  240.61   17.04
   1  -5  15  562.18   40.42
   1  -5  15  495.01   36.72
   1  -5  15  554.54   41.91
   4  -6  13  259.58   17.99
   4  -6  13  255.41   18.17
   4  -6  13  249.33   13.89
   4  -6  13  263.00   19.81
   9  -2   9 1155.72   62.55
  -7 -10  -6  539.62   41.03
   9  -5  -5  189.29   13.46
  -9   5   5  191.31   15.59
   4 -11 -11  268.24   21.35
  -4  11  11  244.86   23.59
  -4  11  11  229.21   14.73
   4 -11 -11  229.49   18.34
   4  -4  15  504.30   36.23
   4  -4  15  445.23   30.51
   4  -4  15  456.16   36.87
  -2   5  18  132.33   15.83
  -2   5  18  142.91   13.95
  -3 -13  -6  379.72   31.95
  -3  -8  10  258.08   18.86
  -3  -8  10  267.94   18.39
  -4  -8   9 1519.74   66.92
  -9   2   7  270.63   14.29
 -10  -2   0 1069.55   47.21
   6  -6  11   12.59   11.38
   6  -6  11   12.77   12.57
   6  -6  11    7.65    5.13
  -6  -4  11  104.02   13.46
   9  -3   8   91.65   15.40
   4 -12   0    6.44    8.77
   4 -12   0    2.63    2.92
  -4 -11   3   19.41   18.40
  -4 -11   3   26.87   11.28
  -9   1   7    2.41    5.00
  -3 -13  -5   31.93    9.36
   5 -10 -11   25.03   24.77
  -5  10  11   27.98   11.34
  -8   3  10    0.75    2.11
  -7  -9   1    5.84    5.72
  -4   8  15  175.00   16.06
   4  -8 -15  176.94   13.43
  -4   8  15  200.46   15.29
  -1 -11   6  384.04   43.40
  -1 -11   6  368.35   29.68
   3  12  12   63.86   41.09
  -3 -12 -12   58.10   10.63
   0 -13   0  210.61   24.14
   0 -13   0  220.14   16.61
   1   3  19  138.62   12.81
   1   3  19  137.76   21.62
  -8   8   4  240.10   11.71
   8  -8  -4  226.92   20.27
  -9  -5   2 1062.96   48.88
  -9  -5   2 1019.30   47.75
   4   9  16 1028.08   61.43
   4   9  16 1097.47   65.55
  -6   2  14   65.88    9.47
  -6   2  14   72.40    8.89
   5 -11   2  829.15   44.03
   5 -11   2  954.88   51.93
   3   7  18   13.96   14.63
   3   7  18   21.07   17.65
   8   7  11  205.49   17.75
   8  -8   1  310.74   27.60
   8  -8   1  307.58   18.84
  -7 -10  -4  295.40   28.32
   8   8   9  380.20   33.37
   2 -11   6  338.40   28.28
   2 -11   6  344.24   29.59
  -6  -9   4    0.76    2.35
  -6  -9   4    0.73    3.03
  10   1   6    3.10    3.79
  10   1   6    7.61    8.74
  10  -2  -1   41.69    8.20
  -2  -1  17   64.62   17.79
  -2  -1  17   54.89   10.65
  -8   7   7   23.15    7.73
   8  -7  -7   17.11   21.50
  -8   1  10   43.31    9.51
  -2   2  18  650.35   44.94
  -2   2  18  656.77   48.22
   2 -13  -8   17.91   14.99
   2 -13  -8   18.93    4.96
   1  11  15  861.86   47.15
   1  11  15  850.08   56.50
  -1 -11 -15  792.78   39.56
  10  -1   5  494.76   38.85
  -6  -8   6   92.10   15.83
  -7   9   7  149.37   34.65
   7  -9  -7  133.42   29.48
   7   1  15   12.99    9.26
   6   6  16  296.18   20.48
   6   6  16  277.02   16.35
  -5  -9   6    6.50    8.54
  -6   4  14  327.57   34.28
  -6   4  14  334.26   25.46
  -7  -6   7 1681.34   80.01
  -7  -6   7 1798.23   77.57
  -3 -13  -7   57.57   30.27
   5   9  15  589.60   45.90
   9   6   8  894.33   54.25
   2   4  19  188.39   16.20
   2   4  19  146.62   12.93
  -5 -11   1  143.61   13.00
   3   0  18   58.07    8.38
   3   0  18   92.42   12.93
  -8  -4   7  104.69   10.91
   3  -2  17   42.36    9.52
   3  -2  17   33.97   15.89
   3  -2  17   30.95   13.39
  -1   7  18    3.88    4.24
  -1   7  18    6.88    8.07
   0  -6  14    9.95   10.23
   0  -6  14    3.77    6.05
   0  -6  14   11.10   12.28
  -7 -10  -7  507.86   36.22
   7  10   7  446.29   44.27
   4 -12  -8  117.53   14.71
   4 -12  -8  100.74   13.58
  -4  -2  15   74.64   25.63
  -6 -11  -3  289.01   17.32
   1   5  19 1897.30   97.28
   1   5  19 1890.21   91.93
   8  -6   7   21.34   16.94
   2  -9  10  130.57   19.45
   2  -9  10  126.02   21.78
  -3 -13  -4   22.61   23.86
   5   8  16  387.84   30.27
   5   8  16  383.04   42.24
  -6 -11  -8 1036.88   58.15
   6  11   8 1012.24   61.87
   0  -5  15  177.02   17.75
   0  -5  15  190.02   21.63
   6  -8   8  490.08   32.94
   6  -8   8  493.96   39.81
   6  -8   8  514.21   40.74
   6 -10   3  212.12   16.85
   6 -10   3  236.02   19.35
   2   3  19   82.91   11.78
   2   3  19   64.05   11.10
   9  -5   5    5.63    4.56
  10  -1  -2  582.55   38.91
  -8  -3   8   34.00   21.02
  10   2   6   60.65    8.55
  -6  -6   9  394.37   31.57
  -6  -6   9  376.10   40.91
   7   9  11  346.40   32.29
   2  -5  15  222.93   16.54
   2  -5  15  246.06   17.12
   2  -5  15  230.98   17.58
   9  -6  -3   48.42    8.86
   1 -13   0  180.63   15.35
   1 -13   0  160.78   16.40
  10   0  -2    2.47    4.41
 -10   0   2    3.51    3.45
   2  -6  14  147.05   45.83
   2  -6  14  136.51   14.37
   2  -6  14  130.51   14.28
  10   0   6   16.22   14.56
   5  -7  11  795.64   49.53
   5  -7  11  765.52   41.34
   5  -7  11  777.17   46.40
   8   0  13  129.31   37.08
   8   0  13  129.68   11.87
  -4  10  13  636.06   44.51
  -4  10  13  601.27   41.59
   4 -10 -13  579.01   42.20
  -4   0  16    1.94    4.91
  -4   0  16    3.50    2.83
  -2 -12 -13  158.88   12.49
   2  12  13  148.15   20.73
   7   5  15   66.43   39.83
   9  -6   2 1242.92   70.88
   8  -3  11  116.26   43.15
   8  -3  11  119.74   10.50
   0  11  15   57.56   17.46
   0 -11 -15   68.37   14.59
   0  11  15   59.42   36.20
   2 -13  -1   72.94   12.19
   2 -13  -1   69.41   16.89
   9  -1  10   40.93   32.25
   9  -1  10   23.20   17.74
   9   2  11   38.34    8.95
  -5 -12  -6  198.08   16.14
   1  -7  13    1.43    2.99
   1  -7  13    2.48    3.06
   1  -7  13   -0.33    2.68
   7  -9   3  102.56   11.61
   7  -9   3   98.46   13.66
   0   4  19  268.17   19.81
   0   4  19  262.39   18.93
   6   0  16   37.48   27.62
   6   0  16   44.42   11.73
  -9  -6   0   50.13   14.46
  -1  -2  17  166.12   39.68
  -1  -2  17  163.72   14.86
  -5 -12  -5    1.78    5.60
  -9   3   7 1519.81   67.93
   4  10  15  362.39   30.56
   8   5  13  798.91   44.46
  -9  -3   5  100.79   27.62
  10  -2   4   29.84   21.80
  -5   6  15  211.40   24.18
  -5   6  15  237.58   13.48
   1   8  18  473.51   47.24
   1   8  18  488.98   36.60
  -5 -10   4   19.45   10.87
  -5 -10   4   14.29   10.04
  -2   8  17  418.63   44.11
  -2   8  17  414.78   32.47
   1  -4  16 1719.55   91.80
   1  -4  16 1788.03   88.27
   1  -4  16 1806.12   80.11
   1  -4  16 1854.89   82.12
   8  -4  10   11.59    9.68
   8  -4  10   12.48   10.98
  -9   0   7  100.90    9.63
   8  -7   5  614.47   60.58
  -7 -10  -3  254.56   27.24
   6  -9   6  329.91   39.80
   6  -9   6  312.57   37.72
  -8  -8   0  214.17   13.96
  -1 -13   0  177.55   22.80
  -1 -13   0  177.93   15.12
  -2  12  12   12.31   11.78
  -2  12  12   11.04   10.43
   2 -12 -12   15.22   13.27
   2 -12 -12   14.62    7.76
  -5  -2  14  134.08   12.31
   2   5  19  104.33   27.18
   2   5  19  107.02   12.63
   0   3  19  867.93   44.73
   0   3  19  886.73   50.62
   4   8  17  899.30   49.20
   4   8  17  900.42   48.72
   4   6  18   41.96    9.02
   4   6  18   32.25   20.27
  -1   0  18  102.58   14.04
  -1   0  18  114.49   12.73
   9  -4   7    2.38    7.87
  -7  -2  11  148.31   25.03
   7  -4  12   44.88    7.88
   7  -4  12   62.08   19.65
  -7   0  12  418.33   34.54
  -2 -13  -1  282.52   18.85
  -2 -13  -1  277.61   19.75
   0 -12   4    4.98    5.74
  -7   5  12    4.84    5.50
 -10  -3  -1    7.01    6.92
  -5 -12  -7   36.28   24.52
   5  12   7   39.82   22.79
  -6  -3  12   43.83   18.24
   9   3  11  474.72   38.26
  -3 -13  -8 1238.52   65.75
   3  13   8 1017.08   88.69
   4   1  18  153.53   14.76
   4   1  18  144.64   25.11
  -8  -5   6  276.51   15.18
  -8  -5   6  277.51   19.05
  -2 -12   3  408.87   32.70
  -2 -12   3  438.83   34.96
   6  -2  15  180.08   21.53
   6  -2  15  163.31   13.10
  -5   0  15  840.15   49.69
  -5   0  15  808.81   47.17
   1   2  19    9.21    6.33
   1   2  19   10.09    6.29
   5 -11  -9   68.50   13.33
   5 -11  -9   70.52    7.40
  -5  11   9   81.42   16.14
   7  -7   8  421.73   34.48
   7  -7   8  468.49   36.65
  -2  11  14  564.73   40.37
  -2  11  14  541.90   46.07
   2 -11 -14  554.63   36.68
   2  11  15  410.81   35.09
   2  11  15  442.46   35.24
   9   1  11  253.65   19.42
   9   1  11  226.84   14.33
  -8   4  10   13.23    7.51
   5   0  17   10.55    7.84
   5   0  17    9.45    9.16
   7  -8   6   43.14    7.96
   7  -8   6   48.33   21.89
  -1  13  10  131.61   25.85
   1 -13 -10  137.28   19.29
   1 -13 -10  130.45   11.44
   2  13  10  695.63   46.24
  -2 -13 -10  767.20   48.02
  -9  -2   6  298.64   16.91
  -4 -12   0  112.54   11.58
  -4 -12   0  106.13   21.21
   1 -12   4 1985.17  102.56
   1 -12   4 2036.66   99.61
   0  -7  13  389.38   27.18
   0  -7  13  364.72   20.82
   0  -7  13  424.62   32.94
  -6   8  12  191.82   14.18
   6  -8 -12  178.42   15.01
   4  -7  12   12.32    6.87
   4  -7  12    7.23    8.34
   4  -7  12   13.05    6.95
  -6   1  14  109.12   22.97
  -6   1  14  103.06   23.17
  -5 -12  -4    6.71    6.41
  10  -3   1  589.40   28.99
   1 -10 -16    7.89    7.08
  -1  10  16   10.49    9.77
  -1  10  16   10.69   11.96
  -9  -4   4 2155.38   50.17
  -1  -9  10  308.23   21.64
  -1  -9  10  283.42   23.74
   0   5  19  712.45   40.09
   0   5  19  695.12   50.62
   1  -1  18 1402.75   49.28
   1  -1  18 1355.03   59.04
   4  -3  16  183.19   16.41
   4  -3  16  184.11   14.75
   4  -3  16  185.91   17.47
  10  -2  -2  349.86   22.61
   7  10   8   12.71    9.81
  -7 -10  -8    7.84    6.37
  -8   8   5  808.68   28.35
   8  -8  -5  830.70   37.07
 -10  -2   1   50.28    6.28
   4  12  11   39.65   33.58
  -4 -12 -11   34.03   20.28
   6  10  12   78.52   42.72
  -3 -13  -3  455.14   28.89
  10  -3   0  781.18   38.10
   8  -8   2   66.13   20.58
   8  -8   2   67.57   13.58
   5  -2  16   -0.31    1.73
   2   8  18    2.17    6.69
   8  -2  12   49.32   29.91
   8  -2  12   32.79    6.37
  -3  11  13   78.15   10.31
   3 -11 -13   74.17   17.94
  -3  11  13   73.24   32.06
   3 -11 -13   75.96    8.11
   4 -10   7  299.26   23.22
   4 -10   7  318.98   29.82
   9   5  10  284.93   41.59
   7   7  14   12.02   15.67
   7  -3  13   11.22   10.96
   7  -3  13   14.13   16.00
   1 -12 -13  514.89   34.26
  -1  12  13  488.82   29.46
  -1  12  13  430.43   34.38
   2  -4  16    1.89    3.70
   2  -4  16    2.99    4.50
   2  -4  16    2.24    6.65
   2  -4  16    2.02    8.22
 -10  -1   2  216.74   12.38
  -2   6  18   58.44   21.19
  -2   6  18   55.64   37.14
  -2  -3  16  275.50   31.22
  -2  -3  16  263.17   15.87
   3 -13  -4  437.94   29.17
   3 -13  -4  425.73   41.79
   7  -5  11  163.70   16.12
   7  -5  11  145.75   13.15
   3 -13  -5  398.27   25.07
   3 -13  -5  420.78   28.62
   0   8  18 1365.36   59.09
   0   8  18 1363.68   55.15
   4  -9   9 1215.12   51.54
   4  -9   9 1163.94   63.23
  -2  -8  11  911.62   47.50
  -2  -8  11  936.87   46.61
  -8   0  10   86.25   10.33
   0  -4  16 1356.26   63.11
   0  -4  16 1407.57   55.67
  -3  -2  16    3.03    4.99
  10  -3   2   60.25   13.98
   2  -7  13   27.26   18.72
   2  -7  13   18.80   18.50
   2  -7  13   19.08   18.21
   2   2  19   81.39   11.48
   2   2  19   86.09   10.30
   5  11  12  932.35   51.62
  -5  -8   8   14.56   15.40
  -3 -12   2  200.90   17.78
  -3 -12   2  178.91   13.60
   7   8  13   14.55   10.79
  -6   5  14  199.91   12.33
  -6   5  14  210.27   17.26
  -7  -8   4  650.68   37.52
  -1   9  17  119.90   23.57
  -1   9  17  105.89   11.73
  -8  -2   9    5.57    8.89
   5  10  14   19.28   19.51
  -3 -10   7  253.11   20.53
  -3 -10   7  247.68   25.52
  -6 -11  -2  164.63   13.68
  -6   7  13   29.46   18.72
   6  -7 -13   29.49    7.03
  10   3   6    2.90    3.41
  -3   0  17   79.75   24.41
  -3   0  17  105.70   19.65
[truncated: 119,527 more chars]
