# Supplementary material for: Structure of a diorganotelluroxonium(IV) cation, {[2,6-(CH2NMe2)2C6H3Te(μ-O)]2}2+, with the tri­chlorido­(dimethyl sulfoxide)­platinum(II) anion
Source: Acta Crystallogr E Crystallogr Commun. 2020 Aug 28;76(Pt 9):1520–4. doi: 10.1107/S2056989020011482 (PMC7472760; doi:10.1107/S2056989020011482)
Supplement: Supplementary file 2 [file e-76-01520-Isup2.hkl]

data_I                                                                          
_shelx_title ' shelxl in P-1'                                                   
_shelx_refln_list_code          4                                               
_shelx_F_calc_maximum      319.70                                               
_exptl_crystal_F_000      1216.00                                               
_reflns_d_resolution_high  0.8300                                               
                                                                                
loop_                                                                           
 _space_group_symop_operation_xyz                                               
 'x, y, z'                                                                      
 '-x, -y, -z'                                                                   
                                                                                
_cell_length_a     9.6333                                                       
_cell_length_b    12.7701                                                       
_cell_length_c    17.9560                                                       
_cell_angle_alpha  73.817                                                       
_cell_angle_beta   83.550                                                       
_cell_angle_gamma  88.865                                                       
                                                                                
_shelx_F_squared_multiplier     1.000                                           
                                                                                
loop_                                                                           
 _refln_index_h                                                                 
 _refln_index_k                                                                 
 _refln_index_l                                                                 
 _refln_F_squared_calc                                                          
 _refln_F_squared_meas                                                          
 _refln_F_squared_sigma                                                         
 _refln_observed_status                                                         
   2   0   0        300.33        250.82        23.74 o                         
   3   0   0      25047.62      24357.75       321.03 o                         
   4   0   0       1046.86       1286.00        36.86 o                         
   5   0   0      29343.52      28933.97       453.63 o                         
   6   0   0        175.81        183.47        28.27 o                         
   7   0   0        739.05        733.19        33.03 o                         
   8   0   0      14263.03      14367.64       361.75 o                         
   9   0   0       1058.27        996.04        55.50 o                         
  10   0   0       1110.87       1275.02       119.96 o                         
  11   0   0        633.23        636.77       165.64 o                         
 -11   1   0       1830.01       1835.02       159.08 o                         
 -10   1   0      10576.03      11135.87       544.97 o                         
  -9   1   0       1299.06       1237.07        56.86 o                         
  -8   1   0       1548.31       1526.68        61.91 o                         
  -7   1   0         75.10         81.39        18.28 o                         
  -6   1   0        146.77        156.34        20.73 o                         
  -5   1   0        105.50         99.69        13.68 o                         
  -4   1   0          4.77         15.73         4.98 o                         
  -3   1   0       1338.24       1188.58        31.74 o                         
  -2   1   0      33627.40      33489.29       370.16 o                         
   2   1   0      32552.16      31871.99       687.99 o                         
   3   1   0      25768.12      25291.24       679.40 o                         
   4   1   0       3121.78       3258.48        69.48 o                         
   5   1   0          8.87         68.70        28.77 o                         
   6   1   0      17659.02      17998.85       287.02 o                         
   7   1   0      31746.99      32082.18       948.29 o                         
   8   1   0       3691.55       3679.49       279.78 o                         
   9   1   0       1737.10       1861.64        89.34 o                         
 -11   2   0       3420.33       3332.67       245.24 o                         
 -10   2   0         81.56        113.18        95.65 o                         
  -9   2   0        345.44        304.71       107.18 o                         
  -8   2   0       1939.17       1845.06        62.80 o                         
  -7   2   0       3237.48       3141.56        84.79 o                         
  -6   2   0        191.66        224.06        19.07 o                         
  -5   2   0        339.31        353.17        24.45 o                         
  -4   2   0       2636.83       2564.03        48.09 o                         
  -3   2   0         73.85         63.50        14.15 o                         
  -2   2   0      48497.55      46749.50       496.67 o                         
  -1   2   0       2998.37       3079.90       170.39 o                         
   0   2   0      21255.43      21787.38       298.04 o                         
   1   2   0      54912.78      50652.66       672.16 o                         
   2   2   0         65.61        107.30        73.04 o                         
   3   2   0       1886.38       1850.16       118.54 o                         
   4   2   0         48.50         56.01        35.37 o                         
   5   2   0      26542.31      25114.80      1043.81 o                         
   6   2   0      49199.57      49737.52      1025.37 o                         
   8   2   0       2686.03       2658.81       155.12 o                         
   9   2   0       2972.31       2872.04       197.18 o                         
  10   2   0      11974.59      12092.73       533.77 o                         
 -11   3   0        182.63        131.72       316.69 o                         
 -10   3   0       8717.69       8832.31       430.77 o                         
  -9   3   0      20336.89      21624.91       993.04 o                         
  -8   3   0       2802.86       2841.38       192.66 o                         
  -7   3   0       1053.08       1037.45        57.20 o                         
  -6   3   0      13222.63      13343.27       274.58 o                         
  -5   3   0        328.29        255.81        17.23 o                         
  -4   3   0      37567.65      37982.80       408.45 o                         
  -3   3   0        493.38        509.76        18.16 o                         
  -2   3   0       3159.04       3075.65        48.15 o                         
  -1   3   0         58.63        108.29        26.30 o                         
   0   3   0        174.02        167.94        31.86 o                         
   1   3   0       1580.84       1494.90        79.80 o                         
   2   3   0       6060.16       5437.35       259.71 o                         
   3   3   0      11399.44      10701.59       250.89 o                         
   4   3   0        154.23        119.55        62.18 o                         
   5   3   0       2302.31       2123.22       113.29 o                         
   9   3   0       4610.17       4351.82       220.25 o                         
  10   3   0         25.80         38.67        68.52 o                         
 -11   4   0       6165.41       6146.26       449.54 o                         
 -10   4   0       2011.19       1883.64       163.94 o                         
  -9   4   0       1262.43       1425.17       160.10 o                         
  -8   4   0       2018.72       2040.28        63.91 o                         
  -7   4   0       9905.26      10110.36       252.16 o                         
  -6   4   0      13790.04      13429.06       215.27 o                         
  -5   4   0       1417.28       1358.45        36.12 o                         
  -4   4   0       9275.56       9457.02       138.20 o                         
  -3   4   0       9585.66      10023.37        83.45 o                         
  -2   4   0      90994.26      94567.62       486.85 o                         
  -1   4   0       8143.62       8392.38       200.25 o                         
   0   4   0       1472.17       1477.91        72.77 o                         
   1   4   0       7773.36       7119.48       301.21 o                         
   2   4   0      26542.63      28115.10       356.60 o                         
   3   4   0         80.26         94.15        25.41 o                         
   4   4   0      12285.52      11646.92       259.93 o                         
   5   4   0       7321.82       6840.12       162.25 o                         
   9   4   0        245.82        206.45       126.41 o                         
  10   4   0       2544.86       2470.53       115.35 o                         
 -10   5   0       1244.01       1316.40       141.67 o                         
  -9   5   0       3653.71       3876.95       368.93 o                         
  -8   5   0       3862.45       3934.39       249.87 o                         
  -7   5   0       6457.61       5919.71       223.81 o                         
  -6   5   0        270.75        296.51        68.88 o                         
  -5   5   0       1158.87       1200.96        49.13 o                         
  -4   5   0      58348.25      60533.80       727.50 o                         
  -3   5   0      23153.41      23214.63       235.92 o                         
  -2   5   0       1919.36       1911.46        58.68 o                         
  -1   5   0      23069.66      24063.97       559.92 o                         
   0   5   0       6981.57       7427.66       363.02 o                         
   1   5   0      13427.54      12888.35       798.06 o                         
   2   5   0        426.67        507.32        57.66 o                         
   3   5   0       2523.91       2634.16       150.49 o                         
   4   5   0      19136.99      19397.44       410.76 o                         
   5   5   0          4.85         72.70        66.26 o                         
   6   5   0       3413.37       3294.45       152.64 o                         
   7   5   0       1672.23       1735.98       111.25 o                         
   8   5   0       7898.70       7141.33       297.02 o                         
   9   5   0        621.17        640.96       133.42 o                         
  10   5   0       2660.01       2404.45       103.47 o                         
 -10   6   0        354.67        260.27        80.28 o                         
  -9   6   0          5.54         34.60        61.05 o                         
  -8   6   0       1492.30       1276.38       143.70 o                         
  -7   6   0        608.82        599.28        83.11 o                         
  -6   6   0       3733.94       3740.95       118.49 o                         
  -5   6   0       1301.56       1305.99        42.45 o                         
  -4   6   0       2298.69       2253.57        75.47 o                         
  -3   6   0       3525.87       3463.59        75.38 o                         
  -2   6   0      12052.85      11334.93       391.53 o                         
  -1   6   0      88054.57      88634.95       713.43 o                         
   0   6   0       7478.87       7693.60       256.49 o                         
   1   6   0       2122.79       2200.33       136.47 o                         
   2   6   0      35666.18      37570.17       649.21 o                         
   3   6   0        518.26        390.07        70.89 o                         
   4   6   0      26899.28      27588.34       644.58 o                         
   5   6   0       1038.75       1025.04       107.18 o                         
   6   6   0       2355.29       2057.65       197.07 o                         
   7   6   0      19355.22      19913.46       576.96 o                         
   8   6   0       1769.73       1610.93       242.97 o                         
   9   6   0        618.99        566.79       163.49 o                         
  10   6   0       9268.97       9060.47       566.22 o                         
 -10   7   0         95.70         50.31        71.80 o                         
  -9   7   0          5.32         -8.14        60.38 o                         
  -8   7   0       4244.31       4504.91       312.17 o                         
  -7   7   0         10.63          8.35        40.43 o                         
  -6   7   0       1878.10       2063.03        59.01 o                         
  -5   7   0        145.19        166.29        44.04 o                         
  -4   7   0        466.52        523.34        55.03 o                         
  -3   7   0      11034.93      10910.79       276.73 o                         
  -2   7   0      10285.45      10344.87       246.56 o                         
  -1   7   0        104.68        124.87        58.97 o                         
   0   7   0        344.38        433.65        44.27 o                         
   1   7   0       5611.72       6063.95       298.04 o                         
   2   7   0      11998.96      12661.55       398.66 o                         
   3   7   0        399.68        422.86        73.94 o                         
   4   7   0       6124.56       6504.56       281.08 o                         
   5   7   0       8599.36       8862.16       323.14 o                         
   6   7   0       7735.77       7980.49       272.37 o                         
   7   7   0       4735.36       4759.53       275.76 o                         
   8   7   0       2120.38       1919.71       207.92 o                         
   9   7   0       4727.35       4868.52       279.04 o                         
  10   7   0       1881.10       1826.21       170.73 o                         
  -9   8   0        227.75        177.06       158.63 o                         
  -8   8   0       5755.44       5479.98       297.16 o                         
  -7   8   0       1273.04       1078.32       111.97 o                         
  -6   8   0        130.46        141.04        90.94 o                         
  -5   8   0       1733.96       1655.23        85.68 o                         
  -4   8   0       1811.67       1858.31        83.10 o                         
  -3   8   0        207.10        288.79       151.00 o                         
  -2   8   0      10991.83      11842.70       456.16 o                         
  -1   8   0       9769.21       9992.91       308.16 o                         
   0   8   0       3082.96       3311.32       153.24 o                         
   1   8   0       1693.26       1884.50       144.16 o                         
   2   8   0        574.90        602.18        83.44 o                         
   3   8   0          0.84         17.86        42.85 o                         
   4   8   0      20616.81      22014.30       657.58 o                         
   5   8   0      41518.42      43557.12       888.23 o                         
   6   8   0      10890.08      11005.62       426.82 o                         
   7   8   0       5122.14       5260.74       227.82 o                         
   8   8   0       2420.50       2421.49       157.84 o                         
   9   8   0       3882.53       3850.27       217.76 o                         
  -9   9   0       1035.33        882.58       136.58 o                         
  -8   9   0          0.22         14.63        29.02 o                         
  -7   9   0       6413.82       6097.27       276.31 o                         
  -6   9   0      13223.83      12885.67       488.61 o                         
  -5   9   0      19148.78      18842.28       895.86 o                         
  -4   9   0       1712.95       1663.61       188.40 o                         
  -3   9   0       3770.47       4090.77       267.34 o                         
  -2   9   0       4293.69       4483.91       185.70 o                         
  -1   9   0       2451.31       2438.93       140.81 o                         
   0   9   0          3.75         45.80        54.98 o                         
   1   9   0       9459.91      10278.76       377.12 o                         
   2   9   0         23.51         25.21        69.19 o                         
   3   9   0       1536.56       1771.14       145.97 o                         
   4   9   0       8748.77       8555.87       318.16 o                         
   5   9   0         91.46        152.98       100.51 o                         
   6   9   0       5427.13       5796.21       421.84 o                         
   7   9   0       3940.54       4362.34       328.00 o                         
   8   9   0       2652.25       2729.70       228.05 o                         
   9   9   0         39.13         34.94        61.39 o                         
  -8  10   0       3340.73       3379.99       221.66 o                         
  -7  10   0       4319.96       4232.82       207.17 o                         
  -6  10   0        454.62        402.64        98.78 o                         
  -5  10   0       5776.03       5784.93       209.96 o                         
  -4  10   0        605.11        652.94        98.13 o                         
  -3  10   0      11876.38      12419.74       353.18 o                         
  -2  10   0        597.25        652.63       120.64 o                         
  -1  10   0       6702.26       7085.92       244.20 o                         
   0  10   0       6766.34       6991.71       285.39 o                         
   1  10   0          6.60         26.15        47.31 o                         
   2  10   0       2613.10       2897.19       125.83 o                         
   3  10   0      15432.06      15921.07       521.45 o                         
   4  10   0      12245.90      12508.35       481.65 o                         
   6  10   0       6815.57       7238.23       384.08 o                         
   7  10   0       9404.03       8604.94       527.89 o                         
   8  10   0       1488.32       1377.00       132.85 o                         
  -7  11   0        322.20        217.76       143.02 o                         
  -6  11   0       2008.63       2031.24       169.54 o                         
  -5  11   0      15263.20      15473.20       888.34 o                         
  -4  11   0       7146.50       6839.71       335.29 o                         
  -3  11   0        244.76        307.79       134.66 o                         
  -2  11   0       5140.73       5535.01       253.55 o                         
  -1  11   0       1206.59       1287.23       102.33 o                         
   0  11   0       5543.12       5576.27       228.17 o                         
   1  11   0       1801.68       1562.21       214.09 o                         
   2  11   0        143.71        127.01       116.84 o                         
   3  11   0       9857.41      10631.52       383.79 o                         
   4  11   0        128.29        136.35       117.70 o                         
   5  11   0       7199.02       7328.34       537.39 o                         
   6  11   0      11543.25      12228.97       550.39 o                         
   7  11   0       1042.17       1075.80       190.29 o                         
  -6  12   0       1075.60        984.66       161.00 o                         
  -5  12   0        231.70        192.35       156.43 o                         
  -4  12   0         48.38         40.50        31.32 o                         
  -3  12   0       1151.95       1108.25       150.88 o                         
  -2  12   0       4093.34       4284.77       165.22 o                         
  -1  12   0         33.71         13.78        34.46 o                         
   0  12   0       4455.70       4574.16       174.74 o                         
   1  12   0       9608.69      10211.54       407.00 o                         
   2  12   0        397.30        441.86        78.49 o                         
   3  12   0       8151.60       8633.10       387.34 o                         
   4  12   0       1100.59       1256.52       114.92 o                         
   5  12   0        335.35        319.07       209.85 o                         
   6  12   0       6412.49       6367.75       500.53 o                         
  -5  13   0         21.24         40.34        38.69 o                         
  -4  13   0        156.84        110.80        87.00 o                         
  -3  13   0       3404.54       3103.96       217.65 o                         
  -2  13   0        269.91        203.84       101.69 o                         
  -1  13   0       2004.82       1943.94       126.71 o                         
   0  13   0       2390.56       2455.39       154.71 o                         
   1  13   0       1900.08       2010.43       142.47 o                         
   2  13   0       3086.19       2943.72       151.28 o                         
   3  13   0       2414.37       2387.93       146.78 o                         
   4  13   0       1707.42       1729.00       118.65 o                         
   5  13   0        433.05        509.61       160.72 o                         
  -3  14   0       7805.64       7437.59       448.79 o                         
  -2  14   0        293.94        321.99       196.81 o                         
  -1  14   0        274.48        240.42       146.70 o                         
   0  14   0       6641.07       6644.49       341.34 o                         
   1  14   0         55.43         88.30        68.30 o                         
   2  14   0        150.11        207.24       137.49 o                         
   3  14   0        359.09        361.94        70.54 o                         
  -2 -14   1       2491.63       2566.10       196.33 o                         
  -1 -14   1       1567.16       1572.36       112.86 o                         
   0 -14   1        985.92        988.38       198.96 o                         
   1 -14   1       8904.40       9295.23       470.83 o                         
   2 -14   1       4482.16       4351.66       263.27 o                         
   3 -14   1       1765.86       1916.56       165.66 o                         
  -4 -13   1       1050.23       1175.37       117.64 o                         
  -3 -13   1        586.30        540.61       182.21 o                         
  -2 -13   1        114.00         80.23        53.27 o                         
  -1 -13   1       4337.19       4395.13       280.34 o                         
   0 -13   1       6199.61       5874.40       366.46 o                         
   1 -13   1       1010.48        949.07       145.05 o                         
   2 -13   1        984.29       1087.48       242.51 o                         
   3 -13   1       2824.61       2731.50       197.20 o                         
   4 -13   1       2028.92       1926.95       146.28 o                         
   5 -13   1       2553.42       2480.35       187.11 o                         
  -6 -12   1       5984.24       5580.26       429.64 o                         
  -5 -12   1       3183.02       3300.04       443.72 o                         
  -4 -12   1          7.59         44.18        48.44 o                         
  -3 -12   1        681.64        786.60       105.38 o                         
  -2 -12   1      14710.72      15460.96       491.70 o                         
  -1 -12   1       2589.78       2579.95       139.14 o                         
   0 -12   1       1642.14       1632.43       125.54 o                         
   1 -12   1         39.17         64.00        62.76 o                         
   2 -12   1         72.35         63.40        55.68 o                         
   3 -12   1         44.24         47.22        50.53 o                         
   4 -12   1          0.35         14.38        36.49 o                         
   5 -12   1         12.81         25.02        37.79 o                         
   6 -12   1       5342.29       5117.18       321.44 o                         
  -7 -11   1       9546.57       9996.42       710.49 o                         
  -6 -11   1        604.93        591.66       167.11 o                         
  -5 -11   1       1717.86       1623.71       146.98 o                         
  -4 -11   1      19785.73      21926.72       624.28 o                         
  -3 -11   1       7095.54       7648.91       254.05 o                         
  -2 -11   1       1634.71       1644.69       138.29 o                         
  -1 -11   1        171.02        211.54       104.51 o                         
   0 -11   1         19.50         35.46        58.88 o                         
   1 -11   1       2827.66       3006.73       151.12 o                         
   2 -11   1        530.14        669.08       216.36 o                         
   3 -11   1        551.09        603.16        99.43 o                         
   4 -11   1         32.38         33.92       122.22 o                         
   5 -11   1        275.58        265.26       156.58 o                         
   6 -11   1       1479.79       1220.97       145.60 o                         
   7 -11   1        410.54        333.17       224.70 o                         
  -8 -10   1        143.41        144.61       113.86 o                         
  -7 -10   1       1060.23       1143.53       186.56 o                         
  -6 -10   1      14215.18      14377.30       706.87 o                         
  -5 -10   1        449.60        561.25       299.17 o                         
  -4 -10   1      26379.39      27769.24      1226.29 o                         
  -3 -10   1        123.80        146.92        87.52 o                         
  -2 -10   1       5564.45       5603.86       266.43 o                         
  -1 -10   1      42517.77      46387.16       628.81 o                         
   0 -10   1         43.33         87.07        37.68 o                         
   1 -10   1       4542.91       4724.76       189.85 o                         
   2 -10   1      11291.45      11760.34       463.39 o                         
   3 -10   1        133.37        312.81       157.88 o                         
   4 -10   1      20063.44      20140.14       470.63 o                         
   5 -10   1        472.78        435.67       241.57 o                         
   6 -10   1        146.62        128.02       110.95 o                         
   7 -10   1       4125.56       3898.04       228.45 o                         
   8 -10   1        748.19        679.77       101.42 o                         
  -8  -9   1          1.61          4.18        47.71 o                         
  -7  -9   1         56.72         66.03        64.67 o                         
  -6  -9   1       3648.24       3532.34       236.98 o                         
  -5  -9   1        461.85        519.19       121.43 o                         
  -4  -9   1        134.67        207.92       101.53 o                         
  -3  -9   1      10709.76      11565.17       382.49 o                         
  -2  -9   1        470.56        528.54        85.26 o                         
  -1  -9   1       9697.76      10519.57       302.09 o                         
   0  -9   1       5644.00       6183.58       211.20 o                         
   1  -9   1       1405.71       1467.55        99.90 o                         
   2  -9   1      12470.58      13235.06       346.72 o                         
   3  -9   1       1230.93       1226.90        93.58 o                         
   4  -9   1        566.09        504.48       132.71 o                         
   5  -9   1       2780.94       2734.23       152.78 o                         
   6  -9   1      16462.55      16604.21       700.54 o                         
   7  -9   1       5415.23       4915.85       274.48 o                         
   8  -9   1       5787.32       5611.91       211.54 o                         
   9  -9   1       1345.50       1330.42       308.55 o                         
  -9  -8   1          9.94          0.11        41.16 o                         
  -8  -8   1       1464.64       1696.30       134.66 o                         
  -7  -8   1       2376.45       2296.21       212.67 o                         
  -6  -8   1       4176.91       4438.66       244.33 o                         
  -5  -8   1         68.72        100.74       101.31 o                         
  -4  -8   1        574.65        706.87       260.72 o                         
  -3  -8   1       3369.25       3550.65       250.44 o                         
  -2  -8   1       2044.37       2193.10       152.98 o                         
  -1  -8   1       1757.69       1993.25       147.90 o                         
   0  -8   1       9461.33      10441.51       324.43 o                         
   1  -8   1       1093.50       1035.26        74.02 o                         
   2  -8   1       4528.19       4420.21       178.28 o                         
   3  -8   1         13.45         43.88        44.17 o                         
   4  -8   1      16694.52      16741.86       640.45 o                         
   5  -8   1      20156.70      19664.61       368.08 o                         
   6  -8   1       1532.37       1452.61       118.23 o                         
   7  -8   1       3463.58       3297.54       166.96 o                         
   8  -8   1       3647.22       3489.05       175.93 o                         
   9  -8   1       6453.88       6329.99       471.02 o                         
  -9  -7   1       1031.72       1062.69       131.83 o                         
  -8  -7   1          4.23         40.36        52.01 o                         
  -7  -7   1       1616.73       1608.67       182.15 o                         
  -6  -7   1      11696.84      12264.13       434.84 o                         
  -5  -7   1      25236.82      26773.04       843.46 o                         
  -4  -7   1         96.29        127.08       101.08 o                         
  -3  -7   1        937.20       1023.34       230.08 o                         
  -2  -7   1         55.48         82.08        81.75 o                         
  -1  -7   1        516.44        513.47        79.48 o                         
   0  -7   1        982.43       1059.27        75.17 o                         
   1  -7   1        313.34        365.72        49.88 o                         
   2  -7   1       7271.32       7326.04       182.82 o                         
   3  -7   1       2476.40       2155.60       116.74 o                         
   4  -7   1         73.21         73.06        33.62 o                         
   5  -7   1        580.51        584.80        43.33 o                         
   6  -7   1         12.98         20.72         7.75 o                         
   7  -7   1      23281.35      23068.07       484.61 o                         
   8  -7   1       4001.06       4299.13       298.49 o                         
   9  -7   1       2540.07       2596.73       207.70 o                         
  10  -7   1       5730.21       5933.13       456.10 o                         
 -10  -6   1       3599.70       3685.55       173.71 o                         
  -9  -6   1        653.86        677.59       245.80 o                         
  -8  -6   1      30658.72      32199.42      1514.49 o                         
  -7  -6   1      23659.31      25476.65       630.33 o                         
  -6  -6   1        380.79        429.19        85.59 o                         
  -5  -6   1        894.31        895.92       138.50 o                         
  -4  -6   1        418.39        429.64        80.50 o                         
  -3  -6   1      24938.02      25646.92       520.55 o                         
  -2  -6   1       3468.00       3237.92       186.44 o                         
  -1  -6   1        752.42        885.35        67.06 o                         
   0  -6   1      18283.19      18768.76      1485.43 o                         
   1  -6   1       4971.12       5129.91       329.26 o                         
   2  -6   1      10705.42      11043.15       281.84 o                         
   3  -6   1          4.28          6.95        21.25 o                         
   4  -6   1       2067.45       1868.15        70.92 o                         
   5  -6   1       6081.68       5790.84       113.43 o                         
   6  -6   1       2505.92       2526.31        92.07 o                         
   7  -6   1        165.63        252.16       105.44 o                         
   8  -6   1         36.38        110.24        86.95 o                         
   9  -6   1       1226.69       1273.55       155.01 o                         
  10  -6   1       3823.27       4088.95       249.08 o                         
 -10  -5   1       4546.85       4378.36       257.56 o                         
  -9  -5   1       6763.25       6740.52       450.45 o                         
  -8  -5   1      12496.28      12451.71       601.61 o                         
  -7  -5   1       1787.40       1707.15       106.96 o                         
  -6  -5   1          4.33         16.28        52.57 o                         
  -5  -5   1      50345.57      51511.04      1076.93 o                         
  -4  -5   1      28475.32      29953.52       563.17 o                         
  -3  -5   1       4705.72       4598.30       213.13 o                         
  -2  -5   1      17807.52      19071.93       381.82 o                         
  -1  -5   1       1385.92       1424.83       141.22 o                         
   0  -5   1      26664.92      28493.99       474.70 o                         
   1  -5   1         16.14         62.21        21.98 o                         
   2  -5   1       3377.79       3591.52       117.37 o                         
   3  -5   1       1501.29       1328.93        96.78 o                         
   4  -5   1       2595.34       2493.98        81.69 o                         
   5  -5   1       6921.73       7182.40       143.98 o                         
   6  -5   1       9122.93       8772.57       149.87 o                         
   7  -5   1       2229.99       2063.98       219.34 o                         
   8  -5   1        430.99        431.00       216.06 o                         
   9  -5   1        914.08       1048.67       133.75 o                         
  10  -5   1        226.67        250.89       177.28 o                         
 -10  -4   1       4974.56       4834.41       186.48 o                         
  -9  -4   1        464.00        516.12        57.46 o                         
  -8  -4   1       2161.04       2107.17       118.26 o                         
  -7  -4   1       8571.37       8382.54       306.29 o                         
  -6  -4   1       1409.53       1231.94        94.86 o                         
  -5  -4   1       7690.22       7108.95       150.78 o                         
  -4  -4   1       3968.91       3881.48       173.67 o                         
  -3  -4   1      30791.23      31613.97       522.58 o                         
  -1  -4   1        218.06        235.85        39.57 o                         
   0  -4   1        447.32        461.89        30.99 o                         
   1  -4   1      13277.69      13734.07       158.95 o                         
   2  -4   1      30056.03      30645.90       299.73 o                         
   3  -4   1      85776.45      86289.20      1630.04 o                         
   4  -4   1       3117.56       3273.27        58.68 o                         
   5  -4   1       3092.87       3118.70        45.45 o                         
   6  -4   1      18408.51      18631.78       298.25 o                         
   7  -4   1       3585.62       4163.80       252.81 o                         
   8  -4   1        535.50        583.75        92.37 o                         
   9  -4   1       3773.72       3733.93       293.74 o                         
  10  -4   1        334.64        321.33       284.02 o                         
  11  -4   1        195.62        154.56       205.32 o                         
 -10  -3   1         71.70         67.43        61.73 o                         
  -9  -3   1        976.05        905.14        60.45 o                         
  -8  -3   1       2548.36       2404.11        98.06 o                         
  -6  -3   1        682.34        617.67        72.59 o                         
  -5  -3   1       7256.20       6928.10       139.60 o                         
  -4  -3   1       8959.99       8255.78       198.06 o                         
  -3  -3   1          9.76         18.27        20.87 o                         
  -2  -3   1       6145.38       5979.49       640.00 o                         
  -1  -3   1        363.17        393.57        44.09 o                         
   0  -3   1        111.47        140.37        37.14 o                         
   1  -3   1      40458.19      42061.38       462.10 o                         
   2  -3   1       2752.09       2736.74        48.61 o                         
   3  -3   1        800.14        697.33        23.57 o                         
   4  -3   1       7319.31       7328.22       116.00 o                         
   5  -3   1      10554.05      10180.57       175.23 o                         
   6  -3   1       4714.40       4830.32       165.52 o                         
   7  -3   1      18841.16      18965.40       377.61 o                         
   8  -3   1        912.42        876.78        57.78 o                         
   9  -3   1        417.48        324.49       261.86 o                         
  10  -3   1       5859.92       6663.98       327.77 o                         
  11  -3   1        650.70        668.55       277.01 o                         
 -10  -2   1        558.30        568.48        71.00 o                         
  -9  -2   1       6082.66       6082.38       212.45 o                         
  -8  -2   1         81.49        111.03        93.62 o                         
  -7  -2   1         27.61         43.19        54.04 o                         
  -6  -2   1       8703.84       7702.24       320.87 o                         
  -5  -2   1       4614.96       4483.72       140.99 o                         
  -4  -2   1       5429.42       4967.68       160.15 o                         
  -3  -2   1      26859.32      25581.27       494.06 o                         
  -2  -2   1       3591.70       3359.58       113.86 o                         
  -1  -2   1      14965.64      15354.39       235.40 o                         
   0  -2   1       1491.99       1364.91        89.77 o                         
   1  -2   1       2772.19       2656.10        69.07 o                         
   2  -2   1      25095.34      25143.40       207.12 o                         
   3  -2   1      93515.75      92639.29      1452.73 o                         
   4  -2   1      50615.44      51106.10       391.58 o                         
   5  -2   1          1.58         11.33         8.53 o                         
   6  -2   1       4697.33       4389.59       169.60 o                         
   7  -2   1       7033.50       7087.47       157.55 o                         
   8  -2   1       6760.82       6568.70       181.75 o                         
   9  -2   1       1735.27       1790.36       145.29 o                         
  10  -2   1        128.32        129.91       103.91 o                         
  11  -2   1       5683.98       5889.04       417.54 o                         
 -10  -1   1       3194.54       3028.41       171.74 o                         
  -9  -1   1        618.62        355.81       207.02 o                         
  -8  -1   1       4377.31       4257.68       249.25 o                         
  -7  -1   1      15850.22      15289.05       754.26 o                         
  -6  -1   1      27853.90      26988.01       592.70 o                         
  -5  -1   1       3958.36       3896.79       127.86 o                         
  -4  -1   1      17068.60      16451.58       179.93 o                         
  -3  -1   1      25599.57      24568.29       352.42 o                         
  -2  -1   1       4957.05       4616.05       131.83 o                         
   1  -1   1        658.66        628.77        46.07 o                         
   2  -1   1         76.42         90.93         7.13 o                         
   3  -1   1      13631.42      13580.08       215.17 o                         
   4  -1   1       1549.40       1608.15        30.37 o                         
   5  -1   1        117.03        108.46        14.61 o                         
   6  -1   1       5246.94       5096.85       129.82 o                         
   7  -1   1        321.55        336.03        23.18 o                         
   8  -1   1        242.81        254.98        33.75 o                         
   9  -1   1       5577.14       5460.64       349.82 o                         
  10  -1   1        567.28        473.74       102.55 o                         
  11  -1   1       7676.01       8323.75       619.82 o                         
 -11   0   1         50.37         52.46        73.49 o                         
 -10   0   1        795.06        782.40       152.18 o                         
  -9   0   1      22497.12      23892.72       748.31 o                         
  -8   0   1      26816.88      25470.50      2109.83 o                         
  -7   0   1        678.67        633.41        31.80 o                         
  -6   0   1       2745.80       2565.86        64.36 o                         
  -5   0   1       3585.86       3280.39        82.17 o                         
  -4   0   1      14720.81      13748.39       211.19 o                         
  -3   0   1       7262.86       7206.73       181.76 o                         
  -2   0   1        422.55        396.87        19.84 o                         
   2   0   1      10549.94      10339.81       399.23 o                         
   3   0   1       8545.49       8522.36       173.12 o                         
   4   0   1       1285.56       1299.14        33.24 o                         
   5   0   1       8812.40       8276.65       141.66 o                         
   6   0   1       5773.22       5797.59        91.54 o                         
   7   0   1       3844.59       3898.34       105.11 o                         
   8   0   1       2657.75       2571.43        64.47 o                         
   9   0   1       3508.96       3591.18       180.92 o                         
  10   0   1       4907.16       5138.29       365.54 o                         
  11   0   1       2083.51       2352.29       172.99 o                         
 -11   1   1       2716.50       2789.06       175.36 o                         
 -10   1   1       2983.41       3035.65       189.27 o                         
  -9   1   1        193.99        192.10        53.36 o                         
  -8   1   1         55.31         48.67        21.47 o                         
  -7   1   1       1690.11       1612.25        47.88 o                         
  -6   1   1      39516.62      38368.12       952.98 o                         
  -5   1   1       4788.47       4435.35        85.05 o                         
  -4   1   1        384.74        410.75        17.23 o                         
  -3   1   1      38321.88      36828.74       288.20 o                         
  -2   1   1        771.85        873.27        27.14 o                         
   2   1   1      45818.86      46103.43       653.90 o                         
   3   1   1       5342.59       5439.20       130.18 o                         
   4   1   1      11015.93      11072.40       169.05 o                         
   5   1   1      20300.34      18992.61       574.55 o                         
   6   1   1       5773.93       5868.85       217.82 o                         
   7   1   1        430.73        430.09        50.14 o                         
   8   1   1       7624.63       7375.09       271.92 o                         
   9   1   1       2263.12       2141.36       107.07 o                         
 -11   2   1         86.22        125.16       117.25 o                         
 -10   2   1        459.01        471.36        92.71 o                         
  -9   2   1       4923.07       4841.13       147.10 o                         
  -8   2   1        968.30        975.46        54.71 o                         
  -7   2   1       1796.28       1775.56        61.70 o                         
  -6   2   1        740.69        804.90        42.05 o                         
  -5   2   1        731.80        724.27        30.77 o                         
  -4   2   1      11369.45      10675.28        95.70 o                         
  -3   2   1      88391.90      87230.90       775.24 o                         
  -2   2   1      14034.16      13876.88       118.28 o                         
  -1   2   1      12611.36      13936.30       224.71 o                         
   0   2   1      26493.31      25141.02       233.17 o                         
   1   2   1      47031.01      54072.39       688.45 o                         
   2   2   1      75142.79      75979.89       678.25 o                         
   3   2   1       8477.38       8458.56       154.43 o                         
   4   2   1       1920.43       1570.71        64.57 o                         
   5   2   1      48754.92      46183.80      1422.59 o                         
   6   2   1       4756.60       4480.38       239.47 o                         
   8   2   1        923.50        992.13       123.13 o                         
   9   2   1         90.11         73.49        54.61 o                         
 -11   3   1         16.30         22.73        36.63 o                         
 -10   3   1       1861.79       1815.12       151.62 o                         
  -9   3   1       1852.20       1645.42       194.81 o                         
  -8   3   1       4232.01       4196.47       145.41 o                         
  -7   3   1       7047.92       6989.91       131.55 o                         
  -6   3   1       3701.41       3640.40       124.33 o                         
  -5   3   1        201.70        206.14        23.95 o                         
  -4   3   1       4594.46       4558.46        81.18 o                         
  -3   3   1        148.84        168.42         9.18 o                         
  -2   3   1      11888.75      12038.00        78.87 o                         
  -1   3   1      39347.63      39934.88       723.88 o                         
   0   3   1      57178.29      59305.88       729.49 o                         
   2   3   1       7643.15       7494.84       181.97 o                         
   3   3   1      22152.79      21647.36       659.44 o                         
   4   3   1       6112.24       5914.17       269.07 o                         
   5   3   1        198.59        162.79        29.66 o                         
   9   3   1      15126.06      14417.55       607.27 o                         
  10   3   1         94.01         79.26        78.24 o                         
 -11   4   1       1880.06       1750.45       180.22 o                         
 -10   4   1      13490.15      14085.25       548.13 o                         
  -9   4   1        266.21        328.11       266.49 o                         
  -8   4   1        638.85        603.99        43.59 o                         
  -7   4   1      11874.36      12212.51       269.54 o                         
  -6   4   1        364.53        363.24        25.25 o                         
  -5   4   1       2532.97       2441.49        47.24 o                         
  -4   4   1      54692.54      55505.71       654.58 o                         
  -3   4   1       2498.85       2270.63        42.10 o                         
  -2   4   1       1157.02       1023.68        26.51 o                         
  -1   4   1      23733.45      24753.60       455.77 o                         
   0   4   1       2568.16       2475.42       148.86 o                         
   1   4   1      14219.68      13763.54       282.36 o                         
   2   4   1      30082.10      28715.94       233.77 o                         
   3   4   1      42056.65      40395.48      1024.36 o                         
  10   4   1       5366.96       5175.38       269.66 o                         
 -10   5   1        236.40        192.32       252.36 o                         
  -9   5   1       2135.58       2126.84       168.24 o                         
  -8   5   1      15782.31      15639.79       288.39 o                         
  -7   5   1       3127.81       2980.36        97.00 o                         
  -6   5   1       8905.89       8957.54       127.84 o                         
  -5   5   1      14351.04      14598.87       162.66 o                         
  -4   5   1      16007.45      16398.21       127.28 o                         
  -3   5   1      30445.54      31665.28       394.64 o                         
  -2   5   1         93.50        121.49        20.05 o                         
  -1   5   1      46317.92      46441.25       357.93 o                         
   0   5   1       1061.10       1154.41        69.47 o                         
   1   5   1      15458.50      14248.29       243.77 o                         
   2   5   1      19912.04      20079.66       310.36 o                         
   3   5   1      10502.51      10251.83       245.35 o                         
   4   5   1       5308.02       4475.06       198.77 o                         
   5   5   1        159.99        202.16        40.48 o                         
   8   5   1         28.46         44.43       108.20 o                         
   9   5   1        118.84        128.67        95.09 o                         
  10   5   1        840.04        810.33        95.54 o                         
 -10   6   1       2787.49       3036.44       318.50 o                         
  -9   6   1       4479.28       4904.70       401.83 o                         
  -8   6   1        291.38        361.35       234.72 o                         
  -7   6   1       5856.51       5694.73       247.84 o                         
  -6   6   1       5968.97       5895.46       206.29 o                         
  -5   6   1       8606.11       8794.92       143.07 o                         
  -4   6   1        202.89        233.69        39.65 o                         
  -3   6   1       4689.95       4665.93       104.41 o                         
  -2   6   1      14790.28      14815.38       241.84 o                         
  -1   6   1         17.42         31.83        32.44 o                         
   0   6   1       7191.93       7795.85       603.53 o                         
   1   6   1      43594.72      45235.66       721.23 o                         
   2   6   1      32805.00      35980.84       618.23 o                         
   3   6   1       6390.31       6708.18       283.22 o                         
   4   6   1      10121.04       9862.43       276.33 o                         
   5   6   1       7612.47       7821.18       289.90 o                         
   6   6   1       9373.45       8988.91       351.97 o                         
   7   6   1       3264.61       3228.53       158.40 o                         
   8   6   1       1487.16       1444.61       119.17 o                         
   9   6   1      22053.30      22348.06       956.97 o                         
  10   6   1       4151.23       4004.60       203.63 o                         
 -10   7   1        419.89        327.32       283.68 o                         
  -9   7   1       1026.05        984.22       339.98 o                         
  -8   7   1       3061.24       2943.73       209.62 o                         
  -7   7   1      11035.74      10691.16       270.50 o                         
  -6   7   1       4958.75       4915.96       348.35 o                         
  -5   7   1         53.92         91.28        35.96 o                         
  -4   7   1       7433.28       7537.69       167.91 o                         
  -3   7   1        111.21        187.80        69.64 o                         
  -2   7   1      28490.99      30021.82       837.96 o                         
  -1   7   1         59.35         87.56        50.36 o                         
   0   7   1       1332.28       1608.60        87.79 o                         
   1   7   1      37909.83      29529.19       587.03 o                         
   2   7   1         14.53         35.62        23.86 o                         
   3   7   1       1883.02       1785.73       117.81 o                         
   4   7   1      12348.87      12578.00       369.61 o                         
   5   7   1       1837.42       1995.24       145.06 o                         
   6   7   1       1191.96       1107.23       112.84 o                         
   7   7   1      14872.38      14661.31       500.42 o                         
   8   7   1       1610.01       1526.81       124.03 o                         
   9   7   1       6511.21       6660.36       296.68 o                         
  10   7   1       1582.22       1647.34       161.68 o                         
  -9   8   1       1161.28       1304.08       159.87 o                         
  -8   8   1        827.93        755.15       115.46 o                         
  -7   8   1        403.21        493.64        61.64 o                         
  -6   8   1       1014.57        856.24        77.20 o                         
  -5   8   1       2759.35       2664.90        79.42 o                         
  -4   8   1       2314.92       2320.78        93.58 o                         
  -3   8   1      17098.08      16980.23       277.66 o                         
  -2   8   1      13445.84      13887.92       331.91 o                         
  -1   8   1      13963.91      15712.81       325.78 o                         
   0   8   1       1743.21       1853.00        99.35 o                         
   1   8   1       1094.50       1063.93        94.97 o                         
   2   8   1       3897.33       4169.90       251.00 o                         
   3   8   1       1901.15       1964.14       143.48 o                         
   4   8   1       8196.26       8471.75       321.44 o                         
   5   8   1       2980.09       3015.97       206.34 o                         
   6   8   1          0.90         15.94        57.66 o                         
   7   8   1      11178.63      10901.83       622.64 o                         
   8   8   1        816.40       1015.09       180.79 o                         
   9   8   1         35.43         83.78        92.03 o                         
  -9   9   1        372.34        411.55       333.42 o                         
  -8   9   1       6290.64       6214.68       224.09 o                         
  -7   9   1        134.24        106.91       106.39 o                         
  -6   9   1       2198.43       1890.65       109.82 o                         
  -5   9   1      20096.61      19967.69       479.36 o                         
  -4   9   1       2076.27       2276.07       136.11 o                         
  -3   9   1       6774.55       7152.19       264.03 o                         
  -2   9   1        569.00        511.36        78.81 o                         
  -1   9   1      13865.27      15275.38       427.04 o                         
   0   9   1      15922.69      17332.81       447.22 o                         
   1   9   1       4632.24       5037.67       306.40 o                         
   2   9   1       1083.04       1080.32       109.33 o                         
   3   9   1       1748.64       1651.41       207.02 o                         
   4   9   1       1063.11        902.02       118.72 o                         
   5   9   1       1578.28       1854.92       219.23 o                         
   6   9   1       3572.72       3420.52       260.05 o                         
   7   9   1        425.29        518.85       112.50 o                         
   8   9   1       2490.63       2430.08       212.11 o                         
   9   9   1        117.83         91.58       148.23 o                         
  -8  10   1       4730.74       4597.65       349.59 o                         
  -7  10   1       1435.30       1293.27       120.05 o                         
  -6  10   1       1492.08       1298.05       113.28 o                         
  -5  10   1      27729.62      28041.17      1309.56 o                         
  -4  10   1        386.43        392.30        73.34 o                         
  -3  10   1        375.73        508.59       137.89 o                         
  -2  10   1      15859.90      16703.77       556.44 o                         
  -1  10   1       3415.26       3507.39       166.41 o                         
   0  10   1       7985.01       8547.61       318.56 o                         
   1  10   1        190.90        241.98        91.66 o                         
   2  10   1      11565.11      12537.07       449.77 o                         
   3  10   1      23963.68      25333.06       782.63 o                         
   4  10   1       2854.75       2891.04       184.18 o                         
   5  10   1        868.21        838.71       125.16 o                         
   6  10   1        601.31        526.65       171.40 o                         
   7  10   1       2268.22       2189.03       356.60 o                         
   8  10   1        877.59        982.07       119.17 o                         
  -7  11   1       1673.26       1540.86       204.70 o                         
  -6  11   1       5652.51       5278.94       281.48 o                         
  -5  11   1       2162.93       2176.88       210.36 o                         
  -4  11   1      16874.02      16299.42       613.07 o                         
  -3  11   1        564.17        625.88        89.41 o                         
  -2  11   1       5278.14       5424.44       213.34 o                         
  -1  11   1       1791.45       1885.71       112.16 o                         
   0  11   1        786.17        842.62       102.41 o                         
   1  11   1      21161.66      23365.97       508.48 o                         
   2  11   1       6936.67       7320.87       258.02 o                         
   3  11   1       4904.92       5079.50       271.24 o                         
   4  11   1        833.84        742.72       156.59 o                         
   5  11   1      14909.90      15045.50       620.38 o                         
   6  11   1      16727.33      16788.83       599.58 o                         
   7  11   1       1761.58       3009.64       199.33 o                         
  -6  12   1         63.30         38.98        74.95 o                         
  -5  12   1       2096.18       2000.79       127.48 o                         
  -4  12   1          9.40         15.55        40.46 o                         
  -3  12   1        739.18        881.39       121.56 o                         
  -2  12   1        243.73        310.39       139.19 o                         
  -1  12   1        672.35        733.02       222.62 o                         
   0  12   1      14124.84      15175.33       540.16 o                         
   1  12   1       6705.29       7082.99       225.83 o                         
   2  12   1        275.39        255.75       153.06 o                         
   3  12   1      13664.98      14937.85       442.57 o                         
   4  12   1       8306.27       8952.16       529.03 o                         
   5  12   1       3375.59       3384.90       252.36 o                         
   6  12   1         70.30         81.75        82.54 o                         
  -5  13   1        720.22        569.38       164.09 o                         
  -4  13   1        170.87        160.92       110.56 o                         
  -3  13   1       2265.68       2381.69       251.79 o                         
  -2  13   1        793.63        811.46       111.76 o                         
  -1  13   1        198.81        192.94       128.72 o                         
   0  13   1       1451.22       1481.32       121.58 o                         
   1  13   1       1799.88       1846.66       174.43 o                         
   2  13   1       2939.49       3168.06       154.17 o                         
   3  13   1       5143.43       5449.50       261.78 o                         
   4  13   1        551.89        522.38       110.93 o                         
   5  13   1         85.02         52.46       128.10 o                         
  -4  14   1       4866.81       4769.89       289.73 o                         
  -3  14   1       6583.52       6132.11       371.51 o                         
  -2  14   1        114.32        138.80        71.06 o                         
  -1  14   1       1243.63       1299.01       240.00 o                         
   0  14   1       1773.40       1712.69       145.29 o                         
   1  14   1        506.98        533.10       130.77 o                         
   2  14   1        313.94        203.77       142.41 o                         
   3  14   1        406.90        440.39       102.70 o                         
   4  14   1        729.22        821.37       226.80 o                         
  -2 -14   2        780.58        784.89        94.16 o                         
  -1 -14   2       1169.33       1210.78       112.10 o                         
   0 -14   2       3130.01       3099.75       222.76 o                         
   1 -14   2       5292.45       5373.95       299.31 o                         
   2 -14   2      13156.15      13732.04       672.62 o                         
  -4 -13   2         12.17         51.67        54.38 o                         
  -3 -13   2         14.32         84.88        55.58 o                         
  -2 -13   2       1400.85       1604.53       139.24 o                         
  -1 -13   2       3019.27       3312.65       289.22 o                         
   0 -13   2      14975.91      15267.57       431.65 o                         
   1 -13   2        581.18        509.38       101.16 o                         
   2 -13   2         13.36         12.41        47.50 o                         
   3 -13   2       1856.86       1938.21       146.75 o                         
   4 -13   2       3166.83       3127.15       184.64 o                         
  -5 -12   2         63.11         80.20        65.97 o                         
  -4 -12   2        330.18        337.64        79.62 o                         
  -3 -12   2       1969.57       2121.40       124.31 o                         
  -2 -12   2       5037.83       5197.58       276.86 o                         
  -1 -12   2        517.02        453.07       119.71 o                         
   0 -12   2        976.33       1100.03       148.11 o                         
   1 -12   2        158.36        178.75       139.90 o                         
   2 -12   2       9221.15       9442.27       359.22 o                         
   3 -12   2       7129.52       6801.03       480.01 o                         
   4 -12   2        810.11        778.55       115.06 o                         
   5 -12   2        370.84        432.84        97.28 o                         
   6 -12   2        670.44        763.93       115.08 o                         
  -7 -11   2       5133.22       5313.77       408.50 o                         
  -6 -11   2       3662.09       3806.06       231.22 o                         
  -5 -11   2         82.89         67.91        62.55 o                         
  -4 -11   2        600.33        635.24       132.96 o                         
  -3 -11   2       4963.63       5355.51       186.06 o                         
  -2 -11   2          3.24         68.63        44.79 o                         
  -1 -11   2       2445.89       2558.72       185.03 o                         
   0 -11   2        260.74        310.05       106.85 o                         
   1 -11   2        120.73        164.03        72.52 o                         
   2 -11   2       1290.63       1394.24       197.18 o                         
   3 -11   2        203.02        220.20       139.78 o                         
   4 -11   2       1430.68       1514.92       110.56 o                         
   5 -11   2       9934.17      10018.53       710.77 o                         
   6 -11   2        232.29        242.36       129.94 o                         
   7 -11   2        161.06        107.25        83.05 o                         
  -7 -10   2        870.48        682.45       256.88 o                         
  -6 -10   2       1049.48       1213.17       268.87 o                         
  -5 -10   2      16387.33      17362.29       700.43 o                         
  -4 -10   2       1039.24       1131.05       107.56 o                         
  -3 -10   2       1228.55       1400.47       123.68 o                         
  -2 -10   2       8557.07       9209.94       278.48 o                         
  -1 -10   2       1518.96       1398.25       114.59 o                         
   0 -10   2       7218.49       7099.52       242.37 o                         
   1 -10   2       2663.00       2804.42       232.40 o                         
   2 -10   2       3849.05       4049.98       194.11 o                         
   3 -10   2        492.35        475.77        71.87 o                         
   4 -10   2       1495.02       1386.18       131.87 o                         
   5 -10   2         57.96         87.13        53.40 o                         
   6 -10   2       2724.09       2523.31       183.44 o                         
   7 -10   2       3662.23       3636.86       202.03 o                         
   8 -10   2       1829.18       1878.98       163.87 o                         
  -8  -9   2         53.31         52.35        81.07 o                         
  -7  -9   2      10766.06      11119.37       429.42 o                         
  -6  -9   2       1499.41       1410.92       126.86 o                         
  -5  -9   2       3706.23       3792.04       293.97 o                         
  -4  -9   2       7565.06       8011.13       393.57 o                         
  -3  -9   2       1556.83       1778.91       107.68 o                         
  -2  -9   2      42934.97      49435.61       625.00 o                         
  -1  -9   2        296.57        353.60        86.94 o                         
   0  -9   2       6629.78       6733.80       213.67 o                         
   1  -9   2       6322.19       6558.80       197.89 o                         
   2  -9   2         35.32         51.10        56.64 o                         
   3  -9   2        241.49        347.05       103.19 o                         
   4  -9   2       9572.20       9361.41       295.42 o                         
   5  -9   2        740.01        781.45       117.26 o                         
   6  -9   2         61.68         68.40       123.75 o                         
   7  -9   2       3207.57       3012.74       176.10 o                         
   8  -9   2        320.85        281.35       104.73 o                         
   9  -9   2       3235.49       3270.59       293.29 o                         
  -9  -8   2        534.09        510.93       235.74 o                         
  -8  -8   2         20.29         21.71        60.72 o                         
  -7  -8   2       3528.93       3766.49       256.99 o                         
  -6  -8   2        886.96        939.56       120.87 o                         
  -5  -8   2      14226.69      15079.08       597.54 o                         
  -4  -8   2      30485.80      32456.64       906.77 o                         
  -3  -8   2          8.48         17.86        53.93 o                         
  -2  -8   2        849.72       1004.90        76.26 o                         
  -1  -8   2       7763.91       8445.66       250.26 o                         
   0  -8   2       4498.18       4810.57       168.22 o                         
   1  -8   2      22511.44      24597.23       455.25 o                         
   2  -8   2       6099.15       6118.56       223.48 o                         
   3  -8   2       2146.13       2064.89       113.37 o                         
   4  -8   2      10144.55      10105.16       471.42 o                         
   5  -8   2      11540.27      11573.06       288.34 o                         
   6  -8   2       4167.60       3872.88       215.29 o                         
   7  -8   2       6702.08       6669.85       205.02 o                         
   8  -8   2        771.26        759.11       128.15 o                         
   9  -8   2       1906.21       1989.02       373.34 o                         
  -9  -7   2         63.09         49.07        45.00 o                         
  -8  -7   2       5231.38       5467.65       374.13 o                         
  -7  -7   2       2798.20       2884.03       242.75 o                         
  -6  -7   2         28.82         55.63        42.96 o                         
  -5  -7   2       1269.79       1275.58       135.79 o                         
  -4  -7   2        280.66        322.12       218.21 o                         
  -3  -7   2        141.67        303.92       174.34 o                         
  -2  -7   2       6586.77       7586.70       260.56 o                         
  -1  -7   2       9335.66      10129.45       219.08 o                         
   0  -7   2        185.65        320.81        71.70 o                         
   1  -7   2       3514.43       3655.74       136.05 o                         
   2  -7   2       3793.71       3735.48       224.83 o                         
   3  -7   2       4610.09       4594.88       195.36 o                         
   4  -7   2       2232.97       2061.25       105.33 o                         
   5  -7   2       3969.84       3792.81       110.58 o                         
   6  -7   2       2285.73       2114.61        60.59 o                         
   7  -7   2        345.96        293.05        83.56 o                         
   8  -7   2       8651.02       8168.85       525.97 o                         
   9  -7   2       3949.25       3725.68       603.76 o                         
  10  -7   2       4817.30       4765.52       360.11 o                         
 -10  -6   2       1065.42        934.13       110.24 o                         
  -9  -6   2        896.31       1002.31        98.48 o                         
  -8  -6   2      19557.15      21064.56       772.00 o                         
  -7  -6   2        774.96        829.89       229.18 o                         
  -6  -6   2        319.03        355.81        84.01 o                         
  -5  -6   2       4408.14       5008.16       258.69 o                         
  -4  -6   2        868.05        918.30       118.83 o                         
  -3  -6   2       2938.86       3204.00       166.43 o                         
  -2  -6   2        606.38        554.01       153.43 o                         
  -1  -6   2       4012.13       4266.31       149.18 o                         
   0  -6   2      11621.75      12262.29       225.74 o                         
   1  -6   2      10761.64      10876.25       202.94 o                         
   2  -6   2       7926.57       7707.98       250.04 o                         
   3  -6   2        685.01        667.47        42.28 o                         
   4  -6   2        826.72        779.37        44.87 o                         
   5  -6   2        611.41        563.95        50.56 o                         
   6  -6   2      16529.94      16694.42       208.50 o                         
   7  -6   2       3518.86       3495.44       181.36 o                         
   8  -6   2        435.17        351.40       114.87 o                         
   9  -6   2      13286.06      14052.92       801.40 o                         
  10  -6   2        711.13        715.24       148.68 o                         
 -10  -5   2       4804.71       4374.44       235.85 o                         
  -9  -5   2      11510.34      11770.81       386.19 o                         
  -8  -5   2       5923.18       5842.79       233.25 o                         
  -7  -5   2       4117.11       4147.74       227.03 o                         
  -6  -5   2       5826.83       6042.92       301.20 o                         
  -5  -5   2       1859.43       1563.79       267.23 o                         
  -4  -5   2      38616.87      40858.40       759.90 o                         
  -2  -5   2      14470.25      15618.28       351.52 o                         
  -1  -5   2        841.18        838.94        50.88 o                         
   0  -5   2        620.16        689.95        56.84 o                         
   1  -5   2      20866.73      22170.57       370.57 o                         
   2  -5   2       1118.35       1155.39        76.13 o                         
   3  -5   2       1470.35       1412.66        57.31 o                         
   4  -5   2         85.89         82.24        46.95 o                         
   5  -5   2       5011.16       4731.16       150.55 o                         
   6  -5   2       8856.31       8959.34       242.66 o                         
   7  -5   2       1375.95       1373.95       135.22 o                         
   8  -5   2        355.72        391.20       128.21 o                         
   9  -5   2       2152.37       2227.02       201.59 o                         
  10  -5   2        299.50        379.10       300.98 o                         
 -10  -4   2       8574.48       8326.35       344.51 o                         
  -9  -4   2        104.40         88.20        48.85 o                         
  -8  -4   2       4491.52       4450.87       221.04 o                         
  -7  -4   2       1293.87       1392.04        95.09 o                         
  -6  -4   2      31498.31      31105.36      2013.55 o                         
  -5  -4   2       1725.18       1671.10        85.87 o                         
  -4  -4   2        795.75        810.55       117.47 o                         
  -3  -4   2      31235.07      33680.55       557.40 o                         
  -2  -4   2       2635.43       2670.47       282.94 o                         
  -1  -4   2       2242.89       2123.73        79.29 o                         
   0  -4   2      20220.28      20981.47       265.16 o                         
   1  -4   2      12824.49      13508.05       143.00 o                         
   2  -4   2       4007.73       4227.25        81.60 o                         
   3  -4   2      26946.42      26269.31       256.39 o                         
   4  -4   2      15246.59      14922.45       170.34 o                         
   5  -4   2      12509.28      12458.85       192.62 o                         
   6  -4   2       7750.17       7611.56       181.64 o                         
   7  -4   2       1538.95       1565.48       158.18 o                         
   8  -4   2      13527.53      14077.00       451.12 o                         
   9  -4   2        982.62       1141.60       147.10 o                         
  10  -4   2         16.38         83.44       106.85 o                         
 -10  -3   2       2002.68       1968.55       129.91 o                         
  -9  -3   2       3534.70       3625.36       108.39 o                         
  -8  -3   2      10075.32      10203.65       216.56 o                         
  -7  -3   2      22710.31      22662.15       656.22 o                         
  -6  -3   2        660.80        594.00        39.38 o                         
  -5  -3   2      14713.79      14600.75       613.94 o                         
  -4  -3   2       1058.01       1131.93        50.43 o                         
  -3  -3   2      43853.82      44793.02       454.74 o                         
  -2  -3   2       1859.82       1807.19       112.33 o                         
  -1  -3   2        846.49       1044.05        55.28 o                         
   0  -3   2      10044.91      10296.17       125.44 o                         
   1  -3   2       5038.42       4957.34       100.54 o                         
   2  -3   2      24201.67      24169.06       194.56 o                         
   3  -3   2      22579.03      22573.22       153.67 o                         
   4  -3   2        231.92        193.80        14.10 o                         
   5  -3   2       2416.51       2431.66        70.11 o                         
   6  -3   2      16520.73      16647.10       270.26 o                         
   7  -3   2       1402.35       1406.17       134.43 o                         
   8  -3   2       5918.90       5971.91       319.63 o                         
   9  -3   2          8.94          5.09        44.21 o                         
  10  -3   2        617.31        681.21       158.06 o                         
  11  -3   2       8311.47       8910.67       669.45 o                         
 -10  -2   2        192.21        154.67       143.82 o                         
  -9  -2   2        594.62        629.28        85.76 o                         
  -8  -2   2       1036.65       1121.85        89.38 o                         
  -7  -2   2       3083.54       2955.51       107.58 o                         
  -6  -2   2      17826.27      17039.34       568.34 o                         
  -5  -2   2      36393.61      34105.93       545.71 o                         
  -4  -2   2      10955.98      10134.43       430.24 o                         
  -3  -2   2       8082.95       8307.96       252.92 o                         
  -2  -2   2       1688.77       1508.63        89.94 o                         
  -1  -2   2       2163.60       2015.81       127.20 o                         
   0  -2   2      51128.61      50294.12       443.47 o                         
   1  -2   2      26659.41      27044.05       387.88 o                         
   2  -2   2      11497.99      11250.29       242.21 o                         
   3  -2   2       9070.21       8808.25        90.31 o                         
   4  -2   2      40076.61      40932.02      1031.12 o                         
   5  -2   2       7768.32       7939.71       237.11 o                         
   6  -2   2      21303.22      22288.23       358.18 o                         
   7  -2   2       3440.47       3524.54       191.53 o                         
   8  -2   2       1102.63       1129.05       129.91 o                         
   9  -2   2      17832.94      18473.14       847.98 o                         
  10  -2   2        738.37        823.78       139.18 o                         
  11  -2   2       7324.87       7993.60       557.06 o                         
 -10  -1   2       2421.09       2450.54       139.97 o                         
  -9  -1   2      16332.15      16710.37       694.78 o                         
  -8  -1   2       2010.19       2033.00       115.78 o                         
  -7  -1   2       1080.76       1134.78        60.31 o                         
  -6  -1   2      18955.45      18445.04       474.89 o                         
  -5  -1   2          5.56         29.31        14.54 o                         
  -4  -1   2      19855.45      19076.23       573.12 o                         
  -3  -1   2       8375.27       7859.91       152.12 o                         
  -2  -1   2        693.75        578.34        68.91 o                         
   1  -1   2        114.28        134.66        76.66 o                         
   2  -1   2        727.08        627.87        20.62 o                         
   3  -1   2      26523.11      25596.37       436.38 o                         
   4  -1   2        449.73        437.56        17.88 o                         
   5  -1   2        671.27        590.79        21.11 o                         
   6  -1   2         34.97         45.66        14.79 o                         
   7  -1   2       5923.79       5893.53       117.93 o                         
   8  -1   2       8441.29       7936.61       269.03 o                         
   9  -1   2       5695.39       5718.42       301.77 o                         
  10  -1   2        770.41        843.57       112.95 o                         
  11  -1   2       2033.31       1821.00       286.62 o                         
 -10   0   2         38.85         34.52        30.72 o                         
  -9   0   2      13155.73      13940.85       419.38 o                         
  -8   0   2       2857.64       2796.98       105.47 o                         
  -7   0   2          0.64         -3.62        15.90 o                         
  -6   0   2      31857.23      31953.81       700.38 o                         
  -5   0   2        325.92        306.39        24.48 o                         
  -4   0   2        499.80        561.76        35.61 o                         
  -3   0   2      18981.61      18373.25       197.19 o                         
  -2   0   2      10041.06       9742.28       131.41 o                         
   1   0   2      44866.80      45004.08       873.72 o                         
   2   0   2      31193.29      32420.99       559.88 o                         
   3   0   2         33.20        117.41        24.38 o                         
   4   0   2         84.55         85.81        16.18 o                         
   5   0   2       4518.18       4286.78        93.38 o                         
   6   0   2       2674.82       2501.67        52.32 o                         
   7   0   2        322.50        315.92        29.31 o                         
   8   0   2       4133.90       3887.00        99.57 o                         
   9   0   2        880.86        902.33        47.71 o                         
  10   0   2       4568.57       5088.21       440.84 o                         
  11   0   2         64.07         71.12        61.05 o                         
 -11   1   2       1160.02       1090.95       225.34 o                         
 -10   1   2       6208.27       6586.53       439.93 o                         
  -9   1   2       2305.07       2588.08       158.20 o                         
  -8   1   2        737.50        736.82        70.46 o                         
  -7   1   2      10263.23       9722.17       233.69 o                         
  -6   1   2       4844.21       4960.20       133.66 o                         
  -5   1   2      10433.51       9577.65       152.62 o                         
  -4   1   2        539.74        428.44        21.51 o                         
  -3   1   2      38331.22      37363.08       227.26 o                         
  -2   1   2       2786.32       2567.86        43.80 o                         
   1   1   2      44390.90      44086.25      1103.61 o                         
   2   1   2      17237.89      16529.00       193.92 o                         
   3   1   2       8040.94       8367.37       186.55 o                         
   4   1   2      19133.53      18703.21       333.39 o                         
   5   1   2      19278.04      19549.81       392.02 o                         
   6   1   2         18.88         19.43        14.36 o                         
   7   1   2         52.35         56.77        29.57 o                         
   8   1   2        523.47        479.53        41.49 o                         
   9   1   2       1647.67       1610.31       110.58 o                         
  10   1   2        379.47        499.52       103.57 o                         
 -11   2   2       5532.29       5879.31       421.50 o                         
 -10   2   2       3905.98       3955.65       255.64 o                         
  -9   2   2       2829.59       2772.46       140.85 o                         
  -8   2   2       2104.45       2069.58        79.42 o                         
  -7   2   2       6530.83       6366.43        87.24 o                         
  -6   2   2        330.03        310.49        24.77 o                         
  -5   2   2          2.12         20.09         6.55 o                         
  -4   2   2      10713.98      10287.29        91.57 o                         
  -3   2   2       9420.25       9332.20        95.22 o                         
  -2   2   2       5466.28       6054.02        59.65 o                         
  -1   2   2      26708.04      29164.65      1089.31 o                         
   0   2   2       1614.54       1328.95        86.49 o                         
   1   2   2       7145.17       6844.04       241.33 o                         
   2   2   2     102209.35     102807.86      1133.67 o                         
   3   2   2      30220.14      31327.37       487.04 o                         
   4   2   2      37615.59      36988.68       754.29 o                         
   5   2   2       1321.12       1207.50        72.41 o                         
   6   2   2        717.23        687.72        64.72 o                         
   8   2   2       1100.94       1057.60        78.13 o                         
   9   2   2       3736.81       3617.36       230.20 o                         
 -11   3   2       2261.96       2424.99       230.76 o                         
 -10   3   2       6221.44       6562.44       345.30 o                         
  -9   3   2       6861.26       6953.08       162.08 o                         
  -8   3   2      10736.75      11189.65       240.35 o                         
  -7   3   2       5238.95       5301.06       143.41 o                         
  -6   3   2       1968.74       1826.28        58.01 o                         
  -5   3   2        176.71        217.98        19.95 o                         
  -4   3   2       1722.58       1657.44        39.77 o                         
  -3   3   2       4363.12       4429.16        39.27 o                         
  -2   3   2       2058.13       2030.26        45.79 o                         
  -1   3   2      30433.37      31966.81       568.01 o                         
   0   3   2       9296.65       9489.31       137.19 o                         
   1   3   2      40269.15      42912.68       813.49 o                         
   2   3   2       7417.60       7454.13       352.48 o                         
   3   3   2       1022.27       1085.37        71.09 o                         
   4   3   2       2481.35       2405.05        81.31 o                         
   5   3   2       8172.98       7471.25       336.25 o                         
   6   3   2       2475.19       2207.12       205.66 o                         
   9   3   2        241.03        163.72       112.27 o                         
 -11   4   2       1643.58       1727.73       217.87 o                         
 -10   4   2       6455.39       6153.49       344.84 o                         
  -9   4   2      12529.34      12430.90       700.20 o                         
  -8   4   2       3897.70       4104.03       142.86 o                         
  -7   4   2        276.36        295.93        29.31 o                         
  -6   4   2        753.78        745.40        33.51 o                         
  -5   4   2      36426.71      36383.07       279.38 o                         
  -4   4   2      29501.86      29674.34       213.87 o                         
  -3   4   2        829.16        955.72        21.11 o                         
  -2   4   2         26.01         47.45        12.27 o                         
  -1   4   2        241.45        226.55        17.29 o                         
   0   4   2        264.57        266.80        23.38 o                         
   1   4   2       4106.66       3981.90       123.58 o                         
   2   4   2      11052.33      11792.72       198.05 o                         
   3   4   2       1477.28       1334.86        89.34 o                         
   4   4   2       1605.53       1637.16       191.30 o                         
   5   4   2      11327.01      10181.95       339.19 o                         
  10   4   2       2872.32       2747.11       170.50 o                         
 -10   5   2       3681.11       3806.63       276.78 o                         
  -9   5   2       1082.42       1101.13       127.08 o                         
  -8   5   2        271.46        309.89        76.85 o                         
  -7   5   2      17466.13      17487.08       232.35 o                         
  -6   5   2        189.43        220.65        27.98 o                         
  -5   5   2      33743.10      34597.60       328.24 o                         
  -4   5   2        375.95        339.22        20.29 o                         
  -3   5   2       9453.34       9046.37       139.48 o                         
  -2   5   2      84299.68      83275.82       459.45 o                         
  -1   5   2       1786.70       1722.69        70.99 o                         
   0   5   2        429.65        422.41        29.44 o                         
   1   5   2        220.23        285.26        39.12 o                         
   2   5   2       7938.11       7489.30       162.42 o                         
   3   5   2      23252.30      20316.41       816.94 o                         
   4   5   2       2202.24       1940.96       212.33 o                         
   5   5   2         33.98         19.33        34.37 o                         
 -10   6   2       1994.46       2386.44       199.22 o                         
  -9   6   2       5949.84       5958.68       431.34 o                         
  -8   6   2        245.25        260.37        60.13 o                         
  -7   6   2      16913.45      16801.36       351.14 o                         
  -6   6   2          7.45         20.41        19.07 o                         
  -5   6   2        106.22        125.31        16.27 o                         
  -4   6   2      21966.92      22281.81       197.31 o                         
  -3   6   2        223.01        234.64        22.23 o                         
  -2   6   2      29176.63      30154.32       694.28 o                         
  -1   6   2       1639.88       1961.76        55.41 o                         
   0   6   2      48153.20      46249.96       753.46 o                         
   1   6   2      97377.71      93088.12      1998.06 o                         
   2   6   2         36.83        108.26        58.81 o                         
   3   6   2        227.33        372.13        52.92 o                         
   4   6   2        264.69        217.40        60.14 o                         
   5   6   2       3083.63       2878.60       166.88 o                         
   6   6   2       2194.44       2012.31       135.90 o                         
   7   6   2       2117.59       1798.50       175.14 o                         
   8   6   2        143.15        116.68        84.01 o                         
   9   6   2        120.28         96.90        93.84 o                         
  10   6   2        664.64        577.08        85.14 o                         
 -10   7   2         97.04         71.68       113.52 o                         
  -9   7   2        432.22        390.18       352.98 o                         
  -8   7   2       2675.60       2697.47       199.67 o                         
  -7   7   2        493.33        523.71        70.75 o                         
  -6   7   2       2930.43       2655.45       111.74 o                         
  -5   7   2       3296.49       3224.76        76.25 o                         
  -4   7   2      12817.76      13128.96       212.65 o                         
  -3   7   2       1561.71       1587.45        67.61 o                         
  -2   7   2      25895.12      27439.42       317.74 o                         
  -1   7   2      42048.68      47109.38      1041.88 o                         
   0   7   2       8774.98       9152.51       367.91 o                         
   1   7   2       5977.14       6101.60       264.46 o                         
   2   7   2       2865.72       3031.13       155.80 o                         
   3   7   2      19983.87      20017.93       458.47 o                         
   4   7   2      14608.70      14792.80       423.88 o                         
   5   7   2       8175.89       8085.86       290.23 o                         
   6   7   2       1456.20       1282.48       112.84 o                         
   7   7   2       1841.41       1545.35       121.09 o                         
   8   7   2      13098.31      12475.79       630.67 o                         
   9   7   2       1681.32       1704.21       135.22 o                         
  10   7   2       1654.67       1618.39       164.51 o                         
  -9   8   2        191.13        213.24       265.13 o                         
  -8   8   2        286.83        315.17        73.68 o                         
  -7   8   2        630.60        608.09        72.36 o                         
  -6   8   2        122.74        156.32        89.78 o                         
  -5   8   2        256.44        312.97        50.35 o                         
  -4   8   2        256.83        271.29        81.53 o                         
  -3   8   2         69.50         94.97        40.13 o                         
  -2   8   2      11507.22      11988.85       466.44 o                         
  -1   8   2      19231.17      21325.25       566.85 o                         
   0   8   2         71.81        122.67        76.88 o                         
   1   8   2      18046.20      19991.81       451.92 o                         
   2   8   2       3870.58       3831.05       230.65 o                         
   3   8   2       9474.14       9725.85       262.19 o                         
   4   8   2        174.07        240.49       159.87 o                         
   5   8   2       1353.21       1305.55       114.53 o                         
   6   8   2      34513.11      36305.10       598.45 o                         
   7   8   2       5666.42       5357.52       261.29 o                         
   8   8   2       1774.10       1877.88       152.07 o                         
   9   8   2       2647.90       2480.62       182.48 o                         
  -9   9   2       5907.06       5829.56       476.22 o                         
  -8   9   2       3366.66       3223.08       159.38 o                         
  -7   9   2        463.41        402.46        68.65 o                         
  -6   9   2       1232.62        982.77        90.95 o                         
  -5   9   2        651.40        739.26       122.56 o                         
  -4   9   2       1645.78       1680.54        88.86 o                         
  -3   9   2       3121.03       2982.75       179.88 o                         
  -2   9   2       2073.47       2233.25       133.01 o                         
  -1   9   2        512.33        571.98       112.13 o                         
   0   9   2        399.26        553.68       149.33 o                         
   1   9   2       1952.91       2069.63       149.58 o                         
   2   9   2        191.80        182.60       132.96 o                         
   3   9   2         84.15        103.23        64.67 o                         
   4   9   2       7867.03       8187.74       303.12 o                         
   5   9   2        826.18        684.26       190.74 o                         
   6   9   2       7518.65       7638.02       324.83 o                         
   7   9   2        644.31        602.63       114.76 o                         
   8   9   2        393.54        330.37       286.05 o                         
   9   9   2       8229.22       8070.15       589.63 o                         
  -8  10   2        371.72        350.38        98.65 o                         
  -7  10   2        680.62        641.77        94.47 o                         
  -6  10   2      22411.14      22343.40       893.09 o                         
  -5  10   2       6398.29       6123.08       310.90 o                         
  -4  10   2        444.98        369.30        64.16 o                         
  -3  10   2      10903.06      10555.96       595.00 o                         
  -2  10   2        286.62        298.55        78.72 o                         
  -1  10   2       6475.96       6768.98       258.97 o                         
   0  10   2        509.07        579.52        86.09 o                         
   1  10   2       1116.38       1231.72       121.54 o                         
   2  10   2       4471.00       4725.95       361.13 o                         
   3  10   2       5908.02       5962.19       317.94 o                         
   4  10   2       1482.18       1600.53       134.21 o                         
   5  10   2       1320.06       1352.92       212.56 o                         
   6  10   2       6132.20       6147.95       372.32 o                         
   7  10   2       5012.01       4942.81       295.77 o                         
   8  10   2        457.48        405.90       128.33 o                         
  -7  11   2         20.98          1.40        32.43 o                         
  -6  11   2       9688.93       8926.83       452.20 o                         
  -5  11   2        442.18        474.25        95.88 o                         
  -4  11   2       6458.97       6913.92       372.32 o                         
  -3  11   2      37205.25      39405.54       934.98 o                         
  -2  11   2        759.97        721.13        96.31 o                         
  -1  11   2        583.48        603.26        92.89 o                         
   0  11   2       8726.55       9654.07       360.84 o                         
   1  11   2        962.76       1010.18        98.64 o                         
   2  11   2       6891.92       7115.10       354.91 o                         
   3  11   2        194.95        187.12       124.03 o                         
   4  11   2       1425.46       1417.48       131.27 o                         
   5  11   2       1040.82       1065.51       179.21 o                         
   6  11   2       1768.10       1861.37       154.67 o                         
   7  11   2       1866.51       1755.99       157.50 o                         
  -7  12   2         10.08         59.38        74.12 o                         
  -6  12   2        309.76        293.77       197.41 o                         
  -5  12   2      16730.09      16731.64      1141.77 o                         
  -4  12   2         81.25         87.37        45.44 o                         
  -3  12   2       2034.74       2196.20       134.90 o                         
  -2  12   2       2651.31       2572.46       211.21 o                         
  -1  12   2       3471.00       3629.03       209.10 o                         
   0  12   2      31767.92      34218.39       705.71 o                         
   1  12   2        453.89        434.37       253.35 o                         
   2  12   2       2628.09       2179.17       419.52 o                         
   3  12   2       3693.74       3712.79       286.16 o                         
   4  12   2       3331.21       3605.83       367.00 o                         
   5  12   2       2968.83       2993.36       189.16 o                         
   6  12   2       3744.95       3657.05       251.23 o                         
   7  12   2       2574.63       2183.71       216.29 o                         
  -5  13   2       1388.80       1260.96       116.23 o                         
  -4  13   2          2.50         19.74        44.63 o                         
  -3  13   2       5556.15       5716.66       252.05 o                         
  -2  13   2      11401.78      11952.49       466.72 o                         
  -1  13   2        987.70       1004.75       144.43 o                         
   0  13   2        157.58        135.63       153.20 o                         
   1  13   2        325.31        410.88        69.67 o                         
   2  13   2      19360.03      20585.59       657.07 o                         
   3  13   2       7571.15       7802.90       271.55 o                         
   4  13   2       1290.66       1447.89       149.24 o                         
   5  13   2       1497.50       1455.47       147.55 o                         
  -4  14   2         51.96         29.88        61.55 o                         
  -3  14   2          2.01         55.89        72.36 o                         
  -2  14   2       2672.77       2663.57       196.07 o                         
  -1  14   2       1522.78       1533.47       122.97 o                         
   0  14   2       2177.25       2229.40       139.45 o                         
   1  14   2       1987.97       2002.26       124.98 o                         
   2  14   2        576.14        617.33        96.42 o                         
   3  14   2        285.37        288.90       110.40 o                         
   4  14   2        922.75       1027.92       121.48 o                         
  -1  15   2         18.78         54.50       116.12 o                         
   0  15   2        118.03         91.97        75.70 o                         
   1  15   2        984.32       1082.89       105.03 o                         
   0 -14   3       2699.19       2562.17       185.28 o                         
   1 -14   3       1843.58       1945.19       205.32 o                         
  -3 -13   3       1033.95       1115.57       113.31 o                         
  -2 -13   3       2015.44       1896.83       160.03 o                         
  -1 -13   3       5149.10       5210.22       292.27 o                         
   0 -13   3       1023.85        976.35       129.73 o                         
   1 -13   3       5651.97       5831.10       235.49 o                         
   2 -13   3       4974.76       4748.55       278.25 o                         
   3 -13   3        218.90        172.23        65.10 o                         
   4 -13   3       2851.06       2736.21       203.00 o                         
  -5 -12   3          5.35          8.67        42.58 o                         
  -4 -12   3         51.58         49.40        63.64 o                         
  -3 -12   3        663.26        674.10       168.69 o                         
  -2 -12   3       4883.92       4786.88       270.01 o                         
  -1 -12   3       8975.47       8884.66       358.30 o                         
   0 -12   3        720.88        585.39       174.68 o                         
   1 -12   3       2548.70       2472.15       156.59 o                         
   2 -12   3       7075.93       7055.52       438.69 o                         
   3 -12   3       7909.64       7767.61       348.39 o                         
   4 -12   3       1000.73        990.20       148.05 o                         
   5 -12   3       4710.89       4834.71       339.81 o                         
   6 -12   3       2146.94       1947.99       173.37 o                         
  -6 -11   3         56.47         67.84        66.93 o                         
  -5 -11   3       1275.13       1236.39       142.69 o                         
  -4 -11   3        271.74        271.75       108.73 o                         
  -3 -11   3       1338.36       1360.87       111.86 o                         
  -2 -11   3       5415.22       5726.45       195.90 o                         
  -1 -11   3          0.97         11.58        28.33 o                         
   0 -11   3        114.85        163.97       136.90 o                         
   1 -11   3       5015.23       5000.35       220.23 o                         
   2 -11   3       1947.31       1999.42       157.91 o                         
   3 -11   3        979.72        887.36        90.86 o                         
   4 -11   3       3883.95       3893.97       251.61 o                         
   5 -11   3       1813.84       1780.64       145.05 o                         
   6 -11   3        825.21        806.20       114.53 o                         
   7 -11   3        175.25        127.09        98.24 o                         
  -7 -10   3       5641.23       5716.95       459.15 o                         
  -6 -10   3        592.34        615.63       127.08 o                         
  -5 -10   3        637.64        722.88        75.97 o                         
  -4 -10   3       2963.09       3195.35       156.15 o                         
  -3 -10   3        586.78        581.33       119.90 o                         
  -2 -10   3      12462.18      12988.58       315.14 o                         
  -1 -10   3       1322.32       1348.62        91.14 o                         
   0 -10   3       7364.14       7680.67       331.05 o                         
   1 -10   3       2427.28       2657.99       125.56 o                         
   2 -10   3        339.78        400.87        84.10 o                         
   3 -10   3        378.99        411.25       191.83 o                         
   4 -10   3       4696.09       4563.75       232.52 o                         
   5 -10   3       5415.56       5420.13       287.47 o                         
   6 -10   3       2405.08       2521.97       143.67 o                         
   7 -10   3       2284.19       2279.43       161.88 o                         
   8 -10   3         17.82         53.44        51.00 o                         
  -8  -9   3       2281.76       2297.91       201.48 o                         
  -7  -9   3         72.26         85.25       140.88 o                         
  -6  -9   3       6815.60       7371.87       345.18 o                         
  -5  -9   3       1432.49       1722.41       200.91 o                         
  -4  -9   3      12955.30      14143.82       408.44 o                         
  -3  -9   3       6966.84       7354.83       232.56 o                         
  -2  -9   3       5532.16       5656.42       210.46 o                         
  -1  -9   3      22132.66      24344.24       526.86 o                         
   0  -9   3       1713.82       1790.62       147.28 o                         
   1  -9   3        907.01       1092.31       151.05 o                         
   2  -9   3         89.32        110.78        55.44 o                         
   3  -9   3       5932.53       5798.59       235.88 o                         
   4  -9   3      10918.52      11135.17       337.67 o                         
   5  -9   3       2757.11       2985.72       195.00 o                         
   6  -9   3       1940.12       1827.37       148.04 o                         
   7  -9   3       1146.07       1140.60       100.02 o                         
   8  -9   3       1905.57       1786.76       145.26 o                         
  -8  -8   3       5358.83       5634.98       323.14 o                         
  -7  -8   3        198.54        272.03        92.15 o                         
  -6  -8   3         13.11         53.82        54.16 o                         
  -5  -8   3       7913.58       8707.83       353.55 o                         
  -4  -8   3          3.17         18.20        27.02 o                         
  -3  -8   3      14316.37      15623.29       530.61 o                         
  -2  -8   3       6669.08       7275.33       241.43 o                         
  -1  -8   3       2181.21       2226.84       115.65 o                         
   0  -8   3       4816.83       5219.48       204.07 o                         
   1  -8   3       7066.48       7391.66       291.40 o                         
   2  -8   3        818.16        933.27       108.26 o                         
   3  -8   3      25972.09      27400.04       629.39 o                         
   4  -8   3       3287.99       3159.06       171.98 o                         
   5  -8   3        990.29        938.14        90.62 o                         
   6  -8   3      15119.93      14968.58       520.48 o                         
   7  -8   3        879.11        895.72       137.15 o                         
   8  -8   3       7424.88       7336.18       312.85 o                         
   9  -8   3        231.00        164.28       212.45 o                         
  -9  -7   3       1377.49       1323.64       115.78 o                         
  -8  -7   3        205.72        186.22       175.25 o                         
  -7  -7   3        463.20        378.31       152.86 o                         
  -6  -7   3       1993.57       1964.71       144.16 o                         
  -5  -7   3      17354.49      18769.03       480.29 o                         
  -4  -7   3        165.42        288.76       228.95 o                         
  -3  -7   3       1878.87       2160.63       106.43 o                         
  -2  -7   3       4414.94       5110.71       196.84 o                         
  -1  -7   3      16996.55      18401.48       347.18 o                         
   0  -7   3      11861.72      12497.69       326.24 o                         
   1  -7   3      17703.89      18838.62       364.59 o                         
   2  -7   3         14.35         72.02        67.05 o                         
   3  -7   3       5736.19       5753.49       185.53 o                         
   4  -7   3       6226.93       6036.78       266.41 o                         
   5  -7   3       2263.37       1983.65       114.82 o                         
   6  -7   3       7878.60       7930.91       165.88 o                         
   7  -7   3         28.66         43.72        48.79 o                         
   8  -7   3       1925.69       1687.02       174.23 o                         
   9  -7   3      14028.14      14136.13       561.59 o                         
  10  -7   3        339.63        284.92       309.46 o                         
  -9  -6   3      10312.96      10538.16       440.55 o                         
  -8  -6   3       5867.12       5964.45       311.26 o                         
  -7  -6   3        159.92        103.23        88.98 o                         
  -6  -6   3      10100.05      11302.53       369.27 o                         
  -5  -6   3       2539.73       2723.82       162.47 o                         
  -4  -6   3       4525.43       4924.83       215.95 o                         
  -3  -6   3       4550.96       5004.20       181.69 o                         
  -2  -6   3       1579.15       1635.51       103.22 o                         
  -1  -6   3        221.25        275.64        50.77 o                         
   0  -6   3       7749.20       8132.04       240.83 o                         
   1  -6   3       4406.92       4711.62       161.65 o                         
   2  -6   3       3707.86       3829.91       122.83 o                         
   3  -6   3         98.07        105.30        50.64 o                         
   4  -6   3       7535.25       7064.59       198.17 o                         
   5  -6   3        316.27        329.57        39.29 o                         
   6  -6   3       1312.04       1349.14        73.06 o                         
   7  -6   3      13718.07      13787.82       534.28 o                         
   8  -6   3       6496.69       6674.38       318.16 o                         
   9  -6   3       8527.42       9410.29       479.73 o                         
  10  -6   3        548.02        559.44       107.07 o                         
 -10  -5   3        627.51        495.22        83.44 o                         
  -9  -5   3       1494.65       1524.52       101.69 o                         
  -8  -5   3       4898.73       5206.13       207.47 o                         
  -7  -5   3       1644.59       1774.87       142.23 o                         
  -6  -5   3      18628.95      18160.52      1673.96 o                         
  -5  -5   3         48.81         49.79        36.90 o                         
  -4  -5   3       5230.65       5689.93       284.47 o                         
  -3  -5   3      25983.52      28913.79       613.60 o                         
  -2  -5   3        449.82        612.01        90.90 o                         
  -1  -5   3         22.99         50.17        34.20 o                         
   0  -5   3          2.87         88.41        54.77 o                         
   1  -5   3       8068.62       8197.89       226.86 o                         
   2  -5   3       7915.77       8066.01       171.70 o                         
   3  -5   3       2146.11       2350.12       117.45 o                         
   4  -5   3        320.99        293.21        31.63 o                         
   5  -5   3        294.56        300.86        20.08 o                         
   6  -5   3          1.16          7.41         8.14 o                         
   7  -5   3       1073.35       1037.58        26.52 o                         
   8  -5   3       2327.31       2273.03       179.77 o                         
   9  -5   3        225.32        316.80       216.52 o                         
  10  -5   3        191.80        166.20       200.35 o                         
 -10  -4   3        138.43        122.22       192.21 o                         
  -9  -4   3        549.75        527.38       141.44 o                         
  -8  -4   3      12036.18      12922.27       487.98 o                         
  -7  -4   3        155.45        177.40        93.96 o                         
  -6  -4   3       2724.71       2569.28       163.94 o                         
  -5  -4   3      30580.30      30254.30       872.80 o                         
  -4  -4   3        385.26        421.39        92.71 o                         
  -2  -4   3        872.82        928.07        69.08 o                         
  -1  -4   3       9630.33      10052.84       201.88 o                         
   0  -4   3      11948.67      12108.31       224.78 o                         
   1  -4   3       6015.13       5939.71       109.44 o                         
   2  -4   3       4311.22       4428.98       149.78 o                         
   3  -4   3        283.54        271.76        65.41 o                         
   4  -4   3       8231.51       7889.89       204.37 o                         
   5  -4   3      13263.75      13404.87       169.77 o                         
   6  -4   3          6.95         63.05        48.56 o                         
   7  -4   3          0.13         14.79        19.05 o                         
   8  -4   3        341.66        359.77       118.83 o                         
   9  -4   3        133.22        120.87        97.57 o                         
  10  -4   3         49.22         67.05       101.08 o                         
  11  -4   3       1868.43       1857.64       200.80 o                         
 -10  -3   3          0.97         20.80        28.83 o                         
  -9  -3   3       9797.44       9638.88       316.01 o                         
  -8  -3   3        237.61        243.44        79.48 o                         
  -7  -3   3      17712.46      18260.11       679.51 o                         
  -6  -3   3       4169.05       4079.23       312.00 o                         
  -5  -3   3      11593.53      11134.56       677.31 o                         
  -4  -3   3       5959.80       6022.10       353.95 o                         
  -3  -3   3       6196.34       6460.01       270.79 o                         
  -1  -3   3       9402.04       9159.56       195.54 o                         
   0  -3   3      11024.02      11577.20       130.48 o                         
   1  -3   3      51742.91      52857.17      1066.13 o                         
   2  -3   3      35848.99      35636.30       272.40 o                         
   3  -3   3      28633.56      27429.18       297.56 o                         
   4  -3   3       8944.27       9371.42       148.75 o                         
   5  -3   3         15.67         38.88        26.75 o                         
   6  -3   3       1094.93       1235.47        53.10 o                         
   7  -3   3      17008.23      17848.98       359.02 o                         
   8  -3   3       2372.45       2366.54       203.06 o                         
   9  -3   3        238.71        330.15       231.55 o                         
  10  -3   3       1432.11       1585.83       194.24 o                         
  11  -3   3       1311.32       1640.44       186.78 o                         
 -10  -2   3        110.02         85.59        78.24 o                         
  -9  -2   3        241.44        216.67        62.06 o                         
  -8  -2   3       1526.92       1415.99        67.88 o                         
  -7  -2   3          3.88          9.92        13.12 o                         
  -6  -2   3       6257.17       5915.75       125.70 o                         
  -5  -2   3        317.26        327.76        32.78 o                         
  -4  -2   3       1689.17       1566.88        90.56 o                         
  -3  -2   3       9565.65       9662.02       471.59 o                         
  -2  -2   3        193.86        194.60        24.38 o                         
  -1  -2   3        259.45        261.98        20.80 o                         
   0  -2   3       7421.37       7228.44       122.41 o                         
   1  -2   3       1993.94       1890.50        72.84 o                         
   2  -2   3       7080.48       6595.66       126.56 o                         
   3  -2   3       7143.04       7049.72       147.50 o                         
   4  -2   3       6182.70       5783.90       243.01 o                         
   5  -2   3      62892.11      67291.64      1387.35 o                         
   6  -2   3       3205.26       3441.94       171.18 o                         
   7  -2   3      10507.70      10602.71       242.53 o                         
   8  -2   3       5668.82       5990.57       296.79 o                         
   9  -2   3       2301.81       2283.21       176.04 o                         
  10  -2   3      14159.89      15624.39       765.55 o                         
  11  -2   3       1311.92       1690.42       315.90 o                         
 -10  -1   3       2964.82       2901.55       143.36 o                         
  -9  -1   3       2895.88       2850.12        91.32 o                         
  -8  -1   3        136.95        124.33        35.51 o                         
  -7  -1   3       1206.76       1186.71        47.46 o                         
  -6  -1   3       8696.18       8066.22       202.36 o                         
  -5  -1   3      13688.48      13377.30       346.94 o                         
  -4  -1   3      14699.72      14934.37       317.76 o                         
  -3  -1   3        370.85        318.68        32.10 o                         
  -2  -1   3       2837.96       2809.91       104.40 o                         
  -1  -1   3      14479.38      14743.03       490.53 o                         
   0  -1   3      31004.86      29718.01       377.86 o                         
   1  -1   3      16749.28      16487.25       309.46 o                         
   2  -1   3        301.00        363.19        16.01 o                         
   3  -1   3      43100.64      40386.26       711.35 o                         
   4  -1   3       3774.57       3673.92       121.98 o                         
   5  -1   3      11896.99      11646.80       195.02 o                         
   6  -1   3       4230.80       3985.01       122.37 o                         
   7  -1   3        221.18        223.78        35.51 o                         
   8  -1   3      29955.97      30860.86       700.43 o                         
   9  -1   3         45.07         -3.62        65.46 o                         
  10  -1   3       2649.53       2726.98       220.25 o                         
  11  -1   3        870.67        959.68       270.67 o                         
 -10   0   3      10242.97      10772.14       432.07 o                         
  -9   0   3        617.48        698.73        72.83 o                         
  -8   0   3       1628.43       1690.99        86.89 o                         
  -7   0   3      55091.96      52198.80       505.39 o                         
  -6   0   3      14821.66      14169.40       413.18 o                         
  -5   0   3       1182.13       1053.22        37.39 o                         
  -4   0   3        388.54        398.42        16.89 o                         
  -3   0   3        315.24        393.01        17.09 o                         
  -2   0   3      21633.24      20906.84       341.09 o                         
  -1   0   3        320.06        305.75        17.73 o                         
   0   0   3       1471.10       1373.84        86.49 o                         
   1   0   3        651.77        450.55        21.57 o                         
   2   0   3       1000.64       1069.13        31.84 o                         
   3   0   3        302.43        336.27        15.69 o                         
   4   0   3        719.88        754.58        27.03 o                         
   5   0   3       3932.84       3532.62        69.42 o                         
   6   0   3      22401.10      22634.49       240.12 o                         
   7   0   3       7194.76       6897.88       125.82 o                         
   8   0   3        743.65        802.61        49.27 o                         
   9   0   3          3.46         23.63        72.93 o                         
  10   0   3      12487.68      13221.11       675.56 o                         
  11   0   3      10701.11      11706.05       787.71 o                         
 -10   1   3        586.60        626.60        81.75 o                         
  -9   1   3      13068.08      13523.60       478.84 o                         
  -8   1   3        811.16        800.61        53.28 o                         
  -7   1   3      25604.60      25645.75       727.79 o                         
  -6   1   3       3859.50       3578.88        88.30 o                         
  -5   1   3       5672.80       5370.74       115.82 o                         
  -4   1   3      41015.15      39942.95       279.45 o                         
  -3   1   3        428.21        443.50        17.20 o                         
  -2   1   3       1401.75       1328.71        50.16 o                         
  -1   1   3       4276.74       4289.75       127.08 o                         
   0   1   3      49119.66      48380.98       588.16 o                         
   1   1   3      30367.62      30699.17       230.28 o                         
   2   1   3       3938.08       3992.73        56.60 o                         
   3   1   3      10784.22      11036.49       197.88 o                         
   4   1   3        108.24         99.98        36.30 o                         
   5   1   3      12876.70      12971.19       383.45 o                         
   6   1   3        181.07        198.09        29.01 o                         
   7   1   3        305.15        315.77        28.10 o                         
   8   1   3         72.25        127.03        38.51 o                         
   9   1   3         35.51         21.17        14.68 o                         
  10   1   3        292.50        239.58       233.82 o                         
 -11   2   3       1160.86       1172.02       116.57 o                         
 -10   2   3       1289.24       1227.65       117.13 o                         
  -9   2   3      12614.07      13707.30       470.95 o                         
  -8   2   3         23.30         33.64        14.78 o                         
  -7   2   3       1906.53       1842.52        46.48 o                         
  -6   2   3      40021.08      40865.45       406.20 o                         
  -5   2   3        142.55        161.97        12.43 o                         
  -4   2   3      32016.45      32943.96       223.94 o                         
  -3   2   3       5915.32       6198.13        78.08 o                         
  -2   2   3      18524.01      18116.50       128.57 o                         
  -1   2   3      30697.97      29771.71       632.23 o                         
   0   2   3        823.61        818.92        60.94 o                         
   1   2   3       9802.25      10052.69       156.05 o                         
   2   2   3       4456.47       4492.07       159.24 o                         
   3   2   3      25184.96      24672.52       289.95 o                         
   4   2   3       8655.96       8439.82       299.05 o                         
   5   2   3       2195.93       2044.29        94.28 o                         
   6   2   3       3328.58       3257.06       136.24 o                         
   7   2   3        407.24        458.81       196.84 o                         
   9   2   3          0.61         13.45        21.93 o                         
 -11   3   3        311.07        250.44       229.63 o                         
 -10   3   3       1405.77       1255.01       128.10 o                         
  -9   3   3         26.98         10.52        13.41 o                         
  -8   3   3        394.83        384.16        44.72 o                         
  -7   3   3        902.19        841.39        35.46 o                         
  -6   3   3       4154.96       4014.78        88.04 o                         
  -5   3   3        376.52        387.21        23.66 o                         
  -4   3   3       8973.63       8830.77        85.77 o                         
  -3   3   3       9444.69       9675.87       119.22 o                         
  -2   3   3      30806.59      31322.46       281.12 o                         
  -1   3   3       6279.23       6188.40        91.66 o                         
   0   3   3       1029.91       1061.75        52.53 o                         
   1   3   3      75388.65      71737.77       796.22 o                         
   2   3   3      34214.53      34105.02       638.06 o                         
   3   3   3      32195.84      33738.65       606.19 o                         
   4   3   3      12579.44      12387.37       378.05 o                         
   5   3   3       5295.63       5038.46       247.95 o                         
   6   3   3      37979.15      37366.32       942.05 o                         
   7   3   3       2503.83       2402.94       180.11 o                         
 -10   4   3          3.19         33.81        77.11 o                         
  -9   4   3       3892.93       3754.39       240.94 o                         
  -8   4   3       1237.33       1346.67        69.98 o                         
  -7   4   3         61.25         70.20        24.34 o                         
  -6   4   3       4624.23       4672.98        91.94 o                         
  -5   4   3       5310.45       5251.63        71.91 o                         
  -4   4   3       1829.11       1699.93        46.02 o                         
  -3   4   3       2708.30       2573.06        44.42 o                         
  -2   4   3       1317.06       1287.90        29.58 o                         
  -1   4   3       8502.50       8389.37       145.23 o                         
   0   4   3       5759.07       5732.68       101.11 o                         
   1   4   3      12443.10      12104.52       353.10 o                         
   2   4   3       2836.23       2737.13       116.92 o                         
   3   4   3       1581.10       1371.82        74.68 o                         
   4   4   3      70654.66      70923.97       732.20 o                         
   5   4   3        315.38        340.32        99.27 o                         
   6   4   3       6705.35       6072.31       442.42 o                         
   7   4   3       6464.31       5841.89       368.81 o                         
 -10   5   3       6421.17       6663.64       348.24 o                         
  -9   5   3       2731.01       2458.23       244.78 o                         
  -8   5   3        107.23        144.94        70.11 o                         
  -7   5   3        625.59        649.46        36.91 o                         
  -6   5   3       9338.08       9582.97       120.77 o                         
  -5   5   3        938.26        961.55        33.37 o                         
  -4   5   3          7.27         27.35         9.86 o                         
  -3   5   3       1923.86       1928.25        42.17 o                         
  -2   5   3        369.91        351.45        17.66 o                         
  -1   5   3       5526.49       5567.36       158.36 o                         
   0   5   3         47.82         47.22        18.52 o                         
   1   5   3      12174.20      12323.65       305.60 o                         
   2   5   3      12442.73      11983.89       241.33 o                         
   3   5   3       6115.43       5890.96       310.02 o                         
   4   5   3       4498.06       4206.20       302.22 o                         
   5   5   3       4351.12       3746.71       256.09 o                         
   6   5   3       1056.11       1056.24       247.95 o                         
 -10   6   3          0.21         -5.54        49.63 o                         
  -9   6   3        484.74        547.45       100.17 o                         
  -8   6   3      43965.45      46663.40       714.85 o                         
  -7   6   3      11599.34      11720.25       282.78 o                         
  -6   6   3         17.46         46.72        22.23 o                         
  -5   6   3      18048.96      18449.45       226.58 o                         
  -4   6   3       1205.11       1199.16        34.61 o                         
  -3   6   3      25355.94      26376.96       221.55 o                         
  -2   6   3       3122.46       3271.22        71.58 o                         
  -1   6   3        342.30        307.74        32.88 o                         
   0   6   3      18678.78      18890.68       504.68 o                         
   1   6   3        446.85        593.62        66.77 o                         
   2   6   3         69.68         77.63        58.40 o                         
   3   6   3       4252.35       3885.51       146.99 o                         
   4   6   3        430.00        325.51       105.49 o                         
   5   6   3        949.40        950.87       131.61 o                         
   6   6   3        521.89        313.98       162.02 o                         
 -10   7   3       5693.27       6079.55       449.65 o                         
  -9   7   3        325.91        316.92       310.13 o                         
  -8   7   3       3313.86       3286.96       128.11 o                         
  -7   7   3         86.04        118.65        58.14 o                         
  -6   7   3       5100.91       5000.53       142.46 o                         
  -5   7   3      23593.56      24302.84       341.36 o                         
  -4   7   3       1065.34       1035.63        42.88 o                         
  -3   7   3       1385.94       1438.45        60.95 o                         
  -2   7   3      10500.10      11374.54       246.59 o                         
  -1   7   3      24554.04      23343.81       511.27 o                         
   0   7   3      49031.67      48239.11      2555.69 o                         
   1   7   3       3176.89       2918.37       291.48 o                         
   2   7   3       2234.28       2383.51       146.41 o                         
   3   7   3       1654.59       1504.38        97.63 o                         
   4   7   3      14743.60      13444.94       516.14 o                         
   5   7   3       2014.18       1941.66       118.86 o                         
   6   7   3       2946.62       2891.15       154.56 o                         
   7   7   3         24.85         74.06        66.48 o                         
   8   7   3        353.33        362.82       131.83 o                         
   9   7   3       3752.03       3479.65       221.15 o                         
  10   7   3        236.81        234.27       124.94 o                         
  -9   8   3       1446.06       1249.69       222.06 o                         
  -8   8   3       3623.64       3631.38       449.77 o                         
  -7   8   3       7625.36       7435.04       230.03 o                         
  -6   8   3        145.34        189.21        94.28 o                         
  -5   8   3       1342.33       1302.75        54.77 o                         
  -4   8   3       3190.79       3005.92       105.24 o                         
  -3   8   3      16921.69      16883.12       317.40 o                         
  -2   8   3      67175.17      76448.56       671.37 o                         
  -1   8   3        490.03        568.51        62.48 o                         
   0   8   3         30.13        120.81        86.43 o                         
   1   8   3      10306.78      10079.87       889.81 o                         
   2   8   3      17385.72      13485.26      1183.16 o                         
   3   8   3       4033.84       3695.40       322.57 o                         
   4   8   3       8810.09       8637.96       325.17 o                         
   5   8   3       2573.50       2712.40       208.04 o                         
   6   8   3       4861.88       4835.17       280.96 o                         
   7   8   3       4970.84       4696.89       257.33 o                         
   8   8   3        452.26        457.91       101.76 o                         
   9   8   3       4245.95       4126.03       284.69 o                         
  -9   9   3       2466.74       2354.55       352.65 o                         
  -8   9   3         16.27          4.57        24.57 o                         
  -7   9   3         71.19        104.51        74.57 o                         
  -6   9   3       2497.01       2237.48       145.57 o                         
  -5   9   3       4613.37       4369.18       183.89 o                         
  -4   9   3       2708.26       2559.53       101.86 o                         
  -3   9   3        469.07        575.27       120.22 o                         
  -2   9   3       3103.97       3280.68       146.36 o                         
  -1   9   3       5118.02       5348.29       221.38 o                         
   0   9   3      37864.89      41519.14       977.66 o                         
   1   9   3       9458.73      10033.95       276.21 o                         
   2   9   3       4210.68       4293.82       221.04 o                         
   3   9   3       8577.59       9025.08       313.53 o                         
   4   9   3       1683.65       1740.84       141.22 o                         
   5   9   3      20602.54      21330.94       707.44 o                         
   6   9   3        726.20        783.31       229.97 o                         
   7   9   3       4142.45       3798.26       258.92 o                         
   8   9   3       3759.11       3460.65       263.44 o                         
   9   9   3       1247.59       1181.40       232.80 o                         
  -8  10   3       3190.02       2950.96       316.69 o                         
  -7  10   3        130.44        117.89        71.62 o                         
  -6  10   3       5703.04       5266.92       356.83 o                         
  -5  10   3       3121.58       2911.38       170.66 o                         
  -4  10   3       7341.75       7505.99       410.59 o                         
  -3  10   3      14875.73      15219.56       323.44 o                         
  -2  10   3       1431.57       1728.05       114.42 o                         
  -1  10   3       4991.48       5346.97       228.78 o                         
   0  10   3        683.58        725.93        90.33 o                         
   1  10   3         42.13        111.25        77.34 o                         
   2  10   3       3112.28       3338.21       202.95 o                         
   3  10   3       5318.63       5800.28       410.20 o                         
   4  10   3       5412.76       5489.81       311.72 o                         
   5  10   3        174.75        197.86       141.44 o                         
   6  10   3        860.74        727.11       165.86 o                         
   7  10   3       3092.25       2878.15       307.99 o                         
   8  10   3       7748.41       7978.00       575.27 o                         
  -7  11   3       1616.06       1536.42       120.53 o                         
  -6  11   3         35.01         47.80        44.55 o                         
  -5  11   3       2103.31       1966.55       131.13 o                         
  -4  11   3       6143.25       6055.03       334.50 o                         
  -3  11   3        549.29        642.36       105.91 o                         
  -2  11   3       3788.67       4081.65       181.65 o                         
  -1  11   3       5128.87       5552.07       226.61 o                         
   0  11   3       6872.74       7482.64       339.64 o                         
   1  11   3        113.47        153.65       159.31 o                         
   2  11   3       4297.64       4291.22       291.25 o                         
   3  11   3         66.59        120.41        55.06 o                         
   4  11   3       2665.67       2628.28       219.00 o                         
   5  11   3        960.22        879.07       158.29 o                         
   6  11   3       3105.06       3267.65       195.83 o                         
   7  11   3       1088.43       1164.33       132.40 o                         
  -7  12   3         71.11         42.12        69.77 o                         
  -6  12   3      10595.87      10285.95       511.66 o                         
  -5  12   3         10.01         32.95        44.99 o                         
  -4  12   3      18991.55      19411.05       961.78 o                         
  -3  12   3       3507.22       3442.49       150.68 o                         
  -2  12   3       1030.65       1154.45        99.09 o                         
  -1  12   3      11101.45      11947.09       455.42 o                         
   0  12   3        391.35        453.44       160.91 o                         
   1  12   3       2613.93       2644.60       163.89 o                         
   2  12   3      12388.23      13086.90       746.90 o                         
   3  12   3       3134.35       3218.25       197.07 o                         
   4  12   3       2991.57       2920.66       251.79 o                         
   5  12   3       3464.59       3400.05       235.29 o                         
   6  12   3        546.09        493.64       148.45 o                         
   7  12   3       4900.07       5388.96       435.52 o                         
  -5  13   3         58.65         60.26        52.51 o                         
  -4  13   3         83.64         57.24        55.44 o                         
  -3  13   3       4794.95       5094.40       512.29 o                         
  -2  13   3       3361.56       3326.39       182.29 o                         
  -1  13   3       3503.71       3636.34       189.33 o                         
   0  13   3       2899.83       3198.15       294.08 o                         
   1  13   3       1949.09       2136.59       130.04 o                         
   2  13   3       7309.73       7939.41       315.83 o                         
   3  13   3       4975.46       5145.98       326.64 o                         
   4  13   3        223.42        284.24       307.31 o                         
   5  13   3       5150.55       5495.24       409.97 o                         
   6  13   3        183.42        160.21       147.55 o                         
  -4  14   3       5102.61       5043.22       259.18 o                         
  -3  14   3      10078.17      10238.55       518.01 o                         
  -2  14   3       2787.72       2795.02       231.04 o                         
  -1  14   3       3738.43       3825.67       198.77 o                         
   0  14   3       6358.57       6809.60       292.30 o                         
   1  14   3        592.63        586.27        94.19 o                         
   2  14   3        793.05        753.54       124.88 o                         
   3  14   3       1975.37       2144.79       136.67 o                         
   4  14   3       2295.41       2181.00       239.92 o                         
  -1  15   3       5923.09       5934.29       327.83 o                         
   0  15   3       2857.86       2751.66       216.46 o                         
   1  15   3        613.42        636.57       163.16 o                         
   2  15   3       2029.55       2039.95       153.84 o                         
  -3 -13   4       6150.09       6320.42       343.59 o                         
  -2 -13   4       5505.34       5559.48       319.26 o                         
  -1 -13   4       3465.84       3440.87       159.45 o                         
   0 -13   4        679.01        619.69       128.74 o                         
   1 -13   4       9277.91       9465.34       486.79 o                         
   2 -13   4       7389.18       7518.47       452.54 o                         
   3 -13   4       6366.79       6006.94       348.23 o                         
  -4 -12   4        868.00        731.66       145.23 o                         
  -3 -12   4        181.08        154.40       104.30 o                         
  -2 -12   4       2312.90       2434.72       138.50 o                         
  -1 -12   4       4721.19       4184.32       233.42 o                         
   0 -12   4         41.38         56.31        64.90 o                         
   1 -12   4      22809.43      22748.37       807.90 o                         
   2 -12   4       1251.26       1133.69       117.40 o                         
   3 -12   4         10.28         44.46        50.27 o                         
   4 -12   4       7711.52       7563.27       400.98 o                         
   5 -12   4        215.72        194.60       117.90 o                         
  -6 -11   4        498.21        545.76       198.31 o                         
  -5 -11   4        193.35        197.91        82.04 o                         
  -4 -11   4        204.24        205.22        55.74 o                         
  -3 -11   4       1253.34       1224.08       106.80 o                         
  -2 -11   4        917.63       1022.54       107.65 o                         
  -1 -11   4       4160.48       4177.63       207.90 o                         
   0 -11   4        267.42        274.79       134.96 o                         
   1 -11   4        584.25        578.80        93.11 o                         
   2 -11   4       7774.80       8114.14       264.93 o                         
   3 -11   4         18.45         34.77        65.32 o                         
   4 -11   4      10818.26      11032.84       576.51 o                         
   5 -11   4        326.53        327.81        95.39 o                         
   6 -11   4        145.01        103.22       118.12 o                         
  -7 -10   4         95.13        110.12       115.44 o                         
  -6 -10   4       2865.49       3096.02       226.35 o                         
  -5 -10   4        191.14        189.58        83.39 o                         
  -4 -10   4         46.32         86.33        47.45 o                         
  -3 -10   4       5701.30       5923.39       177.76 o                         
  -2 -10   4       1044.14       1134.27        97.97 o                         
  -1 -10   4        170.25        240.72       106.44 o                         
   0 -10   4        848.66        886.04       136.19 o                         
   1 -10   4        460.25        488.87        76.71 o                         
   2 -10   4       1211.28       1287.96        95.69 o                         
   3 -10   4       3805.51       3594.70       236.05 o                         
   4 -10   4        167.34        198.51        96.03 o                         
   5 -10   4        339.49        294.94       143.56 o                         
   6 -10   4       8451.38       8556.16       485.55 o                         
   7 -10   4       7200.33       6814.36       516.47 o                         
  -8  -9   4       7058.93       7091.70       530.04 o                         
  -7  -9   4        985.52       1084.73       193.23 o                         
  -6  -9   4         11.58          8.44        21.00 o                         
  -5  -9   4      10215.07      10958.81       397.87 o                         
  -4  -9   4        745.92        846.26       147.14 o                         
  -3  -9   4       5419.05       5614.24       229.66 o                         
  -2  -9   4        466.32        547.92        83.95 o                         
  -1  -9   4       8203.48       8619.02       255.78 o                         
   0  -9   4       4740.56       4994.72       190.56 o                         
   1  -9   4        333.51        368.67        98.32 o                         
   2  -9   4        642.71        591.33       103.06 o                         
   3  -9   4        876.42        901.99        82.45 o                         
   4  -9   4        900.04        948.44       109.10 o                         
   5  -9   4        137.27        128.33       131.95 o                         
   6  -9   4        885.85        780.75       149.50 o                         
   7  -9   4         16.93         29.48        42.60 o                         
   8  -9   4        337.00        263.12       168.85 o                         
  -8  -8   4         29.29         23.74        29.28 o                         
  -7  -8   4       6542.80       7356.83       424.22 o                         
  -6  -8   4        505.30        620.61       101.64 o                         
  -5  -8   4      11739.87      12710.18       541.97 o                         
  -4  -8   4       2867.98       3159.48       205.38 o                         
  -3  -8   4       6781.17       7410.48       197.62 o                         
  -2  -8   4      21903.02      23163.22       516.06 o                         
  -1  -8   4       8328.34       8820.26       232.14 o                         
   0  -8   4       1899.36       1955.01       115.50 o                         
   1  -8   4        314.97        370.28        58.22 o                         
   2  -8   4       7998.40       8155.24       222.76 o                         
   3  -8   4      12144.29      12572.59       339.90 o                         
   4  -8   4         75.72        105.80        54.65 o                         
   5  -8   4       1860.15       1739.32       118.85 o                         
   6  -8   4        176.80        191.04       140.83 o                         
   7  -8   4       1517.24       1621.86       119.76 o                         
   8  -8   4        155.13         85.66        69.72 o                         
   9  -8   4         33.31         33.24        75.07 o                         
  -9  -7   4       2356.05       2286.26       215.61 o                         
  -8  -7   4       1275.18       1228.21       192.89 o                         
  -7  -7   4        167.92        190.17       194.70 o                         
  -6  -7   4       1041.38       1159.13       105.15 o                         
  -5  -7   4       1506.87       1674.13       149.92 o                         
  -4  -7   4       7259.64       7438.96       263.42 o                         
  -3  -7   4      11109.96      11641.56       717.67 o                         
  -2  -7   4         65.18        110.35        53.48 o                         
  -1  -7   4        342.79        355.18        88.54 o                         
   0  -7   4      42692.40      45493.09       745.34 o                         
   1  -7   4      22641.53      23726.45       465.43 o                         
   2  -7   4      17931.35      18662.16       370.36 o                         
   3  -7   4        723.82        767.14        69.65 o                         
   4  -7   4        336.34        393.23        66.52 o                         
   5  -7   4      27613.78      27066.10      1002.10 o                         
   6  -7   4       2484.57       2464.72        91.69 o                         
   7  -7   4       1160.61       1049.83       103.10 o                         
   8  -7   4       1788.71       1984.83       302.78 o                         
   9  -7   4        800.38        875.00       324.95 o                         
  -9  -6   4       1517.43       1423.71        93.53 o                         
  -8  -6   4        461.55        483.12        73.60 o                         
  -7  -6   4       2313.41       2241.49       232.23 o                         
  -6  -6   4        107.22        120.53        97.46 o                         
  -5  -6   4         15.82          9.61        68.06 o                         
  -4  -6   4        820.08        988.86       193.00 o                         
  -3  -6   4        447.78        528.73        57.01 o                         
  -2  -6   4      16759.85      18472.72       330.18 o                         
  -1  -6   4       1482.97       1427.84        76.42 o                         
   0  -6   4      15750.63      15381.74       526.31 o                         
   1  -6   4       2635.51       2760.19       108.73 o                         
   2  -6   4         57.69         62.71        48.29 o                         
   3  -6   4      22519.40      22728.91       413.89 o                         
   4  -6   4          6.09         13.27        11.58 o                         
   5  -6   4       7370.42       7002.82       226.79 o                         
   6  -6   4        179.19        160.31        34.07 o                         
   7  -6   4       7597.84       7702.11       152.55 o                         
   8  -6   4      33633.01      35068.18      1750.00 o                         
   9  -6   4         39.63         46.70       146.30 o                         
  10  -6   4          4.01         19.45        54.84 o                         
 -10  -5   4       2865.63       2539.98       255.75 o                         
  -9  -5   4        171.11        192.48        98.81 o                         
  -8  -5   4        117.88        125.40        93.49 o                         
  -7  -5   4      13539.47      14301.20       382.38 o                         
  -6  -5   4          3.10          6.82        19.06 o                         
  -5  -5   4       4218.14       4003.20       510.93 o                         
  -4  -5   4       7349.36       7871.72       339.76 o                         
  -3  -5   4       6315.33       6980.73       223.64 o                         
  -2  -5   4         82.90        106.65        36.13 o                         
  -1  -5   4        351.84        364.16        51.09 o                         
   0  -5   4        194.81        307.27        66.12 o                         
   1  -5   4       3737.95       3741.72       145.02 o                         
   2  -5   4        450.00        488.53        57.91 o                         
   3  -5   4       3527.90       3349.21       152.58 o                         
   4  -5   4       1866.36       1813.75        73.64 o                         
   5  -5   4       8404.81       8207.90       142.00 o                         
   6  -5   4      23831.73      24981.85       418.54 o                         
   7  -5   4        200.51        190.36        25.55 o                         
   8  -5   4       1735.27       1781.21       188.48 o                         
   9  -5   4         46.81         31.66        55.18 o                         
  10  -5   4       4468.37       5022.06       314.32 o                         
 -10  -4   4       1305.47       1220.30       120.41 o                         
  -9  -4   4      24094.62      24369.53       567.24 o                         
  -8  -4   4        483.42        473.35        56.80 o                         
  -7  -4   4       9321.82       9831.87       277.87 o                         
  -6  -4   4       5989.82       5746.22       625.07 o                         
  -5  -4   4        101.91        135.30        48.38 o                         
  -4  -4   4      34161.00      37448.96       670.92 o                         
  -3  -4   4         40.70         76.85        52.76 o                         
  -2  -4   4        927.54        964.65        46.59 o                         
  -1  -4   4       3340.60       3169.06       100.54 o                         
   0  -4   4         17.93         44.44        21.67 o                         
   1  -4   4        183.30        325.82        33.09 o                         
   2  -4   4       1075.12       1005.49        56.78 o                         
   3  -4   4        912.68        857.16        71.65 o                         
   4  -4   4        497.56        521.09        28.80 o                         
   5  -4   4        146.80        130.22        13.82 o                         
   6  -4   4      12209.57      12638.87       519.41 o                         
   7  -4   4       8003.30       8045.27       205.10 o                         
   8  -4   4      14968.31      15947.30       550.17 o                         
   9  -4   4       5129.14       5118.85       383.51 o                         
  10  -4   4       1840.00       1895.51       358.41 o                         
 -10  -3   4        868.32        813.61       108.09 o                         
  -9  -3   4      10363.80       9930.50       470.23 o                         
  -8  -3   4        638.51        677.47        55.21 o                         
  -7  -3   4          8.01         18.36        21.31 o                         
  -6  -3   4      24655.80      24747.11       947.80 o                         
  -5  -3   4       6342.56       6357.68       533.27 o                         
  -4  -3   4      10446.42      10604.04       576.06 o                         
  -3  -3   4         92.42        130.44        31.34 o                         
  -2  -3   4      44619.19      48733.37       328.99 o                         
  -1  -3   4      30233.20      30686.80       388.19 o                         
   0  -3   4      11596.00      11761.90       207.36 o                         
   1  -3   4          0.32         25.01        10.93 o                         
   2  -3   4       5372.05       5154.71       109.31 o                         
   3  -3   4      17001.28      17250.16       259.45 o                         
   4  -3   4         47.30         66.03        15.41 o                         
   5  -3   4       8736.90       8804.66       181.92 o                         
   6  -3   4          4.27         25.52        22.70 o                         
   7  -3   4        720.04        669.31        50.37 o                         
   8  -3   4        424.67        480.80        63.90 o                         
   9  -3   4       1078.60       1238.84       200.58 o                         
  10  -3   4        274.37        292.38       169.14 o                         
  11  -3   4       2357.73       2258.00       269.54 o                         
 -10  -2   4         77.06         49.97        60.83 o                         
  -9  -2   4        243.95        289.78       101.64 o                         
  -8  -2   4       7313.55       7382.48       145.74 o                         
  -7  -2   4       1119.67       1144.35        54.44 o                         
  -6  -2   4       9568.78       9495.55       456.82 o                         
  -5  -2   4        827.54        761.86        59.42 o                         
  -4  -2   4      46453.29      48118.47      1564.02 o                         
  -3  -2   4      51116.31      50968.90       669.56 o                         
  -2  -2   4       9476.25      10147.40       241.38 o                         
  -1  -2   4       2557.34       2606.68        57.65 o                         
   0  -2   4      46013.54      49215.48       447.32 o                         
   1  -2   4      25382.44      24943.18       278.28 o                         
   2  -2   4       5367.16       4799.81       103.85 o                         
   3  -2   4       6428.74       6506.34        56.74 o                         
   4  -2   4       6914.44       6783.64       171.25 o                         
   5  -2   4       3180.94       3242.64       139.69 o                         
   6  -2   4      14217.22      14783.77       459.04 o                         
   7  -2   4          6.29         18.58        19.17 o                         
   8  -2   4       6226.33       6109.88       215.22 o                         
   9  -2   4       1911.11       2238.55       179.66 o                         
  10  -2   4        226.52        337.38       246.48 o                         
  11  -2   4        662.01        725.64       118.83 o                         
 -10  -1   4       1400.59       1256.14       111.25 o                         
  -9  -1   4        841.95        818.13        81.63 o                         
  -8  -1   4         27.37         14.47        33.81 o                         
  -7  -1   4        865.32        891.65        37.00 o                         
  -6  -1   4       2265.53       2126.05        80.08 o                         
  -5  -1   4       3905.54       3731.18       143.09 o                         
  -4  -1   4       7896.56       7674.51       226.03 o                         
  -3  -1   4       5702.80       5680.81       126.54 o                         
  -2  -1   4       2558.48       2645.07        58.03 o                         
  -1  -1   4       6968.71       6500.61        90.77 o                         
   0  -1   4       5490.51       5084.66        77.34 o                         
   1  -1   4       4575.28       4171.64        70.24 o                         
   2  -1   4       2017.89       1878.33        57.91 o                         
   3  -1   4       1615.72       1608.51        51.09 o                         
   4  -1   4      85951.65      84761.16       687.99 o                         
   5  -1   4       1572.02       1481.09        53.05 o                         
   6  -1   4      11563.45      11607.05       259.50 o                         
   7  -1   4      18481.69      18925.07       620.53 o                         
   8  -1   4          1.66         20.20        24.18 o                         
   9  -1   4       7035.57       6994.69       300.30 o                         
  10  -1   4       2366.25       2619.23       188.59 o                         
  11  -1   4        184.77        172.87       150.26 o                         
 -10   0   4       1727.51       1761.19       117.93 o                         
  -9   0   4       2012.26       1997.77       191.76 o                         
  -8   0   4       2920.72       2923.50        76.55 o                         
  -7   0   4        902.90        818.94        33.83 o                         
  -6   0   4       2136.79       2128.04        72.44 o                         
  -5   0   4        832.38        803.39        30.27 o                         
  -4   0   4       1574.70       1495.82        39.83 o                         
  -3   0   4       2243.86       2230.12        44.44 o                         
  -2   0   4         82.60        155.89        17.94 o                         
  -1   0   4       6733.62       6708.00       105.09 o                         
   0   0   4          1.29         15.44         8.22 o                         
   1   0   4      10444.09      10264.13        95.00 o                         
   2   0   4      27299.57      26614.06       366.42 o                         
   3   0   4       5952.90       5689.01       123.78 o                         
   4   0   4       2499.97       2500.97        53.79 o                         
   5   0   4        351.61        350.24        19.32 o                         
   6   0   4       5751.38       5585.10       100.75 o                         
   7   0   4      26738.25      27273.96       317.95 o                         
   8   0   4        387.80        350.71        11.35 o                         
   9   0   4       2470.65       2477.57       254.85 o                         
  10   0   4      18430.32      19816.79       982.75 o                         
  11   0   4       2165.97       2195.81       174.68 o                         
 -10   1   4       1760.80       1813.59        87.36 o                         
  -9   1   4       5297.33       5352.37       146.02 o                         
  -8   1   4      20808.86      20812.11       513.08 o                         
  -7   1   4       2055.97       1934.86        76.68 o                         
  -6   1   4       5132.24       5022.55        85.51 o                         
  -5   1   4         66.31         59.24        13.56 o                         
  -4   1   4       2498.73       2451.93        45.46 o                         
  -3   1   4      12510.67      12939.51       260.00 o                         
  -2   1   4       7315.09       7229.47       152.81 o                         
  -1   1   4       9099.76       8632.77       123.62 o                         
   0   1   4        912.06        945.12        35.68 o                         
   1   1   4       2471.74       2368.56        51.17 o                         
   2   1   4       1712.24       1846.60        49.49 o                         
   3   1   4       1141.17       1065.28        37.06 o                         
   4   1   4      11036.76      10824.57       253.35 o                         
   5   1   4      22553.89      22431.92       301.89 o                         
   6   1   4       6354.76       6267.86       140.35 o                         
   7   1   4         42.82         34.69        16.58 o                         
   8   1   4       1351.59       1285.36        55.24 o                         
   9   1   4       1549.10       1804.72       153.31 o                         
  10   1   4       9848.71      10604.13       578.89 o                         
 -10   2   4      23204.95      25050.40       454.40 o                         
  -9   2   4       3560.95       3573.27       122.20 o                         
  -8   2   4       2710.53       2823.14       125.95 o                         
  -7   2   4       7492.68       7327.44       151.09 o                         
  -6   2   4      12220.92      11773.71       210.68 o                         
  -5   2   4      55388.48      57140.54       448.34 o                         
  -4   2   4         55.88         76.45        15.30 o                         
  -3   2   4       1721.42       1744.30        46.98 o                         
  -2   2   4      65094.58      66123.75       826.55 o                         
  -1   2   4        543.45        568.91        27.85 o                         
   0   2   4      11226.73      11111.05       194.42 o                         
   1   2   4      19197.56      18703.31       200.12 o                         
   2   2   4       4133.57       4086.93        64.13 o                         
   3   2   4       2709.58       2835.73        54.45 o                         
   4   2   4       8703.82       8468.85       150.35 o                         
   5   2   4        418.35        454.08        27.48 o                         
   6   2   4      14675.73      14570.00       467.13 o                         
   7   2   4      14046.22      13955.62       357.06 o                         
   8   2   4       2576.64       2379.09       166.09 o                         
   9   2   4        432.67        380.57        60.49 o                         
 -10   3   4       2875.70       2956.28       222.85 o                         
  -9   3   4        997.65       1015.38        76.11 o                         
  -8   3   4       3394.35       3610.97       138.30 o                         
  -7   3   4      23732.14      24816.20       483.16 o                         
  -6   3   4        575.85        563.88        15.56 o                         
  -5   3   4       4990.41       5217.74        58.68 o                         
  -4   3   4       7860.03       8452.09       121.98 o                         
  -3   3   4      13432.33      13228.43        94.08 o                         
  -2   3   4      19084.58      19194.08       266.40 o                         
  -1   3   4       4332.39       4262.01        69.44 o                         
   0   3   4       6539.84       6928.58       123.11 o                         
   1   3   4        495.31        531.70        30.59 o                         
   2   3   4      82339.76      85441.45      1833.92 o                         
   3   3   4      13817.77      14433.83       223.22 o                         
   4   3   4      47900.27      48968.93       803.69 o                         
   5   3   4       2875.54       2822.14       137.60 o                         
   6   3   4        226.47        264.68       171.74 o                         
   7   3   4       8685.83       8207.07       339.42 o                         
   8   3   4         69.55         52.91        53.82 o                         
 -10   4   4       3181.55       3136.16       214.59 o                         
  -9   4   4       4608.14       4676.01       193.96 o                         
  -8   4   4         51.72         54.33        37.02 o                         
  -7   4   4       1106.98       1065.23        49.42 o                         
  -6   4   4       1202.60       1251.28        41.05 o                         
  -5   4   4      30361.98      31185.91       318.20 o                         
  -4   4   4      29189.24      28879.99       196.26 o                         
  -3   4   4        831.98        875.73        19.54 o                         
  -2   4   4       1400.81       1523.23        41.53 o                         
  -1   4   4      21192.68      22538.30       217.10 o                         
   0   4   4      27833.69      26951.49       242.78 o                         
   1   4   4      15439.83      15156.47       368.34 o                         
   2   4   4      11388.45      11081.86       402.60 o                         
   3   4   4      15060.75      15346.38       229.45 o                         
   4   4   4        504.94        366.44        36.87 o                         
   5   4   4       6912.33       6049.47       285.26 o                         
   6   4   4       2747.30       2499.16       279.83 o                         
   7   4   4      13880.00      13213.76       497.14 o                         
   8   4   4       6193.47       5098.61       323.48 o                         
 -10   5   4        645.09        593.70       103.34 o                         
  -9   5   4        135.31         94.46        73.46 o                         
  -8   5   4       9932.98      10444.43       343.83 o                         
  -7   5   4       2988.42       2881.94       111.68 o                         
  -6   5   4       1003.69       1002.33        51.17 o                         
  -5   5   4         12.24         19.20        13.02 o                         
  -4   5   4       3751.51       3635.18        45.09 o                         
  -3   5   4      13361.74      13698.18       118.73 o                         
  -2   5   4        873.76        747.43        25.96 o                         
  -1   5   4         31.85         28.79        13.23 o                         
   0   5   4         92.57         81.37        22.42 o                         
   1   5   4        242.17        256.82        43.02 o                         
   2   5   4      13317.29      12738.44       630.44 o                         
   3   5   4      77105.05      82941.28       797.66 o                         
   4   5   4        841.85        714.00       103.00 o                         
   5   5   4       4467.22       4302.07       311.38 o                         
   6   5   4      12970.01      12576.87       513.31 o                         
   7   5   4        665.59        512.63       344.51 o                         
   8   5   4      11803.77      10781.42       458.13 o                         
 -10   6   4       3086.03       3310.84       228.28 o                         
  -9   6   4       1084.26       1156.76       138.84 o                         
  -8   6   4         88.64        129.95        66.39 o                         
  -7   6   4       1792.62       1878.84        99.56 o                         
  -6   6   4       4695.33       4486.51       114.81 o                         
  -5   6   4       9586.84       9661.89       135.89 o                         
  -4   6   4       2428.55       2452.07        64.21 o                         
  -3   6   4       1861.18       1799.98        46.29 o                         
  -2   6   4      11516.83      12005.30       280.37 o                         
  -1   6   4      11436.09      12060.00       177.10 o                         
   0   6   4      12705.70      12493.21       170.22 o                         
   1   6   4      13627.46      13548.09       354.91 o                         
   2   6   4       9584.05       8340.54       188.31 o                         
   3   6   4        339.48        316.92        74.51 o                         
   4   6   4        219.59        193.34       133.75 o                         
   5   6   4        244.40        366.89        77.22 o                         
   6   6   4       3005.22       2697.02       211.77 o                         
   7   6   4        172.36        129.46       246.48 o                         
 -10   7   4       2285.67       2386.10       243.20 o                         
  -9   7   4      10724.40      11760.77       470.91 o                         
  -8   7   4        762.74        753.44        60.88 o                         
  -7   7   4        530.56        535.60        52.26 o                         
  -6   7   4       4998.82       4963.74       140.17 o                         
  -5   7   4       5775.50       5696.80       101.22 o                         
  -4   7   4       6265.51       6457.29       123.19 o                         
  -3   7   4       5015.25       4943.62       108.05 o                         
  -2   7   4       9076.99       9064.29       181.15 o                         
  -1   7   4        363.95        399.72        50.84 o                         
   0   7   4       2038.54       1808.27        89.99 o                         
   1   7   4       4882.35       4762.96       192.87 o                         
   2   7   4      17511.49      16825.52       364.35 o                         
   3   7   4       3713.71       3323.66       157.13 o                         
   4   7   4        784.61        722.02        75.86 o                         
   5   7   4       1369.20       1249.47       153.31 o                         
   6   7   4       1104.30       1066.98       239.58 o                         
  10   7   4        982.44        832.15        96.22 o                         
  -9   8   4        369.41        269.09       310.81 o                         
  -8   8   4       2665.05       2678.93       114.64 o                         
  -7   8   4       2189.42       2168.55       118.76 o                         
  -6   8   4      10067.64      10291.58       201.50 o                         
  -5   8   4       5138.74       4981.82       113.79 o                         
  -4   8   4         43.76         65.98        27.08 o                         
  -3   8   4      29658.87      30327.56       816.77 o                         
  -2   8   4       4899.67       5065.21       354.85 o                         
  -1   8   4       4406.96       4310.62       270.21 o                         
   0   8   4      21880.72      21950.78      1401.65 o                         
   1   8   4        315.56        322.21        66.09 o                         
   2   8   4       5425.16       5379.27       206.31 o                         
   3   8   4      20440.37      19123.87       823.73 o                         
   4   8   4       1025.03        910.95        99.15 o                         
   5   8   4      11129.66      10437.60       419.64 o                         
   6   8   4        285.63        273.45       121.20 o                         
   7   8   4        342.14        352.53       107.98 o                         
   8   8   4      12951.97      11641.49       528.23 o                         
   9   8   4        118.21         84.23        87.40 o                         
  10   8   4       2186.52       2111.24       187.35 o                         
  -9   9   4       5400.77       5494.90       428.96 o                         
  -8   9   4       4744.18       4975.82       347.33 o                         
  -7   9   4       2621.35       2578.17       121.66 o                         
  -6   9   4       1517.67       1385.09        92.99 o                         
  -5   9   4       3154.32       2980.11       152.81 o                         
  -4   9   4        282.15        274.66        30.68 o                         
  -3   9   4       3297.76       3157.34       128.85 o                         
  -2   9   4        240.78        376.97        88.05 o                         
  -1   9   4       1466.80       1512.88       111.55 o                         
   0   9   4       3032.42       3092.51       311.43 o                         
   1   9   4      30067.76      29409.63      2646.76 o                         
   2   9   4        832.40        804.83        75.62 o                         
   3   9   4       9108.37       8860.56       915.53 o                         
   4   9   4       2353.54       2263.66       149.88 o                         
   5   9   4         87.37         65.01        48.84 o                         
   6   9   4       6058.53       6297.31       343.37 o                         
   7   9   4        785.91        828.30       166.20 o                         
   8   9   4       5003.51       4574.56       306.97 o                         
   9   9   4        693.95        686.52       112.05 o                         
  -8  10   4        145.76        107.64       108.32 o                         
  -7  10   4       2058.60       1767.16       148.00 o                         
  -6  10   4       1279.40       1330.08       124.24 o                         
  -5  10   4       9616.70       8716.54       295.10 o                         
  -4  10   4       4084.20       4007.31       171.27 o                         
  -3  10   4       5573.68       5851.56       218.72 o                         
  -2  10   4          0.70        143.06       138.90 o                         
  -1  10   4      11704.56      13197.36       632.76 o                         
   0  10   4      10379.92      11037.96       402.73 o                         
   1  10   4       1880.49       1936.56       150.60 o                         
   2  10   4       3530.51       3663.38       223.07 o                         
   3  10   4       4368.38       4635.84       238.79 o                         
   4  10   4       3392.46       3164.54       200.91 o                         
   5  10   4       1774.91       1737.22       148.90 o                         
   6  10   4       3848.37       3637.37       315.67 o                         
   7  10   4       4011.54       3339.90       320.20 o                         
   8  10   4       1690.17       1767.53       168.69 o                         
  -7  11   4          2.31         11.19        62.30 o                         
  -6  11   4       8493.62       7560.60       310.07 o                         
  -5  11   4       3574.50       3293.76       230.37 o                         
  -4  11   4      10301.39      10341.50       384.09 o                         
  -3  11   4       1272.76       1423.48       108.22 o                         
  -2  11   4       4049.50       4198.39       205.55 o                         
  -1  11   4       4907.09       5300.03       310.87 o                         
   0  11   4        384.88        477.78       138.90 o                         
   1  11   4       1884.04       2017.96       237.43 o                         
   2  11   4       4574.88       4674.51       298.60 o                         
   3  11   4          2.30         17.64        67.05 o                         
   4  11   4       2551.42       2450.43       209.17 o                         
   5  11   4       1401.46       1505.10       182.37 o                         
   6  11   4       2452.76       2393.67       170.73 o                         
   7  11   4       8164.65       8321.04       395.95 o                         
   8  11   4        875.97        657.69       162.47 o                         
  -7  12   4       4741.95       4324.56       303.18 o                         
  -6  12   4       6903.75       6158.68       536.54 o                         
  -5  12   4          9.54         10.41        54.89 o                         
  -4  12   4       3005.48       3108.90       157.90 o                         
  -3  12   4      11472.23      12073.98       654.87 o                         
  -2  12   4       6013.06       6277.53       420.31 o                         
  -1  12   4       2205.81       2220.13       285.09 o                         
   0  12   4        265.33        295.04       128.44 o                         
   1  12   4      27125.65      29524.56      1301.36 o                         
   2  12   4       2106.19       2022.26       161.68 o                         
   3  12   4         94.01        105.04       110.58 o                         
   4  12   4         97.93         27.14        93.62 o                         
   5  12   4         70.16         75.87        72.47 o                         
   6  12   4       2955.31       2801.27       268.30 o                         
   7  12   4         10.60         23.18        48.39 o                         
  -6  13   4       1161.24       1149.30       159.42 o                         
  -5  13   4       1217.70       1044.89       120.67 o                         
  -4  13   4       6769.03       6829.68       306.97 o                         
  -3  13   4       4902.38       4907.14       270.44 o                         
  -2  13   4       1559.09       1528.52       110.84 o                         
  -1  13   4      10964.53      11910.46       415.86 o                         
   0  13   4       2574.33       2675.11       145.50 o                         
   1  13   4      16781.33      18360.15       609.55 o                         
   2  13   4       3800.93       3865.99       336.14 o                         
   3  13   4        538.38        255.64       269.77 o                         
   4  13   4       4992.50       4885.37       321.67 o                         
   5  13   4         60.23         50.43        61.17 o                         
   6  13   4       2813.90       2572.88       233.70 o                         
  -4  14   4       1226.75       1335.40       166.15 o                         
  -3  14   4       4329.91       4384.47       237.83 o                         
  -2  14   4        881.07        865.43       129.06 o                         
  -1  14   4      15205.01      15920.96       624.68 o                         
   0  14   4        162.47        150.25        90.33 o                         
   1  14   4       1275.81       1406.73       128.25 o                         
   2  14   4       9880.61      10289.62       364.99 o                         
   3  14   4         82.00         80.16        95.20 o                         
   4  14   4       6259.63       6468.26       470.34 o                         
  -2  15   4         63.37         78.50        57.03 o                         
  -1  15   4       2780.94       2805.84       185.58 o                         
   0  15   4        550.74        574.84        95.76 o                         
   1  15   4        706.32        816.32       120.14 o                         
   2  15   4        441.32        468.66       139.12 o                         
  -2 -13   5       5019.23       4753.25       258.76 o                         
  -1 -13   5       1779.88       1766.79       131.39 o                         
   0 -13   5        161.84        113.17        93.31 o                         
   1 -13   5       1337.84       1216.08       167.46 o                         
   2 -13   5       4641.62       4541.49       317.80 o                         
  -4 -12   5       5251.34       5269.22       442.19 o                         
  -3 -12   5       2919.31       2727.96       164.59 o                         
  -2 -12   5        655.71        731.75        90.33 o                         
  -1 -12   5       1179.20       1300.28       124.14 o                         
   0 -12   5      19719.56      20166.98       424.75 o                         
   1 -12   5      14623.71      13497.98       711.74 o                         
   2 -12   5       3283.07       3036.15       177.16 o                         
   3 -12   5       1153.00       1223.51       167.62 o                         
   4 -12   5        137.26        199.52       105.91 o                         
   5 -12   5       4496.12       4814.41       255.82 o                         
  -5 -11   5       2455.61       2543.82       186.22 o                         
  -4 -11   5        238.23        216.76       104.89 o                         
  -3 -11   5        208.99        225.10        86.09 o                         
  -2 -11   5      12245.04      12116.91       456.87 o                         
  -1 -11   5       1471.98       1567.87       123.14 o                         
   0 -11   5       8453.98       8735.95       314.51 o                         
   1 -11   5        521.67        545.54       132.84 o                         
   2 -11   5       1557.61       1642.11       125.86 o                         
   3 -11   5      32731.96      33840.41      1043.97 o                         
   4 -11   5        582.28        590.29       116.56 o                         
   5 -11   5       2168.83       2024.11       137.38 o                         
   6 -11   5       6945.96       6991.49       784.94 o                         
  -6 -10   5         13.28         61.39       103.91 o                         
  -5 -10   5        319.22        443.21       117.81 o                         
  -4 -10   5          0.35          1.47        37.08 o                         
  -3 -10   5        137.19        142.52        90.14 o                         
  -2 -10   5       5046.14       5081.25       174.08 o                         
  -1 -10   5       2863.58       3018.89       180.72 o                         
   0 -10   5       4485.00       4557.71       215.74 o                         
   1 -10   5      11879.63      12062.67       437.30 o                         
   2 -10   5          4.25         18.01        36.21 o                         
   3 -10   5       7960.37       7778.34       270.17 o                         
   4 -10   5        808.27        723.53       156.42 o                         
   5 -10   5       5241.10       5295.07       342.07 o                         
   6 -10   5      13488.97      13251.89       444.57 o                         
   7 -10   5        178.10        136.71       133.55 o                         
  -7  -9   5       4582.84       5052.82       227.82 o                         
  -6  -9   5        188.91        223.64        94.18 o                         
  -5  -9   5         51.63         71.88        59.02 o                         
  -4  -9   5        892.70        964.42       105.36 o                         
  -3  -9   5        427.33        482.74       144.21 o                         
  -2  -9   5       1734.06       1637.36       137.16 o                         
  -1  -9   5        124.80        201.18        87.37 o                         
   0  -9   5        388.66        407.01        69.36 o                         
   1  -9   5       3305.11       3369.73       158.61 o                         
   2  -9   5       1185.75       1345.94       114.53 o                         
   3  -9   5       5472.47       5755.97       252.53 o                         
   4  -9   5      10645.73      10867.62       394.28 o                         
   5  -9   5        817.79        805.49       133.24 o                         
   6  -9   5        802.18        816.97       106.26 o                         
   7  -9   5         69.57         72.20        68.40 o                         
   8  -9   5       3959.73       3729.13       276.44 o                         
  -8  -8   5       1285.22       1297.07       117.13 o                         
  -7  -8   5        639.00        837.92       105.60 o                         
  -6  -8   5      17625.11      18491.57       671.60 o                         
  -5  -8   5        470.20        442.89        58.20 o                         
  -4  -8   5          1.46         82.78        41.46 o                         
  -3  -8   5      18048.76      19148.05       408.55 o                         
  -2  -8   5        435.44        506.96       122.52 o                         
  -1  -8   5      14010.26      14517.75       398.26 o                         
   0  -8   5       7858.08       7798.94       273.38 o                         
   1  -8   5        588.90        596.99       102.89 o                         
   2  -8   5       2580.79       2686.18       135.26 o                         
   3  -8   5       3848.23       3784.96       164.95 o                         
   4  -8   5       5287.71       5207.71       253.49 o                         
   5  -8   5       6027.97       6024.07       283.12 o                         
   6  -8   5       2967.57       2900.00       194.36 o                         
   7  -8   5        210.07        203.12       101.12 o                         
   8  -8   5        316.62        317.60       132.36 o                         
   9  -8   5        285.83        322.91       308.10 o                         
  -8  -7   5       7569.92       8426.19       339.53 o                         
  -7  -7   5       2531.77       2556.26       148.79 o                         
  -6  -7   5       3064.47       3014.05       184.63 o                         
  -5  -7   5       1107.75       1208.46        69.52 o                         
  -4  -7   5       4200.88       4285.61       168.56 o                         
  -3  -7   5      13028.78      13776.38       332.21 o                         
  -2  -7   5      10944.53      11354.41       301.94 o                         
  -1  -7   5        527.02        589.85        64.93 o                         
   0  -7   5       1023.79       1134.38       103.56 o                         
   1  -7   5      18835.05      19325.03       411.29 o                         
   2  -7   5        251.87        304.26        79.28 o                         
   3  -7   5       2293.55       2332.53       119.80 o                         
   4  -7   5       5794.09       5631.39       229.95 o                         
   5  -7   5       2333.39       2146.96       133.22 o                         
   6  -7   5       4364.26       4197.49       141.42 o                         
   7  -7   5       1630.62       1748.09       136.75 o                         
   8  -7   5       7297.01       6947.43       684.94 o                         
   9  -7   5       1160.80       1059.07       387.13 o                         
  -9  -6   5         16.81         52.24        67.39 o                         
  -8  -6   5        819.10        900.78        82.52 o                         
  -7  -6   5       1252.00       1300.46       139.97 o                         
  -6  -6   5       2336.62       2528.78       179.77 o                         
  -5  -6   5      11899.70      12941.84       383.29 o                         
  -4  -6   5       2626.38       2628.60       105.92 o                         
  -3  -6   5        108.88        188.95        91.21 o                         
  -2  -6   5       1826.88       1831.64       100.88 o                         
  -1  -6   5      40187.23      42360.86       663.74 o                         
   0  -6   5      17093.07      17824.43       330.26 o                         
   1  -6   5       2931.84       3126.60       166.54 o                         
   2  -6   5      20172.98      20727.62       392.27 o                         
   3  -6   5      13329.66      13229.21       296.27 o                         
   4  -6   5       6813.67       6846.85       214.67 o                         
   5  -6   5          1.96         15.05        13.83 o                         
   6  -6   5       5197.67       5178.45       125.49 o                         
   7  -6   5       2955.27       2960.85       136.10 o                         
   8  -6   5        145.35        156.03       176.38 o                         
   9  -6   5         70.50        101.76        94.07 o                         
  10  -6   5       8847.40       8697.43       738.19 o                         
  -9  -5   5       1291.72       1338.56       174.80 o                         
  -8  -5   5         13.49         18.99        62.86 o                         
  -7  -5   5       1898.78       1917.40       110.35 o                         
  -6  -5   5        592.62        769.74       211.77 o                         
  -5  -5   5        703.28        724.77       100.80 o                         
  -4  -5   5       1404.59       1524.67       100.74 o                         
  -3  -5   5      11418.07      12314.35       222.11 o                         
  -2  -5   5       4671.67       4783.82       128.08 o                         
  -1  -5   5       3665.11       3619.86       139.45 o                         
   0  -5   5       1090.28       1240.69        68.93 o                         
   1  -5   5       2123.04       1776.30        98.70 o                         
   2  -5   5      74657.44      75693.42      1739.20 o                         
   3  -5   5        401.86        509.71        83.07 o                         
   4  -5   5        304.92        296.65        47.25 o                         
   5  -5   5      13281.24      12986.36       206.94 o                         
   6  -5   5        294.45        281.47        32.49 o                         
   7  -5   5      20850.84      21443.66       419.53 o                         
   8  -5   5       1557.16       1567.74       183.50 o                         
   9  -5   5         50.32         63.65        51.56 o                         
  10  -5   5       5530.63       5862.35       499.63 o                         
 -10  -4   5        601.09        352.42       175.36 o                         
  -9  -4   5        448.61        470.57       120.07 o                         
  -8  -4   5       5180.62       5265.13       314.54 o                         
  -7  -4   5       2853.10       2692.23       265.36 o                         
  -6  -4   5       1194.64       1120.08       111.22 o                         
  -5  -4   5       1092.71       1004.45        53.48 o                         
  -4  -4   5       3049.47       2953.00       186.33 o                         
  -3  -4   5       3850.09       4104.82        96.20 o                         
  -2  -4   5      15587.37      16572.57       229.38 o                         
  -1  -4   5      21162.91      21618.17       798.23 o                         
   0  -4   5      16437.96      16898.78       349.47 o                         
   1  -4   5       2914.01       2736.72        94.73 o                         
   2  -4   5        180.99        186.21        29.37 o                         
   3  -4   5          8.07         64.41        59.02 o                         
   4  -4   5       2386.21       2201.39       111.20 o                         
   5  -4   5      15670.14      15498.45       159.73 o                         
   6  -4   5       8038.43       8332.78       193.00 o                         
   7  -4   5        919.07        995.32        58.18 o                         
   8  -4   5       3827.32       4037.84       355.47 o                         
   9  -4   5       6919.59       6933.29       398.32 o                         
  10  -4   5       1073.41       1211.59       168.24 o                         
 -10  -3   5      16936.94      16683.23       977.21 o                         
  -9  -3   5        970.27       1139.57       312.28 o                         
  -8  -3   5       2905.53       3066.66       109.90 o                         
  -7  -3   5       3564.77       3876.67       242.97 o                         
  -6  -3   5        234.55        234.84        45.42 o                         
  -5  -3   5      17325.82      17376.10       742.86 o                         
  -4  -3   5       5202.72       4972.36       251.85 o                         
  -3  -3   5      11312.07      11667.88       460.65 o                         
  -2  -3   5        356.38        368.85        23.02 o                         
  -1  -3   5       3870.77       3685.54       102.50 o                         
   0  -3   5       5560.33       6092.30       211.28 o                         
   1  -3   5       1906.19       2349.23        82.96 o                         
   2  -3   5      11057.67      10794.85       193.99 o                         
   3  -3   5       5323.32       5495.78       140.55 o                         
   4  -3   5       9984.20       9961.57       183.65 o                         
   5  -3   5        186.03        148.07        49.56 o                         
   6  -3   5       3858.23       3903.00       152.65 o                         
   7  -3   5      17800.12      18756.83       400.69 o                         
   8  -3   5      15336.27      16105.92       290.50 o                         
   9  -3   5         49.47        110.35       125.95 o                         
  10  -3   5        992.12       1156.19       158.85 o                         
  11  -3   5       2906.85       3205.02       318.61 o                         
 -10  -2   5       1878.19       1726.82       222.28 o                         
  -9  -2   5       1452.64       1412.28       116.34 o                         
  -8  -2   5       2839.08       2935.26       143.78 o                         
  -7  -2   5      14943.91      15807.07       467.69 o                         
  -6  -2   5       5620.91       5577.87       242.13 o                         
  -5  -2   5         22.45         25.93        15.68 o                         
  -4  -2   5      13894.96      13508.82       463.67 o                         
  -3  -2   5      21205.31      22322.23       348.59 o                         
  -2  -2   5      35502.65      36294.84       331.17 o                         
  -1  -2   5      21236.78      21220.44       340.09 o                         
   0  -2   5        432.54        441.24        29.38 o                         
   1  -2   5      14616.69      14465.45       255.85 o                         
   2  -2   5       3384.46       3063.51        70.09 o                         
   3  -2   5       2860.96       2907.04        78.02 o                         
   4  -2   5      51414.80      53266.08       464.96 o                         
   5  -2   5       5889.26       5932.95       406.80 o                         
   6  -2   5       4511.12       4510.74       145.97 o                         
   7  -2   5       5948.48       6106.58       204.22 o                         
   8  -2   5         72.58         89.86        65.47 o                         
   9  -2   5      12164.47      11976.73       647.18 o                         
  10  -2   5       3146.01       3276.59       265.59 o                         
  11  -2   5       2004.19       1968.10       283.00 o                         
 -10  -1   5        605.99        546.55       172.99 o                         
  -9  -1   5       1374.83       1464.29       130.59 o                         
  -8  -1   5        460.30        448.85        61.33 o                         
  -7  -1   5          1.02         18.32        25.21 o                         
  -6  -1   5       1040.68       1025.47        41.03 o                         
  -5  -1   5      18896.36      19613.97       626.42 o                         
  -4  -1   5      19426.47      19817.99       474.03 o                         
  -3  -1   5      14955.34      15386.01       372.94 o                         
  -2  -1   5        144.79        187.74        21.15 o                         
  -1  -1   5        438.99        472.26        19.73 o                         
   0  -1   5      37491.55      38325.93       254.13 o                         
   1  -1   5      15661.81      15919.31       208.94 o                         
   2  -1   5      16036.77      14769.86       135.91 o                         
   3  -1   5       3656.67       3549.57        88.81 o                         
   4  -1   5        493.27        510.92        49.09 o                         
   5  -1   5      26487.08      28205.98       564.47 o                         
   6  -1   5       9057.18       9536.43       297.45 o                         
   7  -1   5      18665.06      19750.00       537.39 o                         
   8  -1   5         41.15         67.63        33.92 o                         
   9  -1   5       8001.54       8208.32       215.91 o                         
  10  -1   5       5320.92       5593.94       439.25 o                         
  11  -1   5       1196.84       1240.54       143.93 o                         
 -10   0   5        200.65        116.79       141.33 o                         
  -9   0   5        167.38        171.63       102.21 o                         
  -8   0   5       4172.17       4292.89       156.98 o                         
  -7   0   5       8754.46       8860.65       307.73 o                         
  -6   0   5      12506.56      12993.92       355.44 o                         
  -5   0   5        375.86        373.67        22.36 o                         
  -4   0   5       6816.14       7474.02       183.53 o                         
  -3   0   5        154.32        178.56        19.78 o                         
  -2   0   5      52685.48      54436.79       416.41 o                         
  -1   0   5       9450.57       8726.59       159.85 o                         
   0   0   5        943.68        907.44        27.90 o                         
   1   0   5      26932.62      26334.53       187.95 o                         
   3   0   5       6276.61       6049.68        73.21 o                         
   4   0   5        154.76        121.03        15.31 o                         
   5   0   5       5206.50       4888.47        98.29 o                         
   6   0   5       3152.99       3019.16       109.27 o                         
   7   0   5        693.43        719.56        65.32 o                         
   8   0   5         16.88         40.72        43.53 o                         
   9   0   5      16435.70      16928.32       534.69 o                         
  10   0   5      12476.41      13611.74       726.32 o                         
  11   0   5        106.85        109.78       115.55 o                         
 -10   1   5       7721.03       8310.86       301.43 o                         
  -9   1   5        994.30        976.17        68.50 o                         
  -8   1   5       5498.54       5591.37       191.24 o                         
  -7   1   5       2188.01       2135.38        53.37 o                         
  -6   1   5       4287.21       4285.32        78.78 o                         
  -5   1   5       6453.49       6554.25       103.03 o                         
  -4   1   5       2833.99       2828.65       119.13 o                         
  -3   1   5       2108.00       1972.90        61.35 o                         
  -2   1   5          2.88         22.82        10.56 o                         
  -1   1   5       3282.02       3007.61        55.86 o                         
   0   1   5       4688.18       4502.86        90.36 o                         
   1   1   5       2078.22       1801.02        58.90 o                         
   2   1   5       2741.55       2659.97        48.60 o                         
   3   1   5        573.87        658.40        20.63 o                         
   4   1   5       2846.12       2853.23        72.39 o                         
   5   1   5      20434.03      20805.75       191.51 o                         
   6   1   5      18166.98      18429.06       311.70 o                         
   7   1   5      10793.70      10702.85       213.01 o                         
   8   1   5         46.11         57.58        20.71 o                         
   9   1   5      14820.21      14811.39       830.23 o                         
  10   1   5       3788.82       4114.73       345.86 o                         
 -10   2   5       2385.12       2394.77        98.82 o                         
  -9   2   5       1301.05       1380.44        76.29 o                         
  -8   2   5       3902.62       3859.56       107.11 o                         
  -7   2   5       5781.25       5691.73       157.94 o                         
  -6   2   5       2519.54       2447.51        99.37 o                         
  -5   2   5       8499.95       8638.69       182.53 o                         
  -4   2   5      21343.31      21728.65       302.06 o                         
  -3   2   5      11144.21      10937.45       153.35 o                         
  -2   2   5      14973.05      15285.68       434.76 o                         
  -1   2   5        154.70        151.97        13.37 o                         
   0   2   5      34879.16      34426.30       513.86 o                         
   1   2   5       5084.79       5141.72        83.78 o                         
   2   2   5       2345.33       2297.26        60.22 o                         
   3   2   5       4273.87       4099.74        57.78 o                         
   4   2   5       4658.32       4281.51       111.99 o                         
   5   2   5      14319.86      14700.29       408.81 o                         
   6   2   5       3892.96       3797.58       128.44 o                         
   7   2   5       6619.04       6408.47       310.89 o                         
   8   2   5       1982.07       1777.36       172.08 o                         
   9   2   5         43.62         61.43        29.74 o                         
 -10   3   5        250.11        161.68       132.96 o                         
  -9   3   5        623.32        611.04       132.89 o                         
  -8   3   5      19999.83      20332.39       394.80 o                         
  -7   3   5       2757.87       2591.44        45.59 o                         
  -6   3   5      21563.87      21993.76       278.04 o                         
  -5   3   5      10861.10      11158.55       155.59 o                         
  -4   3   5       7295.01       7326.81       161.06 o                         
  -3   3   5      11794.14      12276.90       103.68 o                         
  -2   3   5        784.01        769.59        24.53 o                         
  -1   3   5       2735.34       2713.78        66.98 o                         
   0   3   5      38424.10      39643.28       322.54 o                         
   1   3   5        431.90        406.26        25.12 o                         
   2   3   5        665.76        763.86        34.73 o                         
   3   3   5      42718.31      42446.60       355.72 o                         
   4   3   5        774.06        747.05        41.22 o                         
   5   3   5      14175.40      13262.35       228.03 o                         
   6   3   5       5780.47       5455.62       180.90 o                         
   7   3   5      10194.99       9783.18       236.56 o                         
   8   3   5       5379.94       5235.53       334.10 o                         
   9   3   5       1738.35       1711.56       181.13 o                         
 -10   4   5        853.85        862.22        99.72 o                         
  -9   4   5       1491.55       1495.77        77.42 o                         
  -8   4   5       6644.00       6689.18       188.32 o                         
  -7   4   5        292.06        253.49        36.87 o                         
  -6   4   5          5.74         10.45         6.78 o                         
  -5   4   5       2773.06       2555.97        70.29 o                         
  -4   4   5      18048.15      18848.33       211.42 o                         
  -3   4   5       2887.12       2875.90        57.95 o                         
  -2   4   5      30021.14      30540.54       327.56 o                         
  -1   4   5      14811.37      15138.70       216.99 o                         
   0   4   5       9475.94       9332.30       166.70 o                         
   1   4   5      29282.38      28038.87       524.84 o                         
   2   4   5       1623.95       1707.67        52.61 o                         
   3   4   5      47564.31      46679.68      1735.98 o                         
   4   4   5        252.31        215.74        31.66 o                         
   5   4   5       8791.49       8141.55       284.02 o                         
   6   4   5      41963.75      43339.36       991.46 o                         
   7   4   5       1396.21       1254.78       155.58 o                         
   8   4   5       6390.62       6302.06       350.95 o                         
   9   4   5        833.29        885.18       144.16 o                         
 -10   5   5       1167.53       1180.95       121.88 o                         
  -9   5   5       2173.38       2150.00       115.19 o                         
  -8   5   5        136.07        138.62        70.06 o                         
  -7   5   5          4.54         20.04        25.69 o                         
  -6   5   5       7125.69       6980.14       238.63 o                         
  -5   5   5      15346.58      15140.48       154.55 o                         
  -4   5   5       2867.99       2794.76        50.68 o                         
  -3   5   5        447.33        460.10        24.27 o                         
  -2   5   5       1559.53       1674.23        47.07 o                         
  -1   5   5       4699.05       4678.38        68.69 o                         
   0   5   5        878.71        891.93        33.61 o                         
   1   5   5      12995.67      13008.62       270.59 o                         
   2   5   5       2201.42       2330.33       130.98 o                         
   3   5   5       8300.08       8578.60       341.68 o                         
   4   5   5      21060.70      21297.81       499.63 o                         
   5   5   5       9301.56       9626.81       445.92 o                         
   6   5   5      10160.23      10201.85       368.47 o                         
   7   5   5       4586.84       4316.43       297.81 o                         
   8   5   5      13049.86      12393.59       464.80 o                         
   9   5   5      15780.94      13894.85       631.35 o                         
 -10   6   5         63.88         44.77        38.22 o                         
  -9   6   5       8324.23       8305.43       368.47 o                         
  -8   6   5       2921.16       3040.56       125.85 o                         
  -7   6   5       7925.61       8089.57       208.14 o                         
  -6   6   5       7504.71       7352.39       167.17 o                         
  -5   6   5        188.20        176.63        30.10 o                         
  -4   6   5       2136.76       2050.72        59.58 o                         
  -3   6   5       3939.33       3852.79        68.01 o                         
  -2   6   5       4423.85       4469.67       121.54 o                         
  -1   6   5        321.41        327.73        45.19 o                         
   0   6   5       1729.52       1684.34        59.07 o                         
   1   6   5        127.26        183.36        54.89 o                         
   2   6   5      10605.73      10600.52       343.37 o                         
   3   6   5         61.03         91.24        66.71 o                         
   4   6   5       4654.20       4314.85       295.66 o                         
   5   6   5       3829.04       3679.66       242.30 o                         
   6   6   5        951.03        832.49       201.59 o                         
   7   6   5       6088.67       5225.92       369.83 o                         
   8   6   5      18708.58      16510.36       897.27 o                         
  -9   7   5        143.05        198.54       201.71 o                         
  -8   7   5      12530.73      12988.65       389.99 o                         
  -7   7   5       5057.08       4954.77       126.23 o                         
  -6   7   5      22802.04      22322.22       355.07 o                         
  -5   7   5        101.41        139.66        35.30 o                         
  -4   7   5       1963.09       1844.02        47.79 o                         
  -3   7   5      10421.90      10695.28       193.28 o                         
  -2   7   5      11058.68      11877.34       319.57 o                         
  -1   7   5        433.32        341.85        46.65 o                         
   0   7   5         89.00        157.12        78.69 o                         
   1   7   5      10824.87      10633.02       282.60 o                         
   2   7   5       9906.74       9778.19       214.72 o                         
   3   7   5       2757.39       1930.68       202.16 o                         
   4   7   5       8973.75       9108.64       443.55 o                         
   5   7   5       2922.94       2731.85       212.56 o                         
   6   7   5       3959.16       3708.83       257.11 o                         
   7   7   5        397.91        358.19       341.23 o                         
   8   7   5       1597.45       1508.50       194.36 o                         
  -9   8   5       3989.57       4416.04       283.56 o                         
  -8   8   5       9257.00       9236.68       254.61 o                         
  -7   8   5         58.50        100.61        37.03 o                         
  -6   8   5       3057.95       2887.45       101.96 o                         
  -5   8   5      14447.37      14468.94       227.48 o                         
  -4   8   5      17190.57      16810.23       470.88 o                         
  -3   8   5       3458.68       3276.45       103.62 o                         
  -2   8   5       1564.31       1551.72        66.67 o                         
  -1   8   5      23776.49      24588.31      1041.60 o                         
   0   8   5      13833.71      14142.54       607.89 o                         
   1   8   5      17287.62      17060.90       402.90 o                         
   2   8   5       1860.87       1918.48       112.35 o                         
   3   8   5        163.47        144.50        88.52 o                         
   4   8   5      18389.43      17377.97       451.49 o                         
   5   8   5        111.28        110.26        40.73 o                         
   6   8   5       2381.50       2001.91       194.13 o                         
   7   8   5       2138.45       1933.39       342.36 o                         
  10   8   5        123.07         96.10       106.05 o                         
  -9   9   5       4717.01       4693.50       377.97 o                         
  -8   9   5         16.51         25.77        30.89 o                         
  -7   9   5       2053.01       2135.61        83.02 o                         
  -6   9   5       1623.10       1717.40        73.61 o                         
  -5   9   5       1013.47        979.84        68.00 o                         
  -4   9   5       4457.57       4381.15       200.18 o                         
  -3   9   5       1365.42       1442.85        75.62 o                         
  -2   9   5         27.58        115.32        46.23 o                         
  -1   9   5      32845.62      35493.98       798.23 o                         
   0   9   5        861.68       1013.38       182.32 o                         
   1   9   5       1363.31       1372.07       103.02 o                         
   2   9   5      29459.66      29482.00      1190.28 o                         
   3   9   5          0.46         25.92        52.35 o                         
   4   9   5      12811.34      12109.39       358.24 o                         
   5   9   5       1088.93       1024.03        90.44 o                         
   6   9   5        389.65        473.46       114.36 o                         
   7   9   5      13804.79      12839.06       707.33 o                         
   8   9   5         26.89          1.92        53.03 o                         
   9   9   5        621.70        643.90       129.80 o                         
  -8  10   5        156.26        189.38       181.81 o                         
  -7  10   5         10.15          9.12        39.00 o                         
  -6  10   5        259.15        220.91       153.32 o                         
  -5  10   5         42.82         62.65        50.79 o                         
  -4  10   5        373.64        311.10        64.79 o                         
  -3  10   5       8186.09       8540.61       395.78 o                         
  -2  10   5        867.55        896.38        92.67 o                         
  -1  10   5         96.53        172.92        65.39 o                         
   0  10   5      24894.39      24232.15      1575.66 o                         
   1  10   5       1467.49       1416.94       157.10 o                         
   2  10   5      13395.48      13126.40       849.00 o                         
   3  10   5       1150.49       1080.70       164.69 o                         
   4  10   5       2738.37       2664.06       141.60 o                         
   5  10   5      29234.15      27205.60      2151.71 o                         
   6  10   5        618.93        639.38       136.92 o                         
   7  10   5       2035.28       1844.63       251.45 o                         
   8  10   5       4443.49       4042.03       263.21 o                         
  -7  11   5        313.80        284.47        84.46 o                         
  -6  11   5        296.74        239.07       177.98 o                         
  -5  11   5       3974.12       3820.24       190.15 o                         
  -4  11   5       1651.85       1539.61       120.03 o                         
  -3  11   5       2304.90       2325.44       222.06 o                         
  -2  11   5          0.25         18.24        30.40 o                         
  -1  11   5        601.33        608.28        73.16 o                         
   0  11   5         70.63        144.04       104.92 o                         
   1  11   5        248.48        285.44       123.11 o                         
   2  11   5        163.55        197.68       102.86 o                         
   3  11   5       3759.82       3805.39       244.44 o                         
   4  11   5       5005.02       5347.46       254.17 o                         
   5  11   5       3150.46       3033.27       207.25 o                         
   6  11   5        585.78        617.67       113.74 o                         
   7  11   5       3275.27       3092.29       330.49 o                         
   8  11   5       4407.75       4701.64       383.85 o                         
  -7  12   5      14658.79      14331.39       984.78 o                         
  -6  12   5        197.80        143.59        95.13 o                         
  -5  12   5        570.51        587.59        98.49 o                         
  -4  12   5        643.59        603.94        89.87 o                         
  -3  12   5        815.13       1010.37       107.21 o                         
  -2  12   5       6336.76       6669.83       360.67 o                         
  -1  12   5       1069.72       1264.15       101.28 o                         
   0  12   5        498.01        532.35        98.21 o                         
   1  12   5        517.75        557.97       330.03 o                         
   2  12   5          0.31         47.15        85.48 o                         
   3  12   5        144.28        129.23       213.58 o                         
   4  12   5        396.80        443.89       278.48 o                         
   5  12   5         13.38         20.13        63.32 o                         
   6  12   5       1900.32       1949.56       175.70 o                         
   7  12   5        238.44        171.52       169.26 o                         
  -5  13   5       3672.87       3659.77       159.52 o                         
  -4  13   5       7962.84       8228.35       285.84 o                         
  -3  13   5       4548.73       4616.94       213.22 o                         
  -2  13   5        269.80        307.11       105.28 o                         
  -1  13   5        806.00        809.84       197.76 o                         
   0  13   5      12852.36      14261.19       493.98 o                         
   1  13   5       6086.72       6695.29       495.84 o                         
   2  13   5        158.10        122.33       186.22 o                         
   3  13   5        259.16        361.01       105.83 o                         
   4  13   5        408.55        465.48        95.43 o                         
   5  13   5       2224.00       2362.92       186.89 o                         
   6  13   5          1.15         30.75        47.37 o                         
  -4  14   5        616.56        577.21       160.07 o                         
  -3  14   5        258.50        217.01       127.93 o                         
  -2  14   5      22951.74      24485.21      1015.37 o                         
  -1  14   5       6181.67       6853.72       632.20 o                         
   0  14   5       2363.79       2392.77       310.76 o                         
   1  14   5       1036.65        976.41        98.89 o                         
   2  14   5         44.53         55.74       127.54 o                         
   3  14   5      14616.50      14837.13       998.58 o                         
   4  14   5         47.23         11.42        76.09 o                         
  -2  15   5       5955.08       6258.66       394.84 o                         
  -1  15   5       1733.61       1487.99       132.31 o                         
   0  15   5        544.24        484.38        94.42 o                         
   1  15   5      10277.66      11053.97       547.92 o                         
   2  15   5          1.25         11.53       104.13 o                         
  -3 -12   6       4629.43       4482.66       253.32 o                         
  -2 -12   6       5571.70       4953.94       239.27 o                         
  -1 -12   6       2664.41       2501.58       136.71 o                         
   0 -12   6       8542.95       8197.20       313.98 o                         
   1 -12   6         58.70         45.69        44.10 o                         
   2 -12   6       1664.02       1606.52       234.57 o                         
   3 -12   6       7358.36       7591.37       385.35 o                         
   4 -12   6       1093.11        896.73       134.99 o                         
  -5 -11   6       3489.92       3475.92       285.26 o                         
  -4 -11   6       1490.95       1494.02       212.90 o                         
  -3 -11   6         86.43         74.13        73.13 o                         
  -2 -11   6       4801.66       4987.76       235.48 o                         
  -1 -11   6       4404.62       4222.85       276.99 o                         
   0 -11   6         18.01         49.77        48.19 o                         
   1 -11   6       3769.08       3851.32       256.17 o                         
   2 -11   6       4163.88       3857.88       231.15 o                         
   3 -11   6         13.99         60.04        76.72 o                         
   4 -11   6       8032.52       7363.55       302.89 o                         
   5 -11   6       3158.97       3211.87       175.01 o                         
   6 -11   6       4536.41       4506.27       241.07 o                         
  -6 -10   6        337.45        352.65       143.03 o                         
  -5 -10   6        445.22        396.18       244.10 o                         
  -4 -10   6          2.82          9.96        14.77 o                         
  -3 -10   6      10149.65      10216.38       354.15 o                         
  -2 -10   6      12810.53      12908.34       410.66 o                         
  -1 -10   6        200.26        168.40        97.37 o                         
   0 -10   6      11682.41      11722.02       487.00 o                         
   1 -10   6         15.25         45.58        44.43 o                         
   2 -10   6      13325.20      13427.55       553.83 o                         
   3 -10   6         23.29         11.96        44.95 o                         
   4 -10   6       4081.67       3735.52       237.68 o                         
   5 -10   6      11047.43      11246.16       406.92 o                         
   6 -10   6       1028.09       1047.41       117.76 o                         
   7 -10   6         41.38         38.45        57.21 o                         
  -7  -9   6         13.25         28.72        35.62 o                         
  -6  -9   6       6424.85       6203.81       379.89 o                         
  -5  -9   6         38.60         73.49        96.56 o                         
  -4  -9   6        258.01        274.86        92.83 o                         
  -3  -9   6         23.61         56.81        31.07 o                         
  -2  -9   6        600.33        576.48       130.63 o                         
  -1  -9   6       8821.36       9071.34       249.98 o                         
   0  -9   6      15146.40      15956.57       359.99 o                         
   1  -9   6        883.08        896.68       101.47 o                         
   2  -9   6        319.95        360.13       136.63 o                         
   3  -9   6       1364.06       1241.25       117.69 o                         
   4  -9   6       2867.19       2826.12       181.12 o                         
   5  -9   6       8995.31       8720.63       357.32 o                         
   6  -9   6       3895.94       3629.44       309.54 o                         
   7  -9   6        247.73        306.38       103.94 o                         
   8  -9   6       4766.12       4888.01       281.64 o                         
  -7  -8   6         34.51         37.42        37.65 o                         
  -6  -8   6       1110.63       1041.32       178.98 o                         
  -5  -8   6        298.86        349.66        48.65 o                         
  -4  -8   6      21899.24      22800.26       671.07 o                         
  -3  -8   6       4390.24       4625.06       177.09 o                         
  -2  -8   6       1146.43       1197.39        91.03 o                         
  -1  -8   6       2632.86       2687.35       162.44 o                         
   0  -8   6        978.92       1061.58       154.78 o                         
   1  -8   6       4192.95       4202.94       193.15 o                         
   2  -8   6       9598.10       9944.18       350.33 o                         
   3  -8   6      15815.00      15742.33       427.63 o                         
   4  -8   6       6463.25       6648.37       289.44 o                         
   5  -8   6       1491.23       1521.49       160.40 o                         
   6  -8   6       3834.34       3730.71       189.43 o                         
   7  -8   6        533.90        497.59        84.58 o                         
   8  -8   6        333.23        281.80       161.39 o                         
  -8  -7   6       2787.17       2709.27       126.62 o                         
  -7  -7   6      11015.22      11709.33       496.01 o                         
  -6  -7   6       5407.54       5435.99       320.65 o                         
  -5  -7   6       1290.51       1280.86        66.03 o                         
  -4  -7   6      19909.23      20765.85       423.73 o                         
  -3  -7   6        359.47        388.04        76.09 o                         
  -2  -7   6       1485.97       1591.07       183.50 o                         
  -1  -7   6      28440.98      30023.67       604.97 o                         
   0  -7   6       9690.43       9528.00       239.04 o                         
   1  -7   6       1060.49       1155.09        96.30 o                         
   2  -7   6       7087.67       6307.40       850.47 o                         
   3  -7   6        493.34        420.22        57.72 o                         
   4  -7   6       6395.75       6277.59       221.00 o                         
   5  -7   6       6991.20       6847.56       274.30 o                         
   6  -7   6       3020.79       2941.48       146.54 o                         
   7  -7   6       1398.79       1309.72       121.20 o                         
   8  -7   6       1011.67       1043.47       144.72 o                         
   9  -7   6         67.22         98.93        95.20 o                         
  -9  -6   6       6519.12       6160.28       473.40 o                         
  -8  -6   6       1536.75       1559.91       108.53 o                         
  -7  -6   6        181.19        173.24       110.98 o                         
  -6  -6   6       9409.79       9665.82       516.93 o                         
  -5  -6   6       2825.64       3065.59        91.23 o                         
  -4  -6   6       2675.82       2618.76       112.48 o                         
  -3  -6   6      16327.88      16911.02       390.01 o                         
  -2  -6   6       2981.19       3051.14       136.14 o                         
  -1  -6   6       2211.64       2190.76       138.44 o                         
   0  -6   6      13830.51      14114.74       290.48 o                         
   1  -6   6       6030.38       6030.75       220.58 o                         
   2  -6   6      66226.46      66949.45      1022.42 o                         
   3  -6   6         44.28         98.72        72.49 o                         
   4  -6   6         32.64         60.00        55.60 o                         
   5  -6   6       8650.06       8300.86       274.58 o                         
   6  -6   6       4757.92       4469.13       113.54 o                         
   7  -6   6       3735.11       3783.24       156.44 o                         
   8  -6   6       1374.67       1337.88       153.77 o                         
   9  -6   6       4450.89       4684.23       365.76 o                         
  -9  -5   6        280.92        250.32       206.12 o                         
  -8  -5   6       3133.35       3130.73       134.23 o                         
  -7  -5   6       1175.10       1216.61       102.89 o                         
  -6  -5   6       9785.27      10911.53       207.67 o                         
  -5  -5   6       1336.13       1209.80       122.53 o                         
  -4  -5   6        226.64        252.77        51.02 o                         
  -3  -5   6       4839.83       4976.40       193.62 o                         
  -2  -5   6       8821.38       8843.31       259.76 o                         
  -1  -5   6         92.86        149.30        65.33 o                         
   0  -5   6       3644.54       3516.98        86.76 o                         
   1  -5   6       1298.81       1503.27       147.49 o                         
   2  -5   6        126.84        158.58        61.40 o                         
   3  -5   6       8246.80       8092.37       288.78 o                         
   4  -5   6      21152.61      20950.85       406.74 o                         
   5  -5   6       8534.92       8326.46       117.31 o                         
   6  -5   6        520.89        526.65        56.30 o                         
   7  -5   6       6700.28       7265.44       176.89 o                         
   8  -5   6       9416.58       9345.85       409.06 o                         
   9  -5   6       6372.39       6826.11       402.28 o                         
  10  -5   6       2023.45       1881.38       275.42 o                         
  -9  -4   6       4013.60       3440.08       238.79 o                         
  -8  -4   6        700.41        681.83        75.25 o                         
  -7  -4   6        601.09        618.22        79.37 o                         
  -6  -4   6       1027.88       1053.67       111.54 o                         
  -5  -4   6       1161.45       1167.32        61.57 o                         
  -4  -4   6       7223.68       7052.19       246.65 o                         
  -3  -4   6       3533.36       3593.42       138.86 o                         
  -2  -4   6       2681.21       2539.60        97.50 o                         
  -1  -4   6       8494.68       8301.61       355.59 o                         
   0  -4   6       5385.79       5759.60       144.42 o                         
   1  -4   6      48322.57      49616.95      1260.23 o                         
   2  -4   6       3155.40       3198.95       123.58 o                         
   3  -4   6       3662.65       3484.79       119.43 o                         
   4  -4   6      29278.50      29757.18       418.22 o                         
   5  -4   6       1146.67       1101.05        29.44 o                         
   6  -4   6         94.15        115.02        55.78 o                         
   7  -4   6      17857.34      19187.86       399.13 o                         
   8  -4   6      12920.11      13575.22       693.08 o                         
   9  -4   6        365.24        501.10       116.68 o                         
  10  -4   6       6059.98       6191.14       465.48 o                         
 -10  -3   6        110.21         96.67        88.08 o                         
  -9  -3   6       5624.25       4995.72       414.72 o                         
  -8  -3   6       2461.55       2450.77       173.78 o                         
  -7  -3   6       6468.50       7214.64       501.44 o                         
  -6  -3   6       8759.28       8465.75       317.80 o                         
  -5  -3   6        905.57        848.55        42.64 o                         
  -4  -3   6       9893.08       9640.09       295.32 o                         
  -3  -3   6       5276.62       5076.67       150.30 o                         
  -2  -3   6      21628.12      21806.00       386.50 o                         
  -1  -3   6       5364.70       5333.66       126.12 o                         
   0  -3   6       9402.09       8795.45       126.18 o                         
   1  -3   6        987.77        820.18        45.31 o                         
   2  -3   6        818.28        852.04        68.35 o                         
   3  -3   6         44.28         56.76        26.72 o                         
   4  -3   6         13.63         20.28        16.03 o                         
   5  -3   6       2533.15       2424.71       146.36 o                         
   6  -3   6         70.63        104.35        59.49 o                         
   7  -3   6       3435.71       3527.75       126.95 o                         
   8  -3   6      11547.76      11731.38       247.68 o                         
   9  -3   6        598.27        678.61       120.19 o                         
  10  -3   6       5490.57       5995.88       441.29 o                         
 -10  -2   6        134.23         76.20       103.00 o                         
  -9  -2   6       3358.22       3376.54       191.19 o                         
  -8  -2   6       2955.30       2855.65       197.75 o                         
  -7  -2   6        739.10        692.16        51.63 o                         
  -6  -2   6       4003.75       4174.15       129.48 o                         
  -5  -2   6      24415.68      26195.19       884.65 o                         
  -4  -2   6      11367.02      11170.65       402.05 o                         
  -3  -2   6        339.25        300.22        29.01 o                         
  -2  -2   6      54514.14      56148.49       339.14 o                         
  -1  -2   6      11801.80      11929.12       105.94 o                         
   0  -2   6      27769.56      27496.46       164.02 o                         
   1  -2   6       6745.28       6747.54        80.38 o                         
   2  -2   6       6365.27       6065.09       130.87 o                         
   3  -2   6      31282.01      30133.05       430.06 o                         
   4  -2   6      20933.57      21146.33       212.56 o                         
   5  -2   6       5698.04       5714.56       192.66 o                         
   6  -2   6       1906.68       2051.94       135.11 o                         
   7  -2   6       1757.89       1761.51       100.29 o                         
   8  -2   6        508.10        493.01        47.85 o                         
   9  -2   6         28.44         89.55       114.53 o                         
  10  -2   6        246.72        234.38       268.98 o                         
  11  -2   6         73.49        107.86       120.98 o                         
 -10  -1   6        506.23        570.29        84.23 o                         
  -9  -1   6        969.93       1036.34       135.00 o                         
  -8  -1   6       8733.75       8579.61       308.78 o                         
  -7  -1   6       5022.24       5123.77       165.41 o                         
  -6  -1   6         75.68        101.57        28.87 o                         
  -5  -1   6      18996.21      20196.42       670.89 o                         
  -4  -1   6       3445.06       3522.01       144.89 o                         
  -3  -1   6       7538.49       7606.71       171.43 o                         
  -2  -1   6      40558.47      41019.98       822.40 o                         
  -1  -1   6       3776.99       3632.15        57.15 o                         
   0  -1   6        371.28        363.04        18.77 o                         
   1  -1   6      31639.10      30259.39       235.83 o                         
   2  -1   6        106.96        121.64        18.93 o                         
   3  -1   6      20102.17      20187.97       206.26 o                         
   4  -1   6       1278.35       1261.51        42.93 o                         
   5  -1   6      11131.84      11642.37       211.09 o                         
   6  -1   6      23172.42      23962.49       407.40 o                         
   7  -1   6        297.98        365.98       101.58 o                         
   8  -1   6       4039.05       3971.76       164.45 o                         
   9  -1   6        142.36        186.93        58.62 o                         
  10  -1   6        621.68        571.20       305.50 o                         
  11  -1   6        346.50        368.47       208.83 o                         
 -10   0   6       1433.61       1469.38       148.00 o                         
  -9   0   6         62.78         82.31        86.27 o                         
  -8   0   6        170.38        190.63       149.36 o                         
  -7   0   6       1413.78       1383.93        33.03 o                         
  -6   0   6       2596.35       2658.83        58.05 o                         
  -5   0   6        764.04        750.94        25.92 o                         
  -4   0   6       4544.25       4426.18        97.03 o                         
  -3   0   6        378.38        375.54        19.03 o                         
  -2   0   6         26.73         45.23        17.09 o                         
  -1   0   6      77253.12      81873.40       705.18 o                         
   0   0   6       3997.88       4061.90        72.55 o                         
   1   0   6      58090.91      56535.09       683.95 o                         
   2   0   6       1837.06       1842.05        43.32 o                         
   3   0   6       4444.13       4143.64        78.83 o                         
   4   0   6      43269.12      43687.55       857.48 o                         
   5   0   6       3751.26       3593.61        82.95 o                         
   6   0   6      11518.20      11183.38       341.45 o                         
   7   0   6        785.65        790.64        60.96 o                         
   8   0   6      17630.11      18683.91       407.79 o                         
   9   0   6      27131.75      28369.69       828.40 o                         
  10   0   6        192.86        183.39       164.62 o                         
  11   0   6        294.02        244.44       309.23 o                         
 -10   1   6        102.04         86.61        95.54 o                         
  -9   1   6       3690.64       3787.06       158.21 o                         
  -8   1   6        187.37        240.37        80.95 o                         
  -7   1   6       2292.41       2272.75        62.21 o                         
  -6   1   6       3826.75       3912.88        93.07 o                         
  -5   1   6         22.45         27.07        22.06 o                         
  -4   1   6         38.16         68.71        29.83 o                         
  -3   1   6      29996.61      32502.17       350.12 o                         
  -2   1   6       1063.29       1087.78        44.59 o                         
  -1   1   6      12713.74      12137.42       142.75 o                         
   0   1   6        176.47        194.81        14.72 o                         
   1   1   6       6739.03       6981.72       101.26 o                         
   2   1   6        360.26        440.35        20.48 o                         
   3   1   6       8614.72       8273.25        86.66 o                         
   4   1   6      30262.30      30988.05       272.95 o                         
   5   1   6         90.13         81.03        27.06 o                         
   6   1   6      33353.40      34724.29       541.64 o                         
   7   1   6      16840.41      17274.51       289.66 o                         
   8   1   6       4294.95       4319.83       201.04 o                         
   9   1   6       5145.07       4949.20       196.88 o                         
  10   1   6         34.19         50.47        39.31 o                         
 -10   2   6        264.26        246.14       172.87 o                         
  -9   2   6         31.94         44.16        28.16 o                         
  -8   2   6       9028.17       8958.26       259.67 o                         
  -7   2   6       2231.65       2250.36        68.74 o                         
  -6   2   6      13136.23      13492.84       249.40 o                         
  -5   2   6        546.82        636.32        59.90 o                         
  -4   2   6       9578.29       9304.69       213.88 o                         
  -3   2   6       2182.55       2093.97        78.34 o                         
  -2   2   6        683.79        726.86        27.23 o                         
  -1   2   6        111.94        118.64        28.48 o                         
   0   2   6         72.94        116.86        38.83 o                         
   1   2   6        836.51        808.25        34.27 o                         
   2   2   6        885.68       1016.10        37.96 o                         
   3   2   6       1439.75       1470.48        37.47 o                         
   4   2   6       4829.08       4993.35       183.03 o                         
   6   2   6      14742.12      14562.86       401.01 o                         
   7   2   6      17825.99      18064.33       434.14 o                         
   8   2   6        538.49        676.12        86.27 o                         
   9   2   6      12883.58      12784.57       627.39 o                         
  10   2   6        791.36        685.73        96.67 o                         
  -9   3   6       7673.18       7909.85       306.94 o                         
  -8   3   6       9984.59      10210.67       334.78 o                         
  -7   3   6       7207.86       7396.79       124.04 o                         
  -6   3   6       5773.02       5776.44       115.26 o                         
  -5   3   6      12053.60      12372.25       155.17 o                         
  -4   3   6      19565.57      20373.89       217.32 o                         
  -3   3   6       9025.10       9258.23        92.50 o                         
  -2   3   6        408.38        509.88        39.52 o                         
  -1   3   6      47651.18      48201.72       377.92 o                         
   0   3   6       9345.34       9180.59       159.67 o                         
   1   3   6       9444.65       9676.11       151.13 o                         
   2   3   6       2888.33       2869.72        80.60 o                         
   3   3   6       2725.28       2667.33        72.52 o                         
   4   3   6        755.00        736.34        68.06 o                         
   5   3   6         59.46         75.20        37.00 o                         
   6   3   6       3274.95       3082.35       234.89 o                         
   7   3   6       2753.59       2563.87       207.02 o                         
   8   3   6        569.27        601.05        91.69 o                         
   9   3   6       7039.17       7125.95       347.33 o                         
  10   3   6         58.60         32.79        38.55 o                         
 -10   4   6       1817.67       1974.77       166.43 o                         
  -9   4   6       2718.17       2566.83       108.60 o                         
  -8   4   6        310.54        345.05        44.49 o                         
  -7   4   6       2431.24       2490.12        49.14 o                         
  -6   4   6       8362.32       8438.83       143.88 o                         
  -5   4   6       3268.74       3171.40       138.78 o                         
  -4   4   6       2104.10       1985.86        45.14 o                         
  -3   4   6      57260.50      57759.76       594.99 o                         
  -2   4   6       5046.69       5127.68       111.71 o                         
  -1   4   6      24305.04      25481.88       234.07 o                         
   0   4   6         23.89         44.47        23.03 o                         
   1   4   6       1592.59       1690.01        59.06 o                         
   2   4   6      33587.57      32579.02       263.17 o                         
   3   4   6       1044.53        954.79        49.13 o                         
   4   4   6         98.13         81.35        55.82 o                         
   5   4   6      15702.92      16915.35       440.27 o                         
   6   4   6        381.49        402.39       103.91 o                         
   7   4   6       4424.34       4280.25       260.50 o                         
   8   4   6        735.34        660.41       101.64 o                         
   9   4   6         11.10         49.97        81.97 o                         
  10   4   6       1567.18       1358.23       159.99 o                         
 -10   5   6         32.30         19.45        64.11 o                         
  -9   5   6        918.84        959.46        72.10 o                         
  -8   5   6       1021.81       1087.71        88.35 o                         
  -7   5   6          3.93         20.96        19.87 o                         
  -6   5   6       2507.60       2386.00        73.60 o                         
  -5   5   6       4895.30       5044.07        99.42 o                         
  -4   5   6       2578.49       2519.50        85.61 o                         
  -3   5   6      30354.58      30819.81       353.43 o                         
  -2   5   6         70.15         69.19        34.52 o                         
  -1   5   6       1451.16       1409.46        48.20 o                         
   0   5   6       4875.23       4233.17       116.77 o                         
   1   5   6       4044.35       4519.39       171.80 o                         
   2   5   6      25287.07      26303.11       356.81 o                         
   3   5   6        665.08        718.07        82.20 o                         
   4   5   6      13589.75      14156.71       403.86 o                         
   5   5   6      43335.65      45923.32      1051.49 o                         
   6   5   6        157.44        187.80       152.64 o                         
   7   5   6        419.33        388.15       239.81 o                         
   8   5   6       6273.80       6300.14       390.41 o                         
   9   5   6        286.29        253.83       211.88 o                         
 -10   6   6       1694.39       1638.29       198.99 o                         
  -9   6   6        165.37        171.53        68.40 o                         
  -8   6   6       1664.09       1704.10        87.75 o                         
  -7   6   6         14.52         31.50        26.59 o                         
  -6   6   6          2.37         13.03        11.70 o                         
  -5   6   6       1732.76       1660.43        53.72 o                         
  -4   6   6        396.16        371.20        28.46 o                         
  -3   6   6       3240.35       3159.90        57.11 o                         
  -2   6   6       7783.46       7929.61       154.06 o                         
  -1   6   6       2419.41       2648.59        68.76 o                         
   0   6   6       3581.38       3127.15       116.21 o                         
   1   6   6         47.18         76.21        42.94 o                         
   2   6   6      17451.20      17149.62       434.16 o                         
   3   6   6      71697.12      72621.51       861.88 o                         
   4   6   6       1611.19       1411.94       136.58 o                         
   5   6   6       2352.49       2354.10       211.66 o                         
   6   6   6       1681.96       1532.35       297.92 o                         
   7   6   6      12308.38      11837.32       549.94 o                         
   8   6   6      20132.17      19165.54       909.82 o                         
   9   6   6        572.07        479.16       308.21 o                         
  -9   7   6        632.38        555.93       124.94 o                         
  -8   7   6       2715.84       2847.32       126.28 o                         
  -7   7   6      18887.88      18888.17       602.64 o                         
  -6   7   6       1220.91       1151.82       104.83 o                         
  -5   7   6        476.39        449.14        35.47 o                         
  -4   7   6        101.89        116.70        26.92 o                         
  -3   7   6       4595.00       4682.15       115.90 o                         
  -2   7   6       2139.13       2130.90        70.72 o                         
  -1   7   6       2142.05       2177.13        86.24 o                         
   0   7   6       2794.34       2888.08       101.16 o                         
   1   7   6        787.54        738.52        61.51 o                         
   2   7   6       2500.56       2550.94       181.58 o                         
   3   7   6       2389.08       1733.72       183.73 o                         
   4   7   6       3171.85       3300.67       278.70 o                         
   5   7   6      18343.29      18042.48       748.37 o                         
   6   7   6       8637.52       8302.16       360.11 o                         
   7   7   6       2047.35       1824.28       225.00 o                         
   8   7   6         37.84         44.09       120.41 o                         
   9   7   6         45.35        133.42       160.89 o                         
  -9   8   6      11319.39      11610.85       769.51 o                         
  -8   8   6        927.06        785.68        77.70 o                         
  -7   8   6       3300.94       3204.25       143.65 o                         
  -6   8   6         11.39         20.74        29.11 o                         
  -5   8   6      11147.99      10341.55       332.98 o                         
  -4   8   6       4429.51       4237.35       108.74 o                         
  -3   8   6       1952.30       2067.45        81.29 o                         
  -2   8   6        883.64        829.11        49.68 o                         
  -1   8   6       5188.90       5076.44       178.75 o                         
   0   8   6       2788.91       2730.95       152.41 o                         
   1   8   6         61.81        144.06        66.01 o                         
   2   8   6       8058.37       7805.39       264.54 o                         
   3   8   6       3426.51       3037.91       240.92 o                         
   4   8   6       3630.27       3628.21       241.05 o                         
   5   8   6        300.95        275.54       300.64 o                         
   6   8   6       1961.08       2006.54       220.81 o                         
   7   8   6       3067.12       2661.29       302.33 o                         
   8   8   6      15521.46      13811.19       698.06 o                         
  -8   9   6        135.83         85.33        86.42 o                         
  -7   9   6      11511.03      11237.38       564.70 o                         
  -6   9   6      16417.59      15671.49       457.61 o                         
  -5   9   6      13937.99      13877.40       274.74 o                         
  -4   9   6          4.55         30.82        21.62 o                         
  -3   9   6       2437.22       2470.70        91.83 o                         
  -2   9   6      24133.71      25895.40      1591.72 o                         
  -1   9   6       9909.31      10091.11       440.72 o                         
   0   9   6      10887.00      11358.43       684.54 o                         
   1   9   6       1479.67       1403.07        95.14 o                         
   2   9   6        634.50        619.25       105.91 o                         
   3   9   6      14675.17      14451.78       520.04 o                         
   4   9   6        238.64        234.98       134.50 o                         
   5   9   6       9796.21       8816.98       272.02 o                         
   6   9   6        878.24        919.05       161.64 o                         
   7   9   6       2583.48       2201.62       158.76 o                         
   8   9   6        246.64        149.36        63.65 o                         
   9   9   6       2012.39       2059.91       178.19 o                         
  -8  10   6       1503.84       1192.60       147.10 o                         
  -7  10   6       2833.92       2495.32       208.60 o                         
  -6  10   6       1332.65       1239.99        83.12 o                         
  -5  10   6       2984.70       2757.04       308.95 o                         
  -4  10   6      10244.08      10269.60       260.82 o                         
  -3  10   6       2384.72       2332.87       182.86 o                         
  -2  10   6       7959.81       8105.06       424.96 o                         
  -1  10   6        922.58        919.38       128.81 o                         
   0  10   6        426.61        454.72        83.82 o                         
   1  10   6      40558.63      40483.21      2467.45 o                         
   2  10   6       2552.92       2461.97       138.83 o                         
   3  10   6        370.82        430.60       180.00 o                         
   4  10   6       8382.47       7726.07       616.82 o                         
   5  10   6         93.17        103.17       112.00 o                         
   6  10   6       2689.25       2549.95       147.86 o                         
   7  10   6       6577.00       6101.14       463.90 o                         
   8  10   6        101.72         75.07       168.58 o                         
  -7  11   6        456.92        342.36       375.15 o                         
  -6  11   6       1346.42       1200.75       110.13 o                         
  -5  11   6         48.43         26.15        53.43 o                         
  -4  11   6       4687.12       4845.32       294.64 o                         
  -3  11   6        497.36        526.88        88.53 o                         
  -2  11   6         13.23         30.15        29.46 o                         
  -1  11   6       5950.97       5894.12       345.94 o                         
   0  11   6        448.52        496.42        86.15 o                         
   1  11   6       9452.10       9062.23       741.08 o                         
   2  11   6        846.88        724.17        98.90 o                         
   3  11   6       2477.52       2821.69       157.63 o                         
   4  11   6      31098.54      29275.49      2307.46 o                         
   5  11   6        569.67        557.56       110.05 o                         
   6  11   6        625.17        474.08       215.84 o                         
   7  11   6       5310.31       4967.45       319.97 o                         
   8  11   6       1272.07       1257.72       133.08 o                         
  -6  12   6        222.83        171.57       124.98 o                         
  -5  12   6       2466.59       2199.56       123.90 o                         
  -4  12   6       1763.78       1784.07       122.50 o                         
  -3  12   6        140.87        171.48       120.37 o                         
  -2  12   6        288.64        316.29       169.56 o                         
  -1  12   6         89.87        199.05       120.67 o                         
   0  12   6        759.90        870.54       113.68 o                         
   1  12   6       9672.24       9292.50      1155.06 o                         
   2  12   6      23550.98      21510.77      1931.52 o                         
   3  12   6        159.61        151.34       111.80 o                         
   4  12   6         59.49         51.90       108.20 o                         
   5  12   6       2219.52       2239.57       182.48 o                         
   6  12   6       3656.32       3542.51       275.99 o                         
   7  12   6       3876.33       3906.46       283.45 o                         
  -5  13   6       4514.08       4457.73       176.22 o                         
  -4  13   6        681.99        651.69       106.96 o                         
  -3  13   6       3568.98       3431.03       203.39 o                         
  -2  13   6       4791.75       5051.16       276.61 o                         
  -1  13   6        171.16        254.58       155.24 o                         
   0  13   6        871.09        906.21       117.71 o                         
   1  13   6        491.20        433.94       157.50 o                         
   2  13   6       1584.86       1650.05       163.04 o                         
   3  13   6       4369.00       4293.26       361.24 o                         
   4  13   6        542.57        637.45       138.39 o                         
   5  13   6        151.19        159.76       196.28 o                         
   6  13   6         16.96         18.20        82.31 o                         
  -4  14   6       3626.98       3954.01       219.28 o                         
  -3  14   6        119.81        110.88       101.73 o                         
  -2  14   6       5462.68       5365.17       240.49 o                         
  -1  14   6       3308.50       3345.33       266.72 o                         
   0  14   6         50.37        121.73        79.85 o                         
   1  14   6       4509.64       4669.65       245.82 o                         
   2  14   6         30.27         83.55        94.52 o                         
   3  14   6         60.99         75.30       116.23 o                         
   4  14   6       3254.12       2617.43       274.07 o                         
   5  14   6        579.74        552.32       102.21 o                         
  -2  15   6       2673.37       2744.83       189.80 o                         
  -1  15   6       1094.54       1275.29       110.85 o                         
   0  15   6       5572.82       5922.11       324.68 o                         
   1  15   6        121.62         93.24        47.38 o                         
   2  15   6      15142.65      15940.95       738.84 o                         
  -2 -12   7         10.40          9.11        34.46 o                         
  -1 -12   7       4981.26       5056.13       267.12 o                         
   0 -12   7       1714.75       1735.46       125.42 o                         
   1 -12   7       2816.48       2686.51       182.37 o                         
   2 -12   7      10813.39      11163.55       566.61 o                         
   3 -12   7        386.50        324.42       235.43 o                         
  -4 -11   7        530.43        790.43       348.24 o                         
  -3 -11   7      11868.57      12103.92       816.66 o                         
  -2 -11   7        506.28        393.40       125.59 o                         
  -1 -11   7        382.46        418.21       179.60 o                         
   0 -11   7       2625.21       2609.61       139.18 o                         
   1 -11   7       1790.05       1832.46       153.65 o                         
   2 -11   7      10285.71       8905.90      1129.45 o                         
   3 -11   7        644.75        542.95       160.41 o                         
   4 -11   7        830.20        836.77       109.45 o                         
   5 -11   7       2925.00       2623.11       327.72 o                         
  -5 -10   7       6121.77       6117.54       468.76 o                         
  -4 -10   7       1195.51       1183.10       137.94 o                         
  -3 -10   7       3172.05       2837.95       180.86 o                         
  -2 -10   7        304.46        331.91       100.24 o                         
  -1 -10   7       5137.42       5256.47       252.45 o                         
   0 -10   7      19698.58      19205.85       582.84 o                         
   1 -10   7        460.80        469.22        73.88 o                         
   2 -10   7        230.33        294.87       151.18 o                         
   3 -10   7      15552.58      15732.58       598.03 o                         
   4 -10   7       3494.94       3471.07       207.14 o                         
   5 -10   7       5408.12       5159.35       280.47 o                         
   6 -10   7         80.63         75.53        75.69 o                         
  -6  -9   7         40.72         37.76        96.67 o                         
  -5  -9   7        113.75        135.45       121.20 o                         
  -4  -9   7        797.33       1015.99       277.80 o                         
  -3  -9   7         82.25        119.51       138.50 o                         
  -2  -9   7        808.18        747.51       130.20 o                         
  -1  -9   7       5669.05       5649.60       229.66 o                         
   0  -9   7       1841.33       1841.04       143.59 o                         
   1  -9   7       2416.34       2356.72       148.34 o                         
   2  -9   7       4517.20       4453.25       174.08 o                         
   3  -9   7       7926.85       8179.33       302.11 o                         
   4  -9   7         26.27         38.89        61.75 o                         
   5  -9   7       9110.55       8718.39       406.58 o                         
   6  -9   7       4877.81       4628.48       270.21 o                         
   7  -9   7       5768.32       5730.60       322.09 o                         
  -7  -8   7       5574.91       5714.13       408.16 o                         
  -6  -8   7        804.00        946.00       144.61 o                         
  -5  -8   7      10866.18      11049.15       580.92 o                         
  -4  -8   7       6865.92       6857.90       202.72 o                         
  -3  -8   7       2490.17       2437.26       133.62 o                         
  -2  -8   7         47.82         87.85        40.70 o                         
  -1  -8   7          2.73          7.46        38.67 o                         
   0  -8   7        367.61        381.85        90.91 o                         
   1  -8   7         26.79         33.51        29.55 o                         
   2  -8   7       2512.41       2407.91       140.45 o                         
   3  -8   7        465.82        477.61       134.38 o                         
   4  -8   7       1042.05        951.75       110.91 o                         
   5  -8   7      17263.22      16841.23       637.53 o                         
   6  -8   7        505.97        507.49        54.29 o                         
   7  -8   7       1479.81       1470.66       129.75 o                         
   8  -8   7       3680.12       3641.68       219.11 o                         
  -8  -7   7        380.80        338.51       240.37 o                         
  -7  -7   7       5918.25       6151.59       203.64 o                         
  -6  -7   7       5656.86       6082.04       445.13 o                         
  -5  -7   7       7213.46       7008.93       313.86 o                         
  -4  -7   7       4732.10       4863.33       185.56 o                         
  -3  -7   7         30.96         65.63        40.29 o                         
  -2  -7   7      10628.67      10918.14       252.35 o                         
  -1  -7   7       7750.48       8103.46       232.20 o                         
   0  -7   7       5805.87       5701.72       235.69 o                         
   1  -7   7        171.13        221.54        59.75 o                         
   2  -7   7        615.59        723.71        86.70 o                         
   3  -7   7          5.37         16.23        43.64 o                         
   4  -7   7        289.45        271.46        64.50 o                         
   5  -7   7          3.69         27.28        40.49 o                         
   6  -7   7        604.33        617.16        63.49 o                         
   7  -7   7         86.75         82.37        37.49 o                         
   8  -7   7       2973.30       2681.08       254.17 o                         
   9  -7   7         37.99         15.49        81.52 o                         
  -8  -6   7       2786.64       2482.77       210.41 o                         
  -7  -6   7      19767.35      19713.27       660.80 o                         
  -6  -6   7       5336.14       5469.42       432.30 o                         
  -5  -6   7        658.70        705.18        90.22 o                         
  -4  -6   7       9113.52       9237.52       210.24 o                         
  -3  -6   7        509.82        565.96        51.43 o                         
  -2  -6   7      21579.66      21947.04       556.84 o                         
  -1  -6   7        447.58        474.01        78.08 o                         
   0  -6   7       2930.21       3064.60       140.45 o                         
   1  -6   7      72610.87      74147.99       833.45 o                         
   2  -6   7       3524.08       3411.14       158.78 o                         
   3  -6   7        403.39        426.61        57.56 o                         
   4  -6   7         10.37         28.30        35.90 o                         
   5  -6   7        208.52        260.94        48.29 o                         
   6  -6   7       3226.80       3093.86        73.44 o                         
   7  -6   7        408.82        321.32        60.04 o                         
   8  -6   7        232.75        241.28       191.53 o                         
   9  -6   7        826.90       1002.88       201.37 o                         
  -9  -5   7        870.27        941.26       137.15 o                         
  -8  -5   7          0.61         35.28        52.69 o                         
  -7  -5   7       1727.30       1751.36       124.29 o                         
  -6  -5   7       3035.59       3164.04       366.38 o                         
  -5  -5   7         16.82         62.14        42.81 o                         
  -4  -5   7      21161.55      22109.03       788.22 o                         
  -3  -5   7        300.30        292.92        35.22 o                         
  -2  -5   7       2067.61       2130.53        94.92 o                         
  -1  -5   7      32211.71      32600.11       701.39 o                         
   0  -5   7         52.58         89.86        42.23 o                         
   1  -5   7      27185.53      26533.73       469.67 o                         
   2  -5   7       2631.43       2744.19       140.55 o                         
   3  -5   7       6682.96       6328.28       216.08 o                         
   4  -5   7      16334.44      16462.22       304.41 o                         
   5  -5   7        802.67        761.71        48.09 o                         
   6  -5   7        488.93        472.78        25.16 o                         
   7  -5   7       1647.75       1849.70       132.23 o                         
   8  -5   7        741.99        876.24       488.21 o                         
   9  -5   7         62.43        114.53        89.09 o                         
  10  -5   7       2265.77       2245.90       242.30 o                         
  -9  -4   7          0.20         15.72        40.93 o                         
  -8  -4   7       1162.16       1183.66       123.35 o                         
  -7  -4   7         78.68        128.35        78.61 o                         
  -6  -4   7        624.84        726.82        66.96 o                         
  -5  -4   7        445.73        421.51        66.55 o                         
  -4  -4   7        119.78        115.03        25.38 o                         
  -3  -4   7       1153.92       1083.26       115.66 o                         
  -2  -4   7       9256.57       9143.22       499.40 o                         
  -1  -4   7      49767.73      49656.72      1151.95 o                         
   0  -4   7       4215.67       4088.15        98.99 o                         
   1  -4   7      27273.46      26630.81       384.77 o                         
   2  -4   7      37786.59      37123.70       414.45 o                         
   3  -4   7      12194.19      11957.41       280.51 o                         
   4  -4   7       6091.82       5826.25       133.55 o                         
   5  -4   7       2896.45       2728.73        92.55 o                         
   6  -4   7      18306.39      18703.58       333.66 o                         
   7  -4   7      25679.28      27264.76       469.40 o                         
   8  -4   7       1582.59       1720.61       109.39 o                         
   9  -4   7          3.58         26.91        88.98 o                         
  10  -4   7       1883.53       2352.74       216.97 o                         
  -9  -3   7       7086.31       6713.50       332.18 o                         
  -8  -3   7       8205.37       7564.75       376.95 o                         
  -7  -3   7         84.75         98.32        70.81 o                         
  -6  -3   7        340.58        409.73        66.14 o                         
  -5  -3   7       1185.94       1204.11        68.64 o                         
  -4  -3   7         85.02        147.24        46.32 o                         
  -3  -3   7        359.05        334.42        25.93 o                         
  -2  -3   7         68.43         75.00        28.64 o                         
  -1  -3   7         31.41         26.01        14.40 o                         
   0  -3   7       1646.55       1734.67        57.77 o                         
   1  -3   7      23064.26      23111.57       313.84 o                         
   2  -3   7       4409.23       3741.52       171.27 o                         
   3  -3   7       1044.73       1002.75        51.66 o                         
   4  -3   7      12978.37      12976.78       180.70 o                         
   5  -3   7       1990.13       2116.30       134.58 o                         
   6  -3   7      13467.18      13933.31       387.81 o                         
   7  -3   7       1855.17       1897.49        83.24 o                         
   8  -3   7         31.97         45.23        39.80 o                         
   9  -3   7      18405.32      19690.50      1171.57 o                         
  10  -3   7        608.04        690.59       453.50 o                         
 -10  -2   7       7440.97       7221.38       515.68 o                         
  -9  -2   7       3224.21       3096.25       228.28 o                         
  -8  -2   7      11132.90      10897.42       535.70 o                         
  -7  -2   7        796.55        829.14        48.61 o                         
  -6  -2   7       2175.80       2131.44        71.97 o                         
  -5  -2   7      10153.60      10450.61       241.72 o                         
  -4  -2   7       1971.89       1804.94        69.69 o                         
  -3  -2   7       2885.83       2796.06        71.58 o                         
  -2  -2   7       1786.32       1735.12        51.18 o                         
  -1  -2   7       5732.54       5697.61       108.22 o                         
   0  -2   7        320.37        360.90        22.46 o                         
   1  -2   7        460.59        383.26        26.70 o                         
   2  -2   7       1926.91       1907.11        78.32 o                         
   3  -2   7        180.99        173.24        40.78 o                         
   4  -2   7      14754.40      14805.56       183.12 o                         
   5  -2   7       8071.55       8087.32       184.56 o                         
   6  -2   7       1152.50       1083.66        74.96 o                         
   7  -2   7       7747.40       8379.20       228.69 o                         
   8  -2   7        988.67       1088.29        74.84 o                         
   9  -2   7        695.49        823.10       144.95 o                         
  10  -2   7         42.40         35.95        90.56 o                         
  11  -2   7        446.62        390.86        92.37 o                         
 -10  -1   7       3109.91       3181.27       226.24 o                         
  -9  -1   7        889.99        863.81       128.33 o                         
  -8  -1   7       5407.68       5503.72       233.48 o                         
  -7  -1   7       7041.11       6924.92       189.88 o                         
  -6  -1   7      16009.67      16411.51       335.14 o                         
  -5  -1   7        246.07        217.28        40.79 o                         
  -4  -1   7       1846.70       1705.40        70.61 o                         
  -3  -1   7      43800.20      43340.84      1373.69 o                         
  -2  -1   7      17323.79      17640.82       396.66 o                         
  -1  -1   7      18710.54      19060.45       203.49 o                         
   0  -1   7       1891.53       1825.73        44.31 o                         
   1  -1   7       4956.54       4699.38        69.74 o                         
   2  -1   7       3442.93       3115.86        73.71 o                         
   3  -1   7        154.38        283.93        62.26 o                         
   4  -1   7         20.45         52.74        22.59 o                         
   5  -1   7       3364.55       3422.48       234.49 o                         
   6  -1   7       1180.02       1218.69        95.09 o                         
   7  -1   7       1650.08       1650.67       108.36 o                         
   8  -1   7       2250.71       1999.63       178.64 o                         
   9  -1   7      10711.36      11211.27       536.15 o                         
  10  -1   7       8793.83       8467.91       650.12 o                         
  11  -1   7          1.39         30.75        61.28 o                         
 -10   0   7        854.63        880.65       103.45 o                         
  -9   0   7       1133.87       1140.81       108.88 o                         
  -8   0   7       2899.22       3063.24       178.64 o                         
  -7   0   7       4362.33       4497.79       253.83 o                         
  -6   0   7         20.20         44.09        46.13 o                         
  -5   0   7      19726.80      19596.56       419.30 o                         
  -4   0   7       3143.23       3080.94        58.99 o                         
  -3   0   7      30584.13      30042.02       561.42 o                         
  -2   0   7        661.53        730.75        27.86 o                         
  -1   0   7       8061.67       7729.12        71.13 o                         
   0   0   7     101686.45     103666.55       665.61 o                         
   1   0   7      11820.41      11703.77       166.95 o                         
   2   0   7        646.59        664.52        25.98 o                         
   3   0   7      23751.08      23290.84       201.51 o                         
   4   0   7        405.29        459.85        22.87 o                         
   5   0   7      13340.83      13455.76       368.52 o                         
   6   0   7       6093.29       6228.16       178.39 o                         
   7   0   7        198.96        232.16        76.12 o                         
   8   0   7       2942.73       3018.79       135.51 o                         
   9   0   7        686.19        683.92        66.68 o                         
  10   0   7        560.56        497.93       153.09 o                         
  11   0   7       5888.62       6320.26       580.47 o                         
 -10   1   7       1018.84       1159.36       107.64 o                         
  -9   1   7          0.14         27.25        56.53 o                         
  -8   1   7       1103.93       1087.25        60.97 o                         
  -7   1   7        585.89        620.54        54.24 o                         
  -6   1   7       2658.23       2715.42       122.57 o                         
  -5   1   7      11365.43      11593.11       309.93 o                         
  -4   1   7          7.08         14.20        10.10 o                         
  -3   1   7        259.80        224.56        18.21 o                         
  -2   1   7      61702.14      64408.56       308.66 o                         
  -1   1   7        563.67        529.15        28.98 o                         
   0   1   7      37945.80      38712.90       420.76 o                         
   1   1   7        701.23        701.09        28.62 o                         
   2   1   7      19324.84      19612.61       226.62 o                         
   3   1   7      53005.65      53043.34       681.57 o                         
   4   1   7       2456.99       2475.34        64.63 o                         
   5   1   7        277.97        285.90        38.37 o                         
   6   1   7       6414.27       6278.54       240.17 o                         
   7   1   7       3380.68       3335.40       137.40 o                         
   8   1   7       4392.93       4426.88       224.76 o                         
   9   1   7       7445.54       7793.02       220.69 o                         
  10   1   7          0.28         -2.76        37.85 o                         
 -10   2   7       2924.12       2914.33       172.08 o                         
  -9   2   7       3249.02       3059.84       161.57 o                         
  -8   2   7        432.90        438.42        38.63 o                         
  -7   2   7       2425.26       2455.91        75.25 o                         
  -6   2   7        792.22        813.35        60.14 o                         
  -5   2   7       3094.01       3097.31       100.37 o                         
  -4   2   7       4007.83       4168.22        82.50 o                         
  -3   2   7        465.16        441.20        29.42 o                         
  -2   2   7      16185.58      15923.03       221.63 o                         
  -1   2   7      13151.44      12737.50       165.31 o                         
   0   2   7      55682.07      55543.12       404.70 o                         
   1   2   7      36131.23      35038.12       561.16 o                         
   2   2   7        357.06        384.94        27.23 o                         
   3   2   7       3113.81       3234.24        98.35 o                         
   4   2   7       6304.42       6847.68       151.18 o                         
   5   2   7      32998.57      34693.86       761.66 o                         
   6   2   7      35072.45      36387.80       646.56 o                         
   7   2   7        512.55        494.71        36.82 o                         
   8   2   7       3136.25       3026.49       231.78 o                         
   9   2   7       7581.11       7247.72       373.00 o                         
  10   2   7      10994.56      11048.47       443.78 o                         
  -9   3   7      16568.03      17183.54       768.04 o                         
  -8   3   7        820.25        801.37        71.73 o                         
  -7   3   7        774.21        729.74        37.63 o                         
  -6   3   7       1923.11       2033.37       113.91 o                         
  -5   3   7       6170.96       6266.78       129.39 o                         
  -4   3   7       3442.36       3467.43        87.60 o                         
  -3   3   7       3964.55       3907.60        70.54 o                         
  -2   3   7          2.70         36.49        34.95 o                         
  -1   3   7          4.35         40.17        17.42 o                         
   0   3   7        689.19        709.07        40.03 o                         
   1   3   7      18536.86      19035.25       222.25 o                         
   2   3   7       3284.07       3041.74       102.89 o                         
   3   3   7       4825.85       4584.20       136.84 o                         
   4   3   7       2007.73       1683.11        80.20 o                         
   5   3   7         90.07        128.19        60.75 o                         
   6   3   7       3002.35       2877.48       117.37 o                         
   7   3   7       8551.79       8199.55       386.23 o                         
   8   3   7      27418.50      28197.98       792.46 o                         
   9   3   7       2714.23       2982.73       203.40 o                         
  10   3   7       2507.01       2429.74       201.25 o                         
  -9   4   7       7519.18       7436.08       229.36 o                         
  -8   4   7       6347.89       6332.38       164.72 o                         
  -7   4   7       3759.79       3801.86       115.59 o                         
  -6   4   7       3368.27       3452.90        98.95 o                         
  -5   4   7       7739.13       8138.40       169.56 o                         
  -4   4   7         92.91        112.25        48.49 o                         
  -3   4   7       5616.95       5812.79       141.74 o                         
  -2   4   7       6620.00       6901.76       146.00 o                         
  -1   4   7        216.43        270.42        33.54 o                         
   0   4   7      13639.29      13912.49       311.49 o                         
   1   4   7        173.04        230.01        27.72 o                         
   2   4   7        125.44        101.98        32.09 o                         
   3   4   7        298.10        315.51        39.01 o                         
   4   4   7      22117.88      21986.42       772.00 o                         
   5   4   7      40496.29      42067.16       952.00 o                         
   6   4   7      16459.42      16932.31       541.80 o                         
   7   4   7       7066.57       7279.95       371.41 o                         
   8   4   7         83.25        105.94       114.65 o                         
   9   4   7          0.42         -1.58        50.20 o                         
  10   4   7        324.47        183.05       250.55 o                         
  -9   5   7       4349.89       4250.99       171.87 o                         
  -8   5   7       1415.55       1546.56       111.66 o                         
  -7   5   7      10228.98      10283.60       259.83 o                         
  -6   5   7        322.26        356.06        28.41 o                         
  -5   5   7        323.73        349.02        30.31 o                         
  -4   5   7      62771.41      65583.38       652.62 o                         
  -3   5   7      13697.09      13978.84       137.58 o                         
  -2   5   7      17516.46      18192.75       235.34 o                         
  -1   5   7      29939.38      32354.71       941.19 o                         
   0   5   7         39.42         47.26        29.82 o                         
   1   5   7      16070.72      13966.60       231.59 o                         
   2   5   7       4556.33       4022.32       440.50 o                         
   3   5   7      12395.12      12594.05       328.79 o                         
   4   5   7      11948.14      11945.52       391.77 o                         
   5   5   7       2132.30       2205.53       177.96 o                         
   6   5   7       1147.40       1140.70       131.04 o                         
   7   5   7      18098.55      18908.21       541.58 o                         
   8   5   7       6874.78       6816.72       371.53 o                         
   9   5   7        465.97        495.78       283.90 o                         
  10   5   7       1036.41        963.98       216.40 o                         
  -9   6   7        947.50       1005.68        75.48 o                         
  -8   6   7        559.94        575.65        92.01 o                         
  -7   6   7        514.03        567.96        80.29 o                         
  -6   6   7       6670.64       6602.04       170.92 o                         
  -5   6   7       4959.19       4998.35        88.71 o                         
  -4   6   7      11420.08      11352.76       157.53 o                         
  -3   6   7       2502.80       2463.77        79.08 o                         
  -2   6   7       2025.76       1975.94        57.72 o                         
  -1   6   7      19966.72      19486.42       237.30 o                         
   0   6   7         89.14        155.08        80.88 o                         
   1   6   7        781.31        892.84        70.48 o                         
   2   6   7      28077.15      29375.66       727.96 o                         
   3   6   7       1365.32       1477.52       145.17 o                         
   4   6   7       9596.65       9385.19       439.03 o                         
   5   6   7      13836.42      13963.37       546.55 o                         
   6   6   7        939.22       1041.09       158.97 o                         
   7   6   7       1545.13       1838.76       189.49 o                         
   8   6   7       2259.02       2263.76       196.50 o                         
   9   6   7        206.93        241.39       198.88 o                         
  10   6   7      15398.05      13366.05       864.60 o                         
  -9   7   7       1334.91       1303.51       128.33 o                         
  -8   7   7        219.05        243.68        82.24 o                         
  -7   7   7        681.06        651.89        82.42 o                         
  -6   7   7       1117.64       1060.88        40.64 o                         
  -5   7   7       2170.11       2148.46        70.53 o                         
  -4   7   7       2644.36       2549.88        63.54 o                         
  -3   7   7      13672.35      13755.73       226.46 o                         
  -2   7   7        276.41        282.45        60.29 o                         
  -1   7   7        954.18        901.94        63.14 o                         
   0   7   7       1081.99       1096.27        55.73 o                         
   1   7   7       1739.60       1725.96       111.31 o                         
   2   7   7      28338.06      29350.55       655.32 o                         
   3   7   7          3.43         61.05        76.77 o                         
   4   7   7        466.77        791.56       198.77 o                         
   5   7   7       9262.46       9046.57       421.61 o                         
   6   7   7       3182.66       3162.62       228.95 o                         
   7   7   7       4730.85       4301.51       305.27 o                         
   8   7   7      14254.61      13256.27       830.00 o                         
   9   7   7       2163.98       1764.70       255.52 o                         
  -9   8   7        180.95         75.75       147.89 o                         
  -8   8   7       1799.94       1848.51       103.44 o                         
  -7   8   7       4243.38       4247.99       201.88 o                         
  -6   8   7       3601.89       3558.46       152.06 o                         
  -5   8   7       6529.53       6079.20       150.84 o                         
  -4   8   7       1320.53       1306.27        47.89 o                         
  -3   8   7        218.29        223.95        38.78 o                         
  -2   8   7      10971.53      11278.74       236.14 o                         
  -1   8   7      10833.36      10870.72       277.00 o                         
   0   8   7       7254.62       7153.33       204.86 o                         
   1   8   7       3752.30       3463.21       187.27 o                         
   2   8   7          4.01         15.94        22.93 o                         
   3   8   7       4717.42       4849.98       437.22 o                         
   4   8   7      16292.98      16217.07       617.21 o                         
   5   8   7       8806.64       8190.56       369.49 o                         
   6   8   7        937.71        740.34       351.63 o                         
   7   8   7      10086.07       9910.26       571.65 o                         
   8   8   7      11406.83      10338.55       604.55 o                         
   9   8   7       3104.03       2671.02       265.02 o                         
  -8   9   7         20.40         36.18        81.63 o                         
  -7   9   7       1669.09       1589.22       253.86 o                         
  -6   9   7      10394.85       9653.38       339.01 o                         
  -5   9   7       4356.85       3891.06       120.84 o                         
  -4   9   7       3344.76       3223.37       144.23 o                         
  -3   9   7        615.08        650.71        64.84 o                         
  -2   9   7       3758.19       4115.98       166.05 o                         
  -1   9   7       3131.88       3385.64       159.78 o                         
   0   9   7       3009.26       2877.92       163.51 o                         
   1   9   7      18962.20      19013.30       388.66 o                         
   2   9   7       1041.77       1048.56       126.18 o                         
   3   9   7       3247.17       2803.31       169.88 o                         
   4   9   7       7475.38       7180.88       321.78 o                         
   5   9   7       1974.14       2026.55       226.24 o                         
   6   9   7       3205.90       2594.13       361.01 o                         
   7   9   7       5914.89       5247.51       385.32 o                         
   8   9   7       2760.37       2568.36       249.64 o                         
  -8  10   7       6036.82       5310.04       427.27 o                         
  -7  10   7       7478.35       7584.41       274.86 o                         
  -6  10   7       4504.93       4380.63       203.71 o                         
  -5  10   7        123.09        139.09        69.45 o                         
  -4  10   7       2519.38       2394.17       152.49 o                         
  -3  10   7       3966.79       4142.12       132.35 o                         
  -2  10   7         46.05         60.16        33.27 o                         
  -1  10   7      15649.69      15738.16       848.37 o                         
   0  10   7       1446.77       1544.40       136.64 o                         
   1  10   7        375.49        449.25       102.17 o                         
   2  10   7       9605.61       9737.10       371.92 o                         
   3  10   7       4363.07       4224.53       181.44 o                         
   4  10   7      34002.40      31126.39      1973.81 o                         
   5  10   7       3776.08       3298.92       293.68 o                         
   6  10   7      12955.80      12097.47       487.40 o                         
   7  10   7       5767.17       5484.23       348.07 o                         
   8  10   7         14.68         19.13        38.67 o                         
  -7  11   7        188.64        165.64       164.62 o                         
  -6  11   7       1344.63       1143.37       140.26 o                         
  -5  11   7      14489.49      13948.71       867.43 o                         
  -4  11   7       5607.64       5401.23       185.59 o                         
  -3  11   7         10.00         25.42        24.40 o                         
  -2  11   7       5679.56       5700.07       293.34 o                         
  -1  11   7          8.54         43.24        20.81 o                         
   0  11   7      13971.13      13583.98      1173.71 o                         
   1  11   7       4187.65       3973.60       190.55 o                         
   2  11   7       4715.88       4346.25       306.48 o                         
   3  11   7       4062.79       3784.71       206.40 o                         
   4  11   7        116.60        139.52        86.76 o                         
   5  11   7       3186.64       2910.46       147.87 o                         
   6  11   7      17233.28      15495.18      1219.67 o                         
   7  11   7       2516.25       2259.55       181.40 o                         
   8  11   7         80.64        138.16       132.17 o                         
  -6  12   7       1974.60       1730.87       122.40 o                         
  -5  12   7        390.80        345.36       179.50 o                         
  -4  12   7        802.34        770.41        97.62 o                         
  -3  12   7       1010.28        995.64        98.15 o                         
  -2  12   7       3874.85       3978.40       330.77 o                         
  -1  12   7        246.32        247.54       115.99 o                         
   0  12   7        250.30        282.60        67.89 o                         
   1  12   7       1980.73       1941.68       138.98 o                         
   2  12   7        770.22        712.15       122.15 o                         
   3  12   7       3102.35       3031.82       253.94 o                         
   4  12   7       8995.02       7968.28       545.25 o                         
   5  12   7        535.14        430.94       188.74 o                         
   6  12   7       2097.53       1838.30       159.53 o                         
   7  12   7       4872.57       4690.45       324.83 o                         
  -5  13   7       7112.76       6991.83       542.54 o                         
  -4  13   7        172.16        176.35       162.03 o                         
  -3  13   7        534.18        513.77       109.35 o                         
  -2  13   7        531.28        630.58       114.52 o                         
  -1  13   7       1721.10       1887.60       117.08 o                         
   0  13   7       3658.56       3942.77       193.18 o                         
   1  13   7       6560.89       6753.58       652.43 o                         
   2  13   7        809.43        733.21       103.43 o                         
   3  13   7        569.70        650.91       342.24 o                         
   4  13   7       3025.70       2804.77       198.77 o                         
   5  13   7       2171.37       1918.58       164.28 o                         
   6  13   7        118.08         35.62        65.46 o                         
  -4  14   7        352.43        322.68       216.69 o                         
  -3  14   7      10502.40      10379.11       516.80 o                         
  -2  14   7         86.92        166.97       102.76 o                         
  -1  14   7          0.05         22.31        48.04 o                         
   0  14   7       5537.02       6027.43       613.31 o                         
   1  14   7          1.63         59.70        90.34 o                         
   2  14   7       8700.94       8675.61       459.38 o                         
   3  14   7        734.91        782.06       394.71 o                         
   4  14   7        585.81        637.68       330.82 o                         
   5  14   7       1101.85       1095.70       376.05 o                         
  -2  15   7       3432.41       3398.74       257.22 o                         
  -1  15   7       2657.08       2760.37       292.67 o                         
   0  15   7      11041.61      12047.85       573.12 o                         
   1  15   7          6.12         12.68        54.00 o                         
   2  15   7       1231.09       1043.13       154.67 o                         
   0 -12   8        350.45        225.73       162.59 o                         
   1 -12   8        112.92         66.81        43.10 o                         
   2 -12   8         29.21         50.43       125.61 o                         
  -3 -11   8       1574.10       1407.87       294.19 o                         
  -2 -11   8       2903.48       2787.11       242.01 o                         
  -1 -11   8        223.78        174.80        87.58 o                         
   0 -11   8        819.90        748.68       108.89 o                         
   1 -11   8       2117.37       2093.86       148.72 o                         
   2 -11   8         14.88         25.07        44.88 o                         
   3 -11   8       1463.04       1372.94       128.94 o                         
   4 -11   8        469.84        399.20       182.79 o                         
  -5 -10   8        169.19        104.13       125.73 o                         
  -4 -10   8      10403.67      10376.88       687.20 o                         
  -3 -10   8        428.93        407.82       245.80 o                         
  -2 -10   8       3854.28       3728.81       190.57 o                         
  -1 -10   8      18692.21      18586.07       851.14 o                         
   0 -10   8        220.46        272.21        86.06 o                         
   1 -10   8       1404.70       1158.39       117.02 o                         
   2 -10   8       1643.68       1726.12       146.75 o                         
   3 -10   8        716.12        627.18       233.62 o                         
   4 -10   8       4152.71       4017.63       222.54 o                         
   5 -10   8       2911.61       2972.55       176.50 o                         
   6 -10   8        285.36        248.76       199.13 o                         
  -6  -9   8       9416.04       9829.87       717.95 o                         
  -5  -9   8        523.51        659.84       107.98 o                         
  -4  -9   8        394.03        409.74       220.36 o                         
  -3  -9   8      14186.27      14176.31       500.41 o                         
  -2  -9   8        624.83        612.12       111.82 o                         
  -1  -9   8      17821.66      17317.70       647.27 o                         
   0  -9   8        748.35        702.01       147.77 o                         
   1  -9   8        558.57        560.12       101.47 o                         
   2  -9   8      10887.37      11456.87       475.23 o                         
   3  -9   8       3815.74       3697.91       241.13 o                         
   4  -9   8       1766.48       1503.53       159.77 o                         
   5  -9   8       4135.07       3860.22       210.82 o                         
   6  -9   8       1034.58       1036.16       144.02 o                         
   7  -9   8       2256.47       1963.35       159.67 o                         
  -7  -8   8         24.11         65.92        66.14 o                         
  -6  -8   8        608.79        637.11       245.24 o                         
  -5  -8   8        124.54        164.62       174.12 o                         
  -4  -8   8       6278.62       5927.48       361.13 o                         
  -3  -8   8      11461.89      11505.37       422.81 o                         
  -2  -8   8        493.46        429.11        59.25 o                         
  -1  -8   8       2573.41       2584.43       137.01 o                         
   0  -8   8       4026.19       3882.42       198.58 o                         
   1  -8   8       4538.69       4434.83       187.08 o                         
   2  -8   8       3678.07       3665.41       227.36 o                         
   3  -8   8          4.77         20.11        31.76 o                         
   4  -8   8      22655.73      22822.09       767.55 o                         
   5  -8   8      13158.05      12796.76       326.90 o                         
   6  -8   8       5690.02       5632.53       243.55 o                         
   7  -8   8       1302.72       1299.24       267.00 o                         
   8  -8   8       3412.01       3514.02       319.07 o                         
  -7  -7   8       1336.79       1263.53        98.70 o                         
  -6  -7   8       4648.24       4656.13       228.97 o                         
  -5  -7   8         82.11        113.74       111.71 o                         
  -4  -7   8        271.96        296.97        41.86 o                         
  -3  -7   8       6118.69       5801.34       431.68 o                         
  -2  -7   8       1573.05       1655.57        81.57 o                         
  -1  -7   8        177.66        173.00        64.39 o                         
   0  -7   8        853.77        998.40       113.97 o                         
   1  -7   8       4061.61       4122.99       163.74 o                         
   2  -7   8       4973.10       5018.48       197.41 o                         
   3  -7   8       2262.84       2205.62       151.82 o                         
   4  -7   8       2964.59       2707.28       169.19 o                         
   5  -7   8       1582.54       1549.39        90.98 o                         
   6  -7   8         33.34         27.06        32.19 o                         
   7  -7   8       4933.47       5030.34       283.94 o                         
  -8  -6   8       3726.89       3651.05       275.08 o                         
  -7  -6   8      10823.62      10891.16       402.56 o                         
  -6  -6   8        161.48        207.19       112.44 o                         
  -5  -6   8         14.60         64.11        62.64 o                         
  -4  -6   8       3698.16       3566.51       382.21 o                         
  -3  -6   8       4087.44       3853.09       134.40 o                         
  -2  -6   8          0.73         25.72        30.97 o                         
  -1  -6   8       4929.68       4342.96       336.87 o                         
   0  -6   8       2817.55       2989.41       129.79 o                         
   1  -6   8        450.04        459.77       107.71 o                         
   2  -6   8       5821.38       5687.28       208.27 o                         
   3  -6   8       4346.54       3911.93       627.67 o                         
   4  -6   8       4536.29       4383.66       133.00 o                         
   5  -6   8       7937.33       7668.97       148.84 o                         
   6  -6   8       2558.12       2373.46       117.96 o                         
   7  -6   8       1525.00       1542.29        97.85 o                         
   8  -6   8        287.15        285.37       227.37 o                         
   9  -6   8        300.52        256.09       313.30 o                         
  -8  -5   8       6604.74       6199.40       430.32 o                         
  -7  -5   8       1999.02       1966.99        92.84 o                         
  -6  -5   8       1283.88       1283.17       118.05 o                         
  -5  -5   8      42250.32      44289.55      1167.49 o                         
  -4  -5   8       4238.18       3977.89       158.88 o                         
  -3  -5   8       4600.86       4471.09       156.81 o                         
  -2  -5   8      11341.97      11133.95       528.23 o                         
  -1  -5   8       4936.37       4862.38       291.48 o                         
   0  -5   8      24919.83      24492.45       420.71 o                         
   1  -5   8       1590.50       1481.63        86.93 o                         
   2  -5   8      10310.93      10283.98       234.14 o                         
   3  -5   8      12971.78      12758.30       268.00 o                         
   4  -5   8          1.62         18.01        18.99 o                         
   5  -5   8       3317.78       3286.52        93.31 o                         
   6  -5   8       3804.00       3678.10        85.25 o                         
   7  -5   8       2022.76       2203.17       138.38 o                         
   8  -5   8       2123.03       2345.62       272.14 o                         
   9  -5   8          4.81         36.52        68.97 o                         
  -9  -4   8       4573.40       4507.17       304.82 o                         
  -8  -4   8       3433.89       3441.89       238.90 o                         
  -7  -4   8       9063.44       9251.74       292.84 o                         
  -6  -4   8        677.72        767.64        64.04 o                         
  -5  -4   8       7613.29       7637.57       204.47 o                         
  -4  -4   8         49.35         86.46        45.49 o                         
  -3  -4   8        355.75        288.47        48.97 o                         
  -2  -4   8      45304.64      46005.21       847.81 o                         
  -1  -4   8       1688.55       1594.11        52.98 o                         
   0  -4   8        845.95        928.31        53.40 o                         
   1  -4   8       4063.79       3700.35       142.52 o                         
   2  -4   8       5572.54       5233.13       158.67 o                         
   3  -4   8      15083.06      14547.71       237.18 o                         
   4  -4   8       7881.84       7886.00       146.50 o                         
   5  -4   8        395.09        378.64        27.33 o                         
   6  -4   8       6423.90       6675.75       208.17 o                         
   7  -4   8       2164.18       2262.79       114.11 o                         
   8  -4   8        339.09        336.04        51.99 o                         
   9  -4   8       6621.38       6907.97       546.89 o                         
  10  -4   8        559.39        456.78       342.24 o                         
  -9  -3   8         89.34         93.28        68.97 o                         
  -8  -3   8        474.61        384.42       237.66 o                         
  -7  -3   8       1527.22       1492.82       109.39 o                         
  -6  -3   8       1898.23       1936.75       101.93 o                         
  -5  -3   8       2492.08       2400.12       104.89 o                         
  -4  -3   8       7119.63       7184.39       192.43 o                         
  -3  -3   8        413.64        447.40        80.80 o                         
  -2  -3   8      10434.96       9749.04       376.55 o                         
  -1  -3   8         40.85         59.34        22.51 o                         
   0  -3   8      15704.50      15084.18       161.64 o                         
   1  -3   8      45687.58      44559.96       362.43 o                         
   2  -3   8        152.91        141.87        33.19 o                         
   3  -3   8       5310.49       5404.10       121.25 o                         
   4  -3   8      12944.22      13025.95       191.18 o                         
   5  -3   8       5732.31       5795.23       113.61 o                         
   6  -3   8        667.55        692.84        70.07 o                         
   7  -3   8       6812.88       6935.83       203.40 o                         
   8  -3   8         31.37         45.08        33.30 o                         
   9  -3   8        986.28       1036.23       174.12 o                         
  10  -3   8       3971.84       3916.75       261.40 o                         
  -9  -2   8       3007.26       2912.41       249.76 o                         
  -8  -2   8       3495.73       3457.94       198.54 o                         
  -7  -2   8       3513.44       3392.48       254.62 o                         
  -6  -2   8       3160.82       3041.04        94.96 o                         
  -5  -2   8        103.72        124.91        35.05 o                         
  -4  -2   8       4393.65       3925.15       212.73 o                         
  -3  -2   8      37128.02      36637.84       458.33 o                         
  -2  -2   8      27964.36      28306.82       366.17 o                         
  -1  -2   8       2961.44       2758.75        59.27 o                         
   0  -2   8        459.96        522.36        30.55 o                         
   1  -2   8        162.27        130.70        48.67 o                         
   2  -2   8       8249.91       8496.73       192.56 o                         
   3  -2   8      37812.66      37720.69       349.54 o                         
   4  -2   8      27819.09      28464.98       373.42 o                         
   5  -2   8        695.78        695.12        29.26 o                         
   6  -2   8       9829.76      10210.83       258.09 o                         
   7  -2   8       2344.81       2531.82       105.69 o                         
   8  -2   8      12521.56      13304.87       434.02 o                         
   9  -2   8          7.87         40.48       115.78 o                         
  10  -2   8      11188.29      11326.84       556.16 o                         
 -10  -1   8       1443.95       1654.24       163.15 o                         
  -9  -1   8       1727.90       1621.33       140.31 o                         
  -8  -1   8        415.33        306.40       237.55 o                         
  -7  -1   8       6308.92       6395.11       325.51 o                         
  -6  -1   8       2002.24       1957.73        60.59 o                         
  -5  -1   8       6260.29       6130.55       200.29 o                         
  -4  -1   8       6395.52       6093.58       189.69 o                         
  -3  -1   8      10021.91       9769.04       153.07 o                         
  -2  -1   8        322.46        295.28        28.06 o                         
  -1  -1   8       8003.93       7690.55        74.01 o                         
   0  -1   8      47492.62      46989.43       533.77 o                         
   1  -1   8        860.70        739.32        31.33 o                         
   2  -1   8       5354.40       4750.34       138.45 o                         
   3  -1   8         10.42         27.28        26.07 o                         
   4  -1   8       3631.06       3577.29        91.96 o                         
   5  -1   8       3690.60       3616.14       123.87 o                         
   6  -1   8       4036.64       4170.31       160.84 o                         
   7  -1   8        303.83        303.49        79.31 o                         
   8  -1   8         38.61         40.27        57.93 o                         
   9  -1   8       1927.28       1870.01       103.01 o                         
  10  -1   8          2.07         23.29        54.27 o                         
  11  -1   8       2890.71       3002.52       266.60 o                         
 -10   0   8        235.53        158.06        86.38 o                         
  -9   0   8       6073.00       6482.17       295.89 o                         
  -8   0   8      10417.26      10456.02       596.30 o                         
  -7   0   8       4779.86       4820.70       253.94 o                         
  -6   0   8       4081.90       4022.92       215.05 o                         
  -5   0   8      25170.57      24262.77       587.54 o                         
  -4   0   8       4543.39       4430.21       187.97 o                         
  -3   0   8        541.80        570.76        29.50 o                         
  -2   0   8      32478.86      32590.50       804.51 o                         
  -1   0   8         67.07         77.32        29.63 o                         
   0   0   8       1302.25       1175.26        43.30 o                         
   1   0   8        926.92        899.05        29.54 o                         
   2   0   8      32578.97      31427.25       406.85 o                         
   3   0   8      37374.61      38136.62       360.44 o                         
   4   0   8       4179.34       4276.82        70.58 o                         
   5   0   8       2174.03       2038.45        62.55 o                         
   6   0   8       1292.00       1441.58        91.20 o                         
   7   0   8       1194.70       1290.26        89.10 o                         
   8   0   8       3165.50       3432.92       138.36 o                         
   9   0   8       6240.09       6597.47       232.41 o                         
  10   0   8       2886.44       3133.00       259.03 o                         
  11   0   8        559.53        435.30       457.57 o                         
 -10   1   8         31.51         13.57        74.96 o                         
  -9   1   8       1370.31       1385.14       117.36 o                         
  -8   1   8       1318.21       1226.97       128.55 o                         
  -7   1   8       1594.33       1648.09        72.58 o                         
  -6   1   8      25965.56      27339.34       525.35 o                         
  -5   1   8       3433.93       3399.03       113.33 o                         
  -4   1   8       3750.29       3832.77       143.21 o                         
  -3   1   8      13048.12      13701.26       138.54 o                         
  -2   1   8        259.27        278.84        21.47 o                         
  -1   1   8      46170.84      48168.82       397.60 o                         
   0   1   8       9312.43       9031.93        95.34 o                         
   1   1   8       4991.07       4806.59       112.15 o                         
   2   1   8      36892.70      36279.07       818.37 o                         
   3   1   8       1290.00       1323.74        46.54 o                         
   4   1   8       3089.29       3192.69        79.23 o                         
   5   1   8      15489.23      15793.29       328.64 o                         
   6   1   8       7122.12       7146.76       195.50 o                         
   7   1   8        366.46        428.49        31.10 o                         
   8   1   8       5264.45       5573.14       246.39 o                         
   9   1   8        192.83        215.23       136.07 o                         
  10   1   8      10076.82      10462.69       470.01 o                         
 -10   2   8       2722.22       2738.40       246.03 o                         
  -9   2   8       3018.43       3415.54       235.06 o                         
  -8   2   8       2256.52       2177.21       119.16 o                         
  -7   2   8        689.22        659.26        38.70 o                         
  -6   2   8          3.86         11.24        16.51 o                         
  -5   2   8         24.16         57.51        23.81 o                         
  -4   2   8       3103.73       2882.42        94.81 o                         
  -3   2   8      13184.50      13578.35       128.94 o                         
  -2   2   8       1222.72       1251.21       121.77 o                         
  -1   2   8        705.10        839.93        41.23 o                         
   0   2   8      32943.75      34560.81       520.96 o                         
   1   2   8       1045.31       1046.50        46.45 o                         
   2   2   8       9206.14       9020.17       183.82 o                         
   3   2   8      15745.45      15703.98       295.36 o                         
   4   2   8         13.02         45.91        20.01 o                         
   5   2   8       5856.84       5612.43       405.16 o                         
   6   2   8       3548.23       3629.83       122.24 o                         
   7   2   8        713.13        688.99        75.79 o                         
   8   2   8      34167.25      36895.18       861.21 o                         
   9   2   8        707.47        585.90        92.94 o                         
  10   2   8        104.99         87.40        65.92 o                         
 -10   3   8        951.36       1052.40       190.51 o                         
  -9   3   8        193.46        178.98       113.29 o                         
  -8   3   8         14.98         17.54        29.30 o                         
  -7   3   8       7275.56       7655.66       145.70 o                         
  -6   3   8       6323.23       6285.75       166.17 o                         
  -5   3   8         72.44        100.16        31.48 o                         
  -4   3   8       3955.55       3954.55       124.61 o                         
  -3   3   8        342.08        328.82        14.79 o                         
  -2   3   8       1300.86       1130.34       101.76 o                         
  -1   3   8      47978.07      47901.27       668.44 o                         
   0   3   8      44474.80      44367.43       505.98 o                         
   1   3   8       2744.47       2885.09        88.42 o                         
   2   3   8       4993.04       4681.42       124.72 o                         
   3   3   8      11773.93      11739.19       198.30 o                         
   4   3   8        794.75        799.57        46.01 o                         
   5   3   8       1078.71        989.71        69.91 o                         
   6   3   8      10521.77       9995.20       455.93 o                         
   7   3   8        873.37        782.53        79.94 o                         
   8   3   8       2561.26       2653.94       205.66 o                         
   9   3   8       8304.01       8489.16       423.54 o                         
  10   3   8        107.58        150.60       171.07 o                         
  -9   4   8       2348.03       2318.37       141.56 o                         
  -8   4   8         43.94         45.45        34.13 o                         
  -7   4   8      12079.88      12174.03       199.74 o                         
  -6   4   8       1453.10       1269.11        50.31 o                         
  -5   4   8        236.85        226.45        59.49 o                         
  -4   4   8      46676.89      48037.10       600.96 o                         
  -3   4   8      17938.88      18013.35       213.72 o                         
  -2   4   8       4539.63       4402.72       112.34 o                         
  -1   4   8       5939.34       5853.92       149.92 o                         
   0   4   8         56.32         42.73        38.36 o                         
   1   4   8       9311.33       8566.77       290.46 o                         
   2   4   8       5578.64       4726.96       589.40 o                         
   3   4   8      12199.43      12477.77       428.06 o                         
   4   4   8      13090.50      14063.20       387.13 o                         
   5   4   8       6807.31       7107.07       350.72 o                         
   6   4   8         75.76         32.56       127.20 o                         
   7   4   8       5040.43       4878.93       323.93 o                         
   8   4   8         77.50        158.18       249.76 o                         
   9   4   8       1999.53       1793.87       174.23 o                         
  10   4   8       1562.15       1481.81       260.61 o                         
  11   4   8        119.58         89.55        68.74 o                         
  -9   5   8       1700.48       1724.48        88.90 o                         
  -8   5   8       4326.03       4440.85       177.15 o                         
  -7   5   8       3454.44       3518.79       192.92 o                         
  -6   5   8       9850.76      10086.41       173.91 o                         
  -5   5   8        243.61        246.38        47.17 o                         
  -4   5   8       2668.49       2649.30        94.54 o                         
  -3   5   8       8399.21       8726.84       104.13 o                         
  -2   5   8       7125.00       6956.22       141.22 o                         
  -1   5   8      21314.83      21264.79       303.20 o                         
   0   5   8       1224.18       1344.55        87.15 o                         
   1   5   8       5432.91       5588.10       173.77 o                         
   2   5   8      23461.34      24106.21       345.24 o                         
   3   5   8       2008.15       1987.97        90.45 o                         
   4   5   8       8414.46       8660.91       395.61 o                         
   5   5   8       1390.47       1359.93       143.82 o                         
   6   5   8      13078.56      12783.21       491.37 o                         
   7   5   8       1243.73       1319.79       247.38 o                         
   8   5   8       1023.62       1072.75       131.49 o                         
   9   5   8       1023.02        933.23       131.27 o                         
  10   5   8         62.49         58.79        94.75 o                         
  -9   6   8       2130.74       2035.88       124.63 o                         
  -8   6   8       1488.68       1562.96       132.34 o                         
  -7   6   8       3288.76       3011.27       184.98 o                         
  -6   6   8       7672.21       7660.61       151.39 o                         
  -5   6   8       6021.67       6079.14       140.53 o                         
  -4   6   8        761.11        762.02        34.08 o                         
  -3   6   8      19762.17      20087.80       300.08 o                         
  -2   6   8       1652.48       1787.48        60.18 o                         
  -1   6   8        145.86        192.82        26.89 o                         
   0   6   8       6098.50       6066.70       208.59 o                         
   1   6   8      26343.46      26179.30       369.75 o                         
   2   6   8      67161.18      69857.71      1037.02 o                         
   3   6   8       2437.77       2355.68       179.43 o                         
   4   6   8      11419.95      11253.68       496.01 o                         
   5   6   8      10114.66      10034.18       549.83 o                         
   6   6   8      11050.15      11442.16       620.04 o                         
   7   6   8       8467.54       8572.83       428.85 o                         
   8   6   8       1406.80       1419.74       211.32 o                         
   9   6   8      10517.34      10111.63       613.37 o                         
  10   6   8       5732.56       5358.54       425.01 o                         
  -9   7   8        647.62        709.28        71.93 o                         
  -8   7   8       2699.20       2775.38       119.82 o                         
  -7   7   8       5791.84       5682.33       181.75 o                         
  -6   7   8       3648.57       3556.18        72.25 o                         
  -5   7   8       1714.09       1708.31        50.60 o                         
  -4   7   8       4880.89       4692.59        92.42 o                         
  -3   7   8       5283.48       5427.55       122.26 o                         
  -2   7   8      19376.52      19872.61       301.00 o                         
  -1   7   8       6015.54       5720.84       218.38 o                         
   0   7   8       1716.63       1591.81        63.66 o                         
   1   7   8      17528.49      18001.98       544.46 o                         
   2   7   8        121.11        155.11        82.34 o                         
   3   7   8       3805.41       4119.25       270.34 o                         
   4   7   8      48676.65      49109.00      1134.82 o                         
   5   7   8       5132.34       4844.44       395.95 o                         
   6   7   8        580.57        513.87       119.40 o                         
   7   7   8      10240.62      10667.56       440.38 o                         
   8   7   8       3023.69       2790.30       304.48 o                         
   9   7   8      10608.24      10514.47       543.72 o                         
  10   7   8        298.25        312.28       233.36 o                         
  -9   8   8          7.99         14.47        53.59 o                         
  -8   8   8       1566.43       1609.04       152.06 o                         
  -7   8   8        670.58        668.48        89.13 o                         
  -6   8   8       7256.42       7045.04       222.35 o                         
  -5   8   8       3499.74       3333.24        87.98 o                         
  -4   8   8       3220.22       3010.99        89.10 o                         
  -3   8   8        438.26        491.91        63.87 o                         
  -2   8   8        294.80        364.30        64.60 o                         
  -1   8   8       3955.66       3973.70       131.41 o                         
   0   8   8       3456.80       3354.76       131.26 o                         
   1   8   8        623.99        560.69        80.27 o                         
   2   8   8       7353.26       7309.23       341.11 o                         
   3   8   8        355.30        345.97       201.93 o                         
   4   8   8         49.18         71.00        55.18 o                         
   5   8   8      11653.85      11977.63       466.27 o                         
   6   8   8       1586.79       1508.38       342.81 o                         
   7   8   8      25633.44      25287.95      1295.60 o                         
   8   8   8       2198.73       2044.08       323.02 o                         
   9   8   8       1493.48       1078.18       342.81 o                         
  -8   9   8      13072.09      13058.10       578.30 o                         
  -7   9   8       4279.40       4254.75       202.76 o                         
  -6   9   8        141.57        134.81        57.21 o                         
  -5   9   8       5519.12       5263.91       123.67 o                         
  -4   9   8         84.15         86.33        43.51 o                         
  -3   9   8       3377.68       3554.24       109.03 o                         
  -2   9   8       6543.96       6655.10       245.25 o                         
  -1   9   8       3870.38       3698.20       108.80 o                         
   0   9   8      15868.54      16368.43       413.62 o                         
   1   9   8       1210.16       1156.67        97.55 o                         
   2   9   8       2807.14       2616.89       165.54 o                         
   3   9   8          1.81         41.38        29.40 o                         
   4   9   8        501.73        553.90       214.82 o                         
   5   9   8       3821.21       3858.41       351.74 o                         
   6   9   8          0.87         15.83        62.52 o                         
   7   9   8       1030.25        807.16       144.83 o                         
   8   9   8        724.87        590.42       422.63 o                         
   9   9   8       1545.21       1418.16       282.55 o                         
  -8  10   8       8389.35       7619.59       544.06 o                         
  -7  10   8       3231.89       3103.94       196.87 o                         
  -6  10   8        295.72        275.68        82.35 o                         
  -5  10   8      13554.19      13264.34       401.04 o                         
  -4  10   8        626.08        600.13        73.38 o                         
  -3  10   8        641.09        777.56        57.42 o                         
  -2  10   8      15708.45      16445.67       629.19 o                         
  -1  10   8        164.27        174.43       122.70 o                         
   0  10   8       9795.60       9781.32       469.67 o                         
   1  10   8        929.67        792.36        78.01 o                         
   2  10   8       3352.22       3301.37       225.00 o                         
   3  10   8       3810.52       3788.99       235.06 o                         
   4  10   8        558.51        483.62        98.93 o                         
   5  10   8        109.46        116.55        57.32 o                         
   6  10   8       2103.17       1951.19       146.77 o                         
   7  10   8         46.55        110.32        60.40 o                         
   8  10   8          6.78         18.21        27.24 o                         
  -7  11   8       5342.27       4984.05       252.10 o                         
  -6  11   8        154.30        145.72        99.80 o                         
  -5  11   8         92.40         74.62        55.89 o                         
  -4  11   8       2952.53       2715.63       212.14 o                         
  -3  11   8       2302.49       2434.08       207.43 o                         
  -2  11   8      19198.35      19734.79       520.91 o                         
  -1  11   8        948.36        856.48        85.81 o                         
   0  11   8       2490.35       2465.58       218.08 o                         
   1  11   8      24176.48      23520.09      1309.45 o                         
   2  11   8       5478.37       4988.70       274.03 o                         
   3  11   8       5566.10       5164.74       265.46 o                         
   4  11   8        283.51        308.56        87.34 o                         
   5  11   8      13890.95      12780.43       401.79 o                         
   6  11   8      12620.40      11594.35       479.08 o                         
   7  11   8        279.48        292.78       184.08 o                         
   8  11   8        699.96        618.36        88.15 o                         
  -6  12   8       3944.47       3715.05       264.23 o                         
  -5  12   8        146.23        165.45        97.11 o                         
  -4  12   8       1210.17       1233.65       112.82 o                         
  -3  12   8       1671.91       1760.16       153.50 o                         
  -2  12   8        690.47        717.69        91.83 o                         
  -1  12   8       3921.39       4265.55       277.71 o                         
   0  12   8       4738.55       4490.58       391.94 o                         
   1  12   8       9462.58       9168.70       429.32 o                         
   2  12   8        336.19        339.95       101.81 o                         
   3  12   8      13377.36      12724.76       648.48 o                         
   4  12   8      15239.82      14524.66      1112.94 o                         
   5  12   8       7028.74       6247.36       551.64 o                         
   6  12   8        727.18        622.39       147.36 o                         
   7  12   8        234.19        132.58       113.08 o                         
  -5  13   8         10.32          4.05        31.85 o                         
  -4  13   8        143.28        149.84       106.08 o                         
  -3  13   8         73.41        138.40        90.09 o                         
  -2  13   8        180.42        211.65        53.24 o                         
  -1  13   8        146.86        175.74        76.00 o                         
   0  13   8        202.93        213.62       136.98 o                         
   1  13   8       3572.29       3217.07       374.64 o                         
   2  13   8         23.04         24.31        81.86 o                         
   3  13   8      13973.06      13224.58      1251.84 o                         
   4  13   8       2333.80       2176.73       341.68 o                         
   5  13   8          1.26         13.04        45.00 o                         
   6  13   8      15820.01      14898.29       955.61 o                         
  -4  14   8       5101.88       5314.35       304.27 o                         
  -3  14   8        669.56        663.82        97.51 o                         
  -2  14   8        742.30        658.22        96.07 o                         
  -1  14   8       1399.22       1408.66       123.72 o                         
   0  14   8        914.99        911.18       192.56 o                         
   1  14   8         99.03        157.50       131.27 o                         
   2  14   8       2223.26       2517.02       200.24 o                         
   3  14   8        779.59        824.46       307.87 o                         
   4  14   8       1895.75       1791.38       195.15 o                         
  -1  15   8      11024.49      11699.21       735.31 o                         
   0  15   8        714.01        668.20       164.11 o                         
   1  15   8        820.66        802.73        96.51 o                         
   2  15   8         87.89         70.55        91.69 o                         
  -2 -11   9       1887.15       1660.00       359.32 o                         
  -1 -11   9       1229.36       1130.74       112.36 o                         
   0 -11   9        536.60        516.92       185.93 o                         
   1 -11   9        103.01        111.71        85.97 o                         
   2 -11   9          2.44          8.23        29.50 o                         
   3 -11   9        504.60        440.57        92.49 o                         
  -4 -10   9        118.01        111.25        86.49 o                         
  -3 -10   9       7332.43       7285.15       509.92 o                         
  -2 -10   9        342.13        325.23        74.79 o                         
  -1 -10   9       3658.44       3391.31       204.19 o                         
   0 -10   9        369.61        365.40        97.85 o                         
   1 -10   9       1895.63       1902.22       130.79 o                         
   2 -10   9       3602.84       3400.33       204.82 o                         
   3 -10   9        272.02        263.34       169.44 o                         
   4 -10   9       1299.54       1243.84       205.64 o                         
   5 -10   9          9.22         14.15        63.11 o                         
  -5  -9   9       5974.94       5698.30       490.70 o                         
  -4  -9   9       2807.10       2593.00       202.95 o                         
  -3  -9   9        660.71        657.13       162.59 o                         
  -2  -9   9      12447.64      12449.20       416.53 o                         
  -1  -9   9        211.48        287.02       117.63 o                         
   0  -9   9       1609.92       1736.54       117.72 o                         
   1  -9   9       6995.79       6814.72       290.23 o                         
   2  -9   9        817.38        853.25       110.16 o                         
   3  -9   9       4567.74       4763.88       269.42 o                         
   4  -9   9      13074.16      13513.55       451.69 o                         
   5  -9   9       4924.81       5240.80       341.40 o                         
   6  -9   9        549.34        516.77        76.13 o                         
  -6  -8   9       1077.62        930.19       109.14 o                         
  -5  -8   9       2910.24       3061.49       173.73 o                         
  -4  -8   9      17448.92      17182.75       756.62 o                         
  -3  -8   9         21.48         38.07        27.34 o                         
  -2  -8   9        166.45        178.28       112.07 o                         
  -1  -8   9       3766.98       3617.21       194.21 o                         
   0  -8   9        616.96        661.31       113.22 o                         
   1  -8   9       5203.02       4860.24       182.63 o                         
   2  -8   9      10713.89      10450.38       421.21 o                         
   3  -8   9       1032.00       1115.40       116.37 o                         
   4  -8   9       2309.35       2319.60       105.15 o                         
   5  -8   9       2101.08       2261.05       154.68 o                         
   6  -8   9         15.97         14.52        30.34 o                         
   7  -8   9      13074.93      12838.47       604.05 o                         
  -7  -7   9       4970.37       4980.34       352.53 o                         
  -6  -7   9       5553.62       5584.60       229.01 o                         
  -5  -7   9        214.96        200.72       114.21 o                         
  -4  -7   9       4467.10       4545.84       215.05 o                         
  -3  -7   9       2145.24       2035.07       145.29 o                         
  -2  -7   9       7461.26       7024.67       257.50 o                         
  -1  -7   9       5016.34       5202.68       257.56 o                         
   0  -7   9         51.18         66.14        45.03 o                         
   1  -7   9        527.99        527.26        89.60 o                         
   2  -7   9       6120.98       6066.69       238.50 o                         
   3  -7   9       6263.65       6391.97       192.42 o                         
   4  -7   9       2007.95       1885.21        91.41 o                         
   5  -7   9       9053.23       8965.39       198.96 o                         
   6  -7   9        218.25        201.14       115.26 o                         
   7  -7   9        867.71        847.50        78.53 o                         
   8  -7   9       5100.20       5358.43       421.73 o                         
  -6  -6   9       4626.45       4384.07       282.58 o                         
  -5  -6   9      16204.32      16854.55       756.96 o                         
  -4  -6   9       5300.51       5473.23       200.99 o                         
  -3  -6   9         44.39         50.59        47.91 o                         
  -2  -6   9        349.44        351.55        69.76 o                         
  -1  -6   9        448.83        398.88        64.55 o                         
   0  -6   9       8304.80       8172.68       236.36 o                         
   1  -6   9       4028.41       3958.02       165.14 o                         
   2  -6   9       3885.55       3862.33       170.55 o                         
   3  -6   9        218.66        225.28        69.02 o                         
   4  -6   9          3.09         28.38        28.15 o                         
   5  -6   9       1240.68       1148.31        62.39 o                         
   6  -6   9       5826.24       5821.89       160.07 o                         
   7  -6   9        232.88        197.32        77.14 o                         
   8  -6   9       2968.72       2670.45       250.78 o                         
   9  -6   9       5135.24       3858.41       384.76 o                         
  -8  -5   9        905.41        765.78       144.50 o                         
  -7  -5   9       6346.72       6080.00       290.46 o                         
  -6  -5   9        575.86        610.06        66.70 o                         
  -5  -5   9       2508.77       2579.37       152.31 o                         
  -4  -5   9       1398.78       1406.65       122.27 o                         
  -3  -5   9        606.28        669.64        65.01 o                         
  -2  -5   9       7457.43       7379.20       203.20 o                         
  -1  -5   9        292.44        262.99        56.36 o                         
   0  -5   9       1300.72       1261.93        66.05 o                         
   1  -5   9       1845.29       1803.73        95.15 o                         
   2  -5   9       6361.40       6074.83       171.13 o                         
   3  -5   9      10702.91      10668.42       230.03 o                         
   4  -5   9        853.85        883.40        52.95 o                         
   5  -5   9         46.25         56.30        26.06 o                         
   6  -5   9         48.91         38.40        51.52 o                         
   7  -5   9        349.78        398.04       143.92 o                         
   8  -5   9        814.59        858.04       125.50 o                         
   9  -5   9        726.91        661.42       125.05 o                         
  -8  -4   9       1852.40       2002.02       166.32 o                         
  -7  -4   9       4522.81       4449.06       340.77 o                         
  -6  -4   9       9810.14       9652.23       345.95 o                         
  -5  -4   9       1495.79       1423.35        94.80 o                         
  -4  -4   9       8145.41       8057.44       226.68 o                         
  -3  -4   9       6660.31       6363.32       233.72 o                         
  -2  -4   9       8869.21       8458.18       213.92 o                         
  -1  -4   9       2029.31       2077.70        69.73 o                         
   0  -4   9      31753.31      31194.20       357.28 o                         
   1  -4   9      35419.14      35208.67       473.76 o                         
   2  -4   9        225.23        233.78        66.62 o                         
   3  -4   9       7138.27       7052.93       188.22 o                         
   4  -4   9       3629.94       3562.43        86.64 o                         
   5  -4   9       4325.57       4231.48       113.28 o                         
   6  -4   9       5289.18       5256.29       137.96 o                         
   7  -4   9       1685.92       1721.02       122.24 o                         
   8  -4   9       3677.88       3856.33       204.41 o                         
   9  -4   9       2642.78       2538.51       240.15 o                         
  10  -4   9          4.09         53.82        66.03 o                         
  -9  -3   9       2075.58       2067.82       211.77 o                         
  -8  -3   9      14649.53      15053.98       556.95 o                         
  -7  -3   9       1899.94       1939.16       157.61 o                         
  -6  -3   9        331.21        356.60        52.74 o                         
  -5  -3   9       1652.80       1579.25       155.52 o                         
  -4  -3   9       1326.79       1166.66        72.74 o                         
  -3  -3   9       5187.94       4951.74       159.43 o                         
  -2  -3   9        971.16        919.82        49.50 o                         
  -1  -3   9       1138.22       1170.28        40.27 o                         
   0  -3   9      43863.89      44308.41       385.85 o                         
   1  -3   9       6202.55       6208.31       129.67 o                         
   2  -3   9       8626.92       8245.66       235.64 o                         
   3  -3   9      20234.88      20144.55       260.69 o                         
   4  -3   9       3637.30       3587.05       101.46 o                         
   5  -3   9       5033.73       5110.99       147.75 o                         
   6  -3   9       9388.87       9827.39       240.94 o                         
   7  -3   9        538.03        614.76        62.28 o                         
   8  -3   9       8117.58       8679.94       218.69 o                         
   9  -3   9        216.07        252.02       287.63 o                         
  10  -3   9         12.75         14.70        75.30 o                         
  -9  -2   9       2249.61       2167.88       183.84 o                         
  -8  -2   9         38.05         62.98       100.51 o                         
  -7  -2   9       2694.30       2630.43       168.13 o                         
  -6  -2   9       1878.35       1820.85        71.16 o                         
  -5  -2   9       6607.64       6543.23       185.58 o                         
  -4  -2   9      10946.80       9998.27       453.77 o                         
  -3  -2   9       2880.30       2701.56        89.67 o                         
  -2  -2   9      13559.93      13331.09       300.30 o                         
  -1  -2   9         75.92        112.36        26.87 o                         
   0  -2   9       3242.47       3190.88        73.13 o                         
   1  -2   9      10554.54      10332.66       141.44 o                         
   2  -2   9       6656.48       6677.34       127.79 o                         
   3  -2   9        457.73        391.09        32.18 o                         
   4  -2   9       4118.90       3911.09       132.98 o                         
   5  -2   9        331.95        315.01        35.53 o                         
   6  -2   9      21382.47      22056.46       711.62 o                         
   7  -2   9        897.59        882.22        93.81 o                         
   8  -2   9       1711.20       1718.08       131.30 o                         
   9  -2   9      12521.02      13067.00       707.21 o                         
  10  -2   9        170.52        182.60       221.27 o                         
  -9  -1   9      10640.76      10821.44       673.86 o                         
  -8  -1   9       7158.60       7218.21       491.71 o                         
  -7  -1   9        725.08        755.72       128.10 o                         
  -6  -1   9       2397.72       2289.30        71.51 o                         
  -5  -1   9        628.65        664.15        51.96 o                         
  -4  -1   9      13055.11      12692.00       384.36 o                         
  -3  -1   9       6421.08       6192.17       150.79 o                         
  -2  -1   9      16512.77      16600.84       322.39 o                         
  -1  -1   9       9506.28       9457.24       175.47 o                         
   0  -1   9        554.38        593.74        28.66 o                         
   1  -1   9        743.29        754.76        38.36 o                         
   2  -1   9      10224.69      10267.50       223.12 o                         
   3  -1   9       2219.80       2181.85        70.86 o                         
   4  -1   9       4952.09       4966.01       101.36 o                         
   5  -1   9       5805.55       5801.34       129.04 o                         
   6  -1   9       1674.90       1665.50       101.02 o                         
   7  -1   9       4799.40       4806.72       192.97 o                         
   8  -1   9         61.73        102.86        64.11 o                         
   9  -1   9       8711.35       9279.78       328.85 o                         
  10  -1   9         39.10         59.02        58.00 o                         
  -9   0   9       1185.81       1208.31       129.01 o                         
  -8   0   9       7862.70       7827.85       411.33 o                         
  -7   0   9        447.02        498.50       168.58 o                         
  -6   0   9      36982.98      38215.20       678.38 o                         
  -5   0   9       2047.41       2049.73       154.67 o                         
  -4   0   9         87.06         91.64        27.31 o                         
  -3   0   9      17368.15      17295.79       249.28 o                         
  -2   0   9        947.62        811.64        48.13 o                         
  -1   0   9      33113.66      33186.74       442.79 o                         
   0   0   9       1452.67       1298.44        49.63 o                         
   1   0   9      10603.58      10617.41       121.22 o                         
   2   0   9      15159.44      15031.10       268.08 o                         
   3   0   9          8.40          4.92        14.72 o                         
   4   0   9         29.95         59.77        22.57 o                         
   5   0   9       2473.15       2416.91        68.08 o                         
   6   0   9         57.09         78.95        57.84 o                         
   7   0   9       1024.53       1090.52        82.71 o                         
   8   0   9         50.85         25.00        43.54 o                         
   9   0   9        248.37        237.47       136.42 o                         
  10   0   9       2463.65       2631.67       440.84 o                         
  -9   1   9         32.76         13.12        57.89 o                         
  -8   1   9       8673.02       8598.95       506.64 o                         
  -7   1   9         46.25         70.10        60.94 o                         
  -6   1   9       4110.50       4126.71       221.04 o                         
  -5   1   9       1565.04       1727.27       135.90 o                         
  -4   1   9      11173.08      11554.66       429.19 o                         
  -3   1   9      33260.55      35211.36       279.32 o                         
  -2   1   9         17.83         36.48        15.21 o                         
  -1   1   9      15219.62      14859.43       193.61 o                         
   0   1   9      27065.54      27041.96       507.47 o                         
   1   1   9      21285.30      21339.34       233.61 o                         
   2   1   9      28627.49      28336.19       590.64 o                         
   3   1   9         39.97         34.99        19.51 o                         
   4   1   9       8878.40       8621.89       134.15 o                         
   5   1   9       8190.99       8362.09       235.31 o                         
   6   1   9       2173.00       2065.62        77.30 o                         
   7   1   9          0.02          6.01        11.24 o                         
   8   1   9         40.85         81.72        62.03 o                         
   9   1   9        139.43        172.90        74.83 o                         
  10   1   9        649.63        669.21        83.97 o                         
  -9   2   9         89.81        130.48       111.37 o                         
  -8   2   9       1926.98       1929.32       138.28 o                         
  -7   2   9       2164.26       2097.68        63.32 o                         
  -6   2   9        127.31        142.46        53.85 o                         
  -5   2   9       2850.76       2930.80        87.55 o                         
  -4   2   9       9677.19       9733.74       222.03 o                         
  -3   2   9       1187.86       1167.24        34.88 o                         
  -2   2   9       3517.60       3440.82       101.66 o                         
  -1   2   9      56088.47      55415.65       843.74 o                         
   0   2   9      70859.19      71125.89       732.25 o                         
   1   2   9         40.27         50.11        20.96 o                         
   2   2   9      15706.06      16120.78       384.41 o                         
   3   2   9       7597.98       7638.01       171.52 o                         
   4   2   9      20290.76      20330.81       364.72 o                         
   5   2   9       2371.01       2253.23        86.12 o                         
   6   2   9          3.56         27.80        18.26 o                         
   7   2   9      15680.86      17031.92       475.43 o                         
   8   2   9       3673.40       3758.35       223.75 o                         
   9   2   9       5756.45       5858.17       379.44 o                         
  10   2   9          2.10         17.98        31.54 o                         
  -9   3   9       1247.84       1363.44       127.88 o                         
  -8   3   9       3761.80       4254.70       269.54 o                         
  -7   3   9       2797.41       2707.64       109.36 o                         
  -6   3   9         45.00         52.25        25.60 o                         
  -5   3   9        127.78        157.71        38.98 o                         
  -4   3   9          3.01         12.38        22.95 o                         
  -3   3   9       4800.82       4827.96        76.79 o                         
  -2   3   9       2115.08       1961.81        66.43 o                         
  -1   3   9       3771.98       3929.83       145.86 o                         
   0   3   9      12696.99      13951.34       336.65 o                         
   1   3   9       1182.31       1124.17        69.15 o                         
   2   3   9      34198.22      35260.50       433.10 o                         
   3   3   9         16.38         64.44        32.08 o                         
   4   3   9       1055.35        962.03        43.00 o                         
   5   3   9      18658.27      18271.62       685.34 o                         
   6   3   9       1084.19       1063.84       136.19 o                         
   7   3   9      19231.93      19712.66       580.47 o                         
   8   3   9        173.45        138.28        95.65 o                         
   9   3   9          6.77         10.06        56.08 o                         
  10   3   9       8331.84       8342.86       384.08 o                         
  -9   4   9       1086.60       1162.07       116.79 o                         
  -8   4   9       7032.04       7265.29       334.91 o                         
  -7   4   9        145.02        198.98        52.17 o                         
  -6   4   9        531.89        478.95        43.43 o                         
  -5   4   9      12465.69      12579.24       230.48 o                         
  -4   4   9       4998.51       4895.93       130.51 o                         
  -3   4   9        302.91        288.60        21.99 o                         
  -2   4   9       3226.85       3154.39       119.34 o                         
  -1   4   9         51.42         51.36        45.02 o                         
   0   4   9       2228.60       2248.29        95.92 o                         
   1   4   9       8570.42       9219.88       252.54 o                         
   2   4   9       3489.22       3705.01       133.51 o                         
   3   4   9          3.65         12.01        29.66 o                         
   4   4   9       3528.20       3520.85       215.56 o                         
   5   4   9      20015.73      21212.11       556.95 o                         
   6   4   9       5180.87       5287.76       287.29 o                         
   7   4   9       5494.29       5975.76       333.99 o                         
   8   4   9      11216.33      10959.27       559.78 o                         
   9   4   9        521.12        560.34       274.63 o                         
  10   4   9       4530.19       4045.76       301.88 o                         
  -9   5   9       4022.70       4312.70       239.02 o                         
  -8   5   9       2307.99       2224.04       145.00 o                         
  -7   5   9       8787.04       8999.36       362.54 o                         
  -6   5   9       1755.13       1631.43        62.63 o                         
  -5   5   9      14762.10      15262.76       289.51 o                         
  -4   5   9       2718.66       2626.71       114.00 o                         
  -3   5   9       5848.35       5850.42       131.52 o                         
  -2   5   9      26036.08      26599.87       684.38 o                         
  -1   5   9       2687.59       2751.65       101.65 o                         
   0   5   9       3606.25       3670.24       134.97 o                         
   1   5   9         41.56         67.65        38.02 o                         
   2   5   9        165.54        207.38        52.77 o                         
   3   5   9         15.41         51.46        43.68 o                         
   4   5   9       2973.49       2903.02       200.91 o                         
   5   5   9       2107.24       2193.32       163.72 o                         
   6   5   9        119.44         85.59       140.88 o                         
   7   5   9         14.91         28.04        66.03 o                         
   8   5   9       4109.52       4313.38       277.01 o                         
   9   5   9         82.34        133.53       112.39 o                         
  10   5   9       1903.96       1760.74       188.48 o                         
  -9   6   9       3962.32       4020.32       194.24 o                         
  -8   6   9        165.09        115.99        69.52 o                         
  -7   6   9      18156.63      19198.47       683.09 o                         
  -6   6   9          6.09          9.89        13.80 o                         
  -5   6   9        361.30        311.46        25.40 o                         
  -4   6   9      41550.45      42536.93       399.11 o                         
  -3   6   9       1247.42       1198.08        53.74 o                         
  -2   6   9      32179.47      33091.62       532.88 o                         
  -1   6   9       3183.03       3255.07       125.42 o                         
   0   6   9       6255.42       6113.55       181.96 o                         
   1   6   9      35984.56      37644.37       597.77 o                         
   2   6   9        374.32        408.17        69.50 o                         
   3   6   9        332.09        313.75        72.98 o                         
   4   6   9      10301.54      10634.21       392.33 o                         
   5   6   9        114.26        120.53        74.28 o                         
   6   6   9       2445.84       2417.64       181.81 o                         
   7   6   9      14057.34      13920.86       579.11 o                         
   8   6   9       2951.00       2886.63       237.32 o                         
   9   6   9         21.63         15.60        79.03 o                         
  10   6   9       1264.78       1328.95       213.35 o                         
  -9   7   9        546.11        453.39       109.09 o                         
  -8   7   9        263.84        259.18        70.01 o                         
  -7   7   9        940.41        960.22        91.02 o                         
  -6   7   9        511.95        497.62        40.98 o                         
  -5   7   9       9624.08       9476.02       164.78 o                         
  -4   7   9      16190.57      15980.12       254.94 o                         
  -3   7   9       6066.31       6122.31       119.22 o                         
  -2   7   9       9410.57       9433.17       196.52 o                         
  -1   7   9      32349.50      32266.56       497.07 o                         
   0   7   9      10894.39      11338.39       345.58 o                         
   1   7   9       1359.18       1247.18        92.23 o                         
   2   7   9        483.60        395.53       103.28 o                         
   3   7   9      47238.77      49783.99      1103.16 o                         
   4   7   9      16493.63      17770.90       633.95 o                         
   5   7   9       8410.53       8306.45       351.40 o                         
   6   7   9          4.54         34.82        72.25 o                         
   7   7   9       2101.27       2069.07       191.98 o                         
   8   7   9       6489.99       6098.20       441.51 o                         
   9   7   9        275.77        202.04       319.97 o                         
  10   7   9       1788.03       1734.40       216.86 o                         
  -8   8   9          2.00         20.51        35.34 o                         
  -7   8   9        108.27        123.09       109.45 o                         
  -6   8   9        118.19        115.41        92.39 o                         
  -5   8   9        579.48        530.04        37.72 o                         
  -4   8   9       2375.95       2294.23        74.74 o                         
  -3   8   9       8268.05       8553.33       162.32 o                         
  -2   8   9      10793.90      11350.40       324.18 o                         
  -1   8   9      24881.09      25363.57       371.21 o                         
   0   8   9        663.15        618.40        50.85 o                         
   1   8   9      15976.83      15983.87       337.88 o                         
   2   8   9       8124.76       8208.09       356.38 o                         
   3   8   9       5139.08       5302.69       264.23 o                         
   4   8   9       6139.16       6295.61       387.81 o                         
   5   8   9       2862.94       2926.09       214.14 o                         
   6   8   9      24408.05      25411.98       924.41 o                         
   7   8   9       4596.18       4351.14       288.76 o                         
   8   8   9       4709.66       4298.68       377.29 o                         
   9   8   9       1335.09       1178.12       193.79 o                         
  -8   9   9       5200.81       5115.00       279.13 o                         
  -7   9   9        144.37        184.08        94.32 o                         
  -6   9   9        197.21        268.34       104.31 o                         
  -5   9   9       1117.04       1031.20        75.13 o                         
  -4   9   9        197.29        222.03        78.14 o                         
  -3   9   9       1959.98       1994.95        72.91 o                         
  -2   9   9       2188.89       2255.48        96.25 o                         
  -1   9   9       1312.52       1267.95        69.21 o                         
   0   9   9       2069.33       2120.61       122.06 o                         
   1   9   9      14705.60      14569.12       351.21 o                         
   2   9   9       1025.58        971.38       168.48 o                         
   3   9   9       3902.48       3882.61       415.40 o                         
   4   9   9      14454.50      14566.79       513.76 o                         
   5   9   9       1312.58       1326.12       450.67 o                         
   6   9   9       8330.24       7836.90       542.37 o                         
   7   9   9         16.50         46.13       177.28 o                         
   8   9   9       2827.28       2614.94       262.53 o                         
   9   9   9      16302.99      14613.26      1027.18 o                         
  -7  10   9         24.42         36.02        48.33 o                         
  -6  10   9       6043.12       6061.91       223.31 o                         
  -5  10   9        268.51        272.19        75.33 o                         
  -4  10   9       4080.18       3992.79       128.82 o                         
  -3  10   9       2592.30       2511.35        86.61 o                         
  -2  10   9       1875.50       1933.00        78.45 o                         
  -1  10   9        382.40        436.51        77.79 o                         
   0  10   9        223.73        269.71       109.85 o                         
   1  10   9        874.86        791.31        93.11 o                         
   2  10   9        550.38        500.59        76.49 o                         
   3  10   9        115.64        110.93        73.83 o                         
   4  10   9       4075.74       3636.07       233.52 o                         
   5  10   9      17538.28      17373.60       908.13 o                         
   6  10   9      10224.65      10035.76       807.16 o                         
   7  10   9       7397.34       6912.26       483.35 o                         
   8  10   9        307.54        220.36       129.68 o                         
  -7  11   9         99.61         82.42        70.88 o                         
  -6  11   9      13253.79      12426.66       385.77 o                         
  -5  11   9        848.00        812.29        67.90 o                         
  -4  11   9        405.02        400.83        95.18 o                         
  -3  11   9      21661.37      22244.22       565.12 o                         
  -2  11   9        734.44        756.54        83.39 o                         
  -1  11   9        751.39        752.71       101.63 o                         
   0  11   9       4626.37       4381.29       240.78 o                         
   1  11   9        153.82        184.37       114.47 o                         
   2  11   9        780.17        740.27       107.55 o                         
   3  11   9       2618.02       2343.23       179.48 o                         
   4  11   9       3052.81       2633.50       194.13 o                         
   5  11   9       1514.64       1325.22       214.18 o                         
   6  11   9        109.55        127.33        62.44 o                         
   7  11   9       2360.66       2039.31       146.13 o                         
   8  11   9       1057.82       1038.57       151.39 o                         
  -6  12   9       1360.82       1221.43       160.66 o                         
  -5  12   9      18566.25      17837.72      1021.87 o                         
  -4  12   9        504.65        399.22        98.14 o                         
  -3  12   9       4627.02       4577.06       200.10 o                         
  -2  12   9       3456.14       3547.18       197.52 o                         
  -1  12   9       2234.43       2281.90       177.10 o                         
   0  12   9       8909.02       8741.86       325.55 o                         
   1  12   9       1363.40       1361.78       169.16 o                         
   2  12   9         76.90         91.60        47.81 o                         
   3  12   9      26301.39      26290.19      1525.29 o                         
   4  12   9       1274.18       1191.88       113.13 o                         
   5  12   9        340.11        267.21       150.82 o                         
   6  12   9      11511.37      10504.37       704.78 o                         
   7  12   9        330.99        243.48       147.54 o                         
  -5  13   9       9266.63       8986.30       636.89 o                         
  -4  13   9       2727.29       2775.32       144.91 o                         
  -3  13   9       2642.98       2565.11       133.79 o                         
  -2  13   9       4786.52       4769.25       260.55 o                         
  -1  13   9        615.56        557.96       120.46 o                         
   0  13   9        296.52        305.69       148.52 o                         
   1  13   9         47.87         61.44        78.75 o                         
   2  13   9      12460.00      11991.58       489.17 o                         
   3  13   9      12081.80      10906.84       828.36 o                         
   4  13   9       1980.95       1978.94       153.95 o                         
   5  13   9       1527.98       1417.44       182.15 o                         
   6  13   9       1017.25        861.38       313.14 o                         
  -3  14   9          2.91         16.28        64.33 o                         
  -2  14   9        601.22        667.66        95.18 o                         
  -1  14   9        398.41        538.06       122.85 o                         
   0  14   9       4891.94       5188.29       520.12 o                         
   1  14   9       5260.44       5479.96       447.17 o                         
   2  14   9        362.86        346.47       168.56 o                         
   3  14   9        111.56        187.45       125.03 o                         
   4  14   9         75.63         98.82       107.98 o                         
  -1  15   9       2040.84       2321.96       194.13 o                         
   0  15   9         19.55         59.54        55.78 o                         
   1  15   9       5198.46       5497.95       430.32 o                         
   2  15   9       8055.73       7952.45       580.92 o                         
   0 -11  10        430.99        296.52       166.10 o                         
   1 -11  10       1851.72       1815.34       148.13 o                         
   2 -11  10       1010.70       1062.30       174.23 o                         
  -3 -10  10       1155.53        972.01       122.33 o                         
  -2 -10  10       6196.86       6238.29       476.45 o                         
  -1 -10  10       1233.62       1038.79       105.55 o                         
   0 -10  10        354.34        328.09       123.40 o                         
   1 -10  10       1348.49       1306.17       101.53 o                         
   2 -10  10         77.86         61.97       101.08 o                         
   3 -10  10        222.11        236.31       119.41 o                         
   4 -10  10        467.44        465.84       140.74 o                         
  -4  -9  10       8910.09       8788.40       478.09 o                         
  -3  -9  10        227.76        223.41       159.19 o                         
  -2  -9  10       1592.58       1568.19       152.52 o                         
  -1  -9  10       3357.27       3363.47       180.82 o                         
   0  -9  10       5697.43       5644.78       299.45 o                         
   1  -9  10       1501.88       1579.34       114.11 o                         
   2  -9  10       1726.09       1453.90       164.03 o                         
   3  -9  10       1981.73       2043.94       109.34 o                         
   4  -9  10       1659.30       1658.52       101.08 o                         
   5  -9  10       1068.21        938.52        97.74 o                         
   6  -9  10        598.31        522.83        81.65 o                         
  -5  -8  10       1796.06       1806.61       113.63 o                         
  -4  -8  10       1065.07       1046.64       107.20 o                         
  -3  -8  10       2913.67       2976.14       148.87 o                         
  -2  -8  10      13258.74      13248.62       707.78 o                         
  -1  -8  10       7362.14       7177.65       216.63 o                         
   0  -8  10       3297.22       3021.71       159.71 o                         
   1  -8  10       2397.50       2413.27       168.20 o                         
   2  -8  10       1219.05       1204.32       105.44 o                         
   3  -8  10       6465.23       6651.73       206.22 o                         
   4  -8  10       4571.62       4538.85       208.77 o                         
   5  -8  10        684.42        679.29       117.50 o                         
   6  -8  10      11798.69      11604.97       307.06 o                         
   7  -8  10          2.67         32.20        61.59 o                         
  -6  -7  10        664.22        653.22       163.83 o                         
  -5  -7  10       5303.90       5083.83       231.19 o                         
  -4  -7  10       1584.38       1557.08       101.19 o                         
  -3  -7  10        203.82        142.24        83.55 o                         
  -2  -7  10       1831.09       1732.89        80.68 o                         
  -1  -7  10       4999.30       4779.89       145.79 o                         
   0  -7  10       5716.18       5665.92       176.23 o                         
   1  -7  10       8474.28       8439.79       185.62 o                         
   2  -7  10          3.36         25.35        33.68 o                         
   3  -7  10       2390.75       2192.23       102.05 o                         
   4  -7  10      13294.11      13281.99       408.41 o                         
   5  -7  10          2.47         26.01        28.25 o                         
   6  -7  10      17715.83      17440.82       414.56 o                         
   7  -7  10        837.48        692.00        82.54 o                         
   8  -7  10        220.80        246.37       271.01 o                         
  -7  -6  10        840.05        737.40       263.10 o                         
  -6  -6  10       5388.00       5234.97       222.11 o                         
  -5  -6  10       1010.11       1050.07       107.04 o                         
  -4  -6  10        136.91        171.12       102.28 o                         
  -3  -6  10        555.30        466.41        41.55 o                         
  -2  -6  10        734.00        686.19        63.08 o                         
  -1  -6  10       1762.53       1688.90        77.34 o                         
   0  -6  10        112.60        142.75        51.71 o                         
   1  -6  10       2389.99       2205.47       100.32 o                         
   2  -6  10        662.21        644.54        73.98 o                         
   3  -6  10       1885.50       1793.82       131.29 o                         
   4  -6  10      15125.99      14663.27       278.30 o                         
   5  -6  10       3168.86       3029.69       124.96 o                         
   6  -6  10        934.36       1005.65        91.54 o                         
   7  -6  10       9687.97       9748.49       376.45 o                         
   8  -6  10       1787.66       1799.86       327.32 o                         
  -7  -5  10         20.93         51.22        57.32 o                         
  -6  -5  10      19999.24      20158.40       663.91 o                         
  -5  -5  10      10302.40       9821.66       389.69 o                         
  -4  -5  10        770.31        930.10       108.90 o                         
  -3  -5  10       3694.08       3422.43       159.55 o                         
  -2  -5  10       2106.04       1956.24       105.18 o                         
  -1  -5  10         99.67        143.69        43.09 o                         
   0  -5  10          2.03         17.97        20.64 o                         
   1  -5  10       2116.84       2169.60        87.88 o                         
   2  -5  10       1715.02       1715.03        85.66 o                         
   3  -5  10        521.47        478.65        50.66 o                         
   4  -5  10       1002.66        973.15        65.34 o                         
   5  -5  10       7176.36       7242.86       165.48 o                         
   6  -5  10        506.19        503.12        85.35 o                         
   7  -5  10       6664.50       6756.48       334.26 o                         
   8  -5  10       1086.16       1091.52       288.43 o                         
   9  -5  10        125.19        152.75       131.27 o                         
  -8  -4  10      19701.45      20254.24      1264.39 o                         
  -7  -4  10       1739.84       1678.66       438.57 o                         
  -6  -4  10         50.65         68.14        48.77 o                         
  -5  -4  10      15225.72      15375.34       511.56 o                         
  -4  -4  10       3449.67       3391.84       163.72 o                         
  -3  -4  10      15689.49      15179.42       614.60 o                         
  -2  -4  10        650.70        605.92        43.72 o                         
  -1  -4  10       1218.68       1188.38        54.34 o                         
   0  -4  10      19986.44      19305.57       351.71 o                         
   1  -4  10        383.84        329.64        41.16 o                         
   2  -4  10      10649.19      10607.76       218.25 o                         
   3  -4  10       3914.90       3842.18       118.72 o                         
   4  -4  10        604.26        576.10        48.63 o                         
   5  -4  10        226.71        228.47        57.42 o                         
   6  -4  10       2154.02       2119.14       130.87 o                         
   7  -4  10        864.07        806.91        74.87 o                         
   8  -4  10        131.30        135.76        82.10 o                         
   9  -4  10       5039.78       5035.07       289.78 o                         
  -8  -3  10       3691.73       3642.80       213.13 o                         
  -7  -3  10        705.16        629.43       228.16 o                         
  -6  -3  10       3912.94       3646.85       173.61 o                         
  -5  -3  10      17840.00      18070.05       348.01 o                         
  -4  -3  10         17.83         37.88        67.84 o                         
  -3  -3  10       3793.64       3636.96       172.37 o                         
  -2  -3  10       6521.34       6444.10       121.81 o                         
  -1  -3  10      15693.16      15807.58       217.98 o                         
   0  -3  10      10538.90      10179.29       137.68 o                         
   1  -3  10       2151.13       2123.03        87.38 o                         
   2  -3  10      16283.36      15914.50       259.57 o                         
   3  -3  10       1303.24       1225.63        62.20 o                         
   4  -3  10      20044.12      19964.06       308.34 o                         
   5  -3  10         59.07         49.58        33.63 o                         
   6  -3  10       4563.76       4445.55       123.26 o                         
   7  -3  10       6274.87       6592.65       465.03 o                         
   8  -3  10        798.88        749.85        75.08 o                         
   9  -3  10       1751.65       1729.31       189.38 o                         
  10  -3  10       1052.33       1329.52       172.99 o                         
  -9  -2  10        285.00        322.01       290.91 o                         
  -8  -2  10         10.71         17.86        51.78 o                         
  -7  -2  10       3745.87       3685.43       249.42 o                         
  -6  -2  10        260.09        253.45        54.09 o                         
  -5  -2  10        534.38        615.62        74.45 o                         
  -4  -2  10         40.57         42.90        30.06 o                         
  -3  -2  10      14762.40      14392.21       510.77 o                         
  -2  -2  10       9270.73       9268.83       254.95 o                         
  -1  -2  10       6159.36       6066.45       156.32 o                         
   0  -2  10       6497.50       6574.62       140.52 o                         
   1  -2  10       8526.82       8316.80       223.12 o                         
   2  -2  10      27979.77      27760.09       336.75 o                         
   3  -2  10       8442.19       8463.79       195.09 o                         
   4  -2  10        625.88        571.11        46.39 o                         
   5  -2  10      18875.65      19779.81       342.51 o                         
   6  -2  10       1960.35       1747.56       156.42 o                         
   7  -2  10       3593.04       3794.89       166.80 o                         
   8  -2  10        680.70        750.72        81.09 o                         
   9  -2  10          0.71         20.78        33.27 o                         
  10  -2  10       2155.17       2318.03       300.75 o                         
  -9  -1  10       4162.15       3953.27       361.92 o                         
  -8  -1  10       1975.80       1670.29       145.17 o                         
  -7  -1  10        394.27        383.40       195.03 o                         
  -6  -1  10        262.82        387.13       207.47 o                         
  -5  -1  10        194.87        236.72        46.86 o                         
  -4  -1  10        123.06        112.21        36.62 o                         
  -3  -1  10       2880.44       2866.79        89.71 o                         
  -2  -1  10        322.59        294.84        22.63 o                         
  -1  -1  10        482.13        458.11        39.46 o                         
   0  -1  10       6144.18       5873.20        88.90 o                         
   1  -1  10        477.02        434.96        27.94 o                         
   2  -1  10       2504.14       2481.64        74.09 o                         
   3  -1  10      27681.05      28515.98       380.92 o                         
   4  -1  10       1940.94       2005.11        92.23 o                         
   5  -1  10      28130.84      29352.98       473.50 o                         
   6  -1  10       2494.83       2289.86       133.94 o                         
   7  -1  10         55.01         54.06        48.68 o                         
   8  -1  10       7940.59       8638.84       293.97 o                         
   9  -1  10        298.65        333.45       175.74 o                         
  10  -1  10       2757.85       2817.77       225.90 o                         
  -9   0  10        883.26        954.37       116.23 o                         
  -8   0  10        921.81        975.17       116.79 o                         
  -7   0  10      11861.35      11523.12       687.43 o                         
  -6   0  10       3690.94       3335.38       244.22 o                         
  -5   0  10         50.08         53.93        58.91 o                         
  -4   0  10       3005.39       2883.16       205.78 o                         
  -3   0  10        561.82        570.62        48.10 o                         
  -2   0  10       6000.90       5861.39       141.17 o                         
  -1   0  10        747.78        752.17        39.61 o                         
   0   0  10        121.97        142.07        45.34 o                         
   1   0  10         15.59         19.18         9.57 o                         
   2   0  10       1071.07       1071.56        90.40 o                         
   3   0  10      17507.48      17212.31       359.14 o                         
   4   0  10       2867.78       2847.20        89.54 o                         
   5   0  10       3122.79       3311.39        89.73 o                         
   6   0  10       3114.74       3221.37       138.82 o                         
   7   0  10       1012.23       1128.67       104.10 o                         
   8   0  10       1803.84       2010.39       115.77 o                         
   9   0  10          6.85         18.02        32.07 o                         
  10   0  10       9097.03       9927.45       668.43 o                         
  -9   1  10       8825.98       9503.12       672.62 o                         
  -8   1  10        540.39        489.68       107.52 o                         
  -7   1  10      21564.20      23352.07      1133.80 o                         
  -6   1  10       2614.28       2702.11       215.16 o                         
  -5   1  10       1566.23       1458.86       130.59 o                         
  -4   1  10      29451.57      28333.50      1354.67 o                         
  -3   1  10        125.57        119.91        20.87 o                         
  -2   1  10       6602.83       6446.76        93.54 o                         
  -1   1  10       1600.38       1569.81        49.41 o                         
   0   1  10        572.77        562.28        38.26 o                         
   1   1  10       5802.88       5359.90       356.81 o                         
   2   1  10       7875.63       8293.02       232.11 o                         
   3   1  10       3550.82       3696.79       112.72 o                         
   4   1  10        334.64        338.18        27.87 o                         
   5   1  10        322.34        278.90        26.34 o                         
   6   1  10         44.61         38.47        33.22 o                         
   7   1  10        589.17        571.03        92.88 o                         
   8   1  10       2075.88       2054.27       113.68 o                         
   9   1  10       4427.27       4689.73       286.81 o                         
  10   1  10       1019.12       1006.16        95.20 o                         
  -9   2  10      10523.19      11092.57       738.53 o                         
  -8   2  10       1748.78       1889.52       146.87 o                         
  -7   2  10       9241.61       9334.78       287.13 o                         
  -6   2  10      15102.06      15617.70       251.79 o                         
  -5   2  10       1151.95       1168.87        44.79 o                         
  -4   2  10      10366.85      10928.94       167.07 o                         
  -3   2  10      12904.19      13350.42       163.94 o                         
  -2   2  10       6980.22       6733.24       127.24 o                         
  -1   2  10      52792.46      51818.16       871.25 o                         
   0   2  10       7513.61       7625.98       196.08 o                         
   1   2  10       1308.24       1300.93        67.66 o                         
   2   2  10       7400.82       7518.58       212.84 o                         
   3   2  10       5936.20       6207.60       142.57 o                         
   4   2  10       1172.54       1139.78        68.63 o                         
   5   2  10      11560.40      11742.58       180.68 o                         
   6   2  10          0.25         57.89        40.48 o                         
   7   2  10       3220.33       3424.25       210.75 o                         
   8   2  10         48.68        106.62        77.11 o                         
   9   2  10       2192.08       2254.83       159.08 o                         
  10   2  10       9614.30       9264.44       398.21 o                         
  -9   3  10         10.64         38.22        40.82 o                         
  -8   3  10         12.70          8.48        23.86 o                         
  -7   3  10       5272.91       5355.59       139.22 o                         
  -6   3  10      11886.38      12261.77       219.21 o                         
  -5   3  10       3060.99       3033.28        96.55 o                         
  -4   3  10       1400.40       1380.92        55.24 o                         
  -3   3  10       9329.05       9767.86       197.50 o                         
  -2   3  10       5925.56       5813.33       154.77 o                         
  -1   3  10      14456.43      13950.52       356.40 o                         
   0   3  10       9135.68       9534.56       261.38 o                         
   1   3  10      38837.50      37875.25       803.54 o                         
   2   3  10      14141.47      14621.42       244.46 o                         
   3   3  10      21331.71      22080.19       438.74 o                         
   4   3  10        265.93        277.80        45.63 o                         
   5   3  10       2098.23       2067.99       105.49 o                         
   6   3  10      12606.16      12650.51       847.92 o                         
   7   3  10         51.83        109.22        79.14 o                         
   8   3  10       2607.46       2681.42       219.34 o                         
   9   3  10        225.11        343.37        77.67 o                         
  10   3  10         93.19        110.92        79.37 o                         
  -9   4  10         15.01         17.19        58.34 o                         
  -8   4  10        106.62        149.58        84.91 o                         
  -7   4  10        994.40        990.29        55.42 o                         
  -6   4  10        126.07        127.24        52.92 o                         
  -5   4  10        479.94        400.31        61.58 o                         
  -4   4  10       3099.75       3090.38        95.96 o                         
  -3   4  10       9559.14       9667.93       193.96 o                         
  -2   4  10       3318.96       3274.37       136.75 o                         
   0   4  10       2925.34       2727.64       123.19 o                         
   1   4  10      22958.83      22927.83       466.44 o                         
   2   4  10       1997.42       2016.33        95.99 o                         
   3   4  10        879.47        880.33        65.76 o                         
   4   4  10      15383.45      15383.44       303.36 o                         
   5   4  10       3380.44       3377.89       184.63 o                         
   6   4  10       5352.91       5631.82       306.85 o                         
   7   4  10       1638.24       1802.91       147.32 o                         
   8   4  10         59.14         17.41        61.28 o                         
   9   4  10       7397.80       7462.43       603.53 o                         
  10   4  10       4901.31       4859.25       283.56 o                         
  -9   5  10       2750.02       3045.71       217.65 o                         
  -7   5  10       3356.75       3244.97       115.94 o                         
  -6   5  10       1199.94       1293.58        67.53 o                         
  -5   5  10        125.07        146.40        71.06 o                         
  -4   5  10       3821.14       3649.10       110.96 o                         
  -3   5  10       4771.98       4782.56       102.01 o                         
  -2   5  10       4906.99       5224.14       199.97 o                         
  -1   5  10       6087.66       6305.49       163.40 o                         
   0   5  10       9859.77       9995.11       212.91 o                         
   1   5  10      16536.60      17484.87       658.20 o                         
   2   5  10      13820.14      14076.84       269.10 o                         
   3   5  10         80.56        116.84        68.18 o                         
   4   5  10       6527.66       6879.20       200.97 o                         
   5   5  10        233.05        272.03       186.22 o                         
   6   5  10       5680.44       5746.01       449.09 o                         
   7   5  10       7398.05       8099.66       409.52 o                         
   8   5  10       1047.13       1154.38       150.49 o                         
   9   5  10       3043.81       3221.52       470.23 o                         
  10   5  10       1676.36       1636.03       169.93 o                         
  -9   6  10        757.02        761.37       104.81 o                         
  -8   6  10       7477.20       7471.43       269.71 o                         
  -7   6  10       1279.05       1240.11       101.46 o                         
  -6   6  10       3091.45       3013.82       127.47 o                         
  -5   6  10      20171.18      19619.01       444.98 o                         
  -4   6  10       2679.81       2606.14        73.43 o                         
  -3   6  10       4934.83       5000.98       100.47 o                         
  -2   6  10       5993.21       5748.66       139.66 o                         
  -1   6  10       9435.85       9470.87       288.99 o                         
   0   6  10        190.52        228.52       102.47 o                         
   1   6  10        739.20        758.56        64.24 o                         
   2   6  10       1265.34       1198.01        78.39 o                         
   3   6  10      15606.37      15863.74       567.98 o                         
   4   6  10        738.73        796.42       107.86 o                         
   5   6  10        769.41        791.33       144.72 o                         
   6   6  10        197.20        194.36       142.12 o                         
   7   6  10        825.11        925.20       382.38 o                         
   8   6  10       1826.24       1764.59       174.01 o                         
   9   6  10       4725.44       4464.09       323.81 o                         
  10   6  10       2679.69       2580.11       263.10 o                         
  -8   7  10       5128.65       5229.28       194.09 o                         
  -7   7  10        661.34        650.95        98.46 o                         
  -6   7  10         48.42         49.78        38.23 o                         
  -5   7  10      43521.49      44775.87       558.56 o                         
  -4   7  10        453.99        457.81        42.69 o                         
  -3   7  10       2173.51       2149.12        73.49 o                         
  -2   7  10       3702.41       3748.41       125.59 o                         
  -1   7  10         39.65         41.14        50.64 o                         
   0   7  10       5801.06       5803.87       287.35 o                         
   1   7  10      10696.24      10699.11       353.94 o                         
   2   7  10         61.88        123.99        64.77 o                         
   3   7  10      10071.83      10156.98       229.93 o                         
   4   7  10         22.96         40.93        81.41 o                         
   5   7  10        193.59        271.13       182.71 o                         
   6   7  10       5018.95       5119.75       308.66 o                         
   7   7  10       1984.18       1790.25       194.81 o                         
   8   7  10        839.81        812.02       151.39 o                         
   9   7  10        985.11        829.32       375.48 o                         
  -8   8  10       2451.93       2396.36       115.81 o                         
  -7   8  10       6007.81       5761.52       234.47 o                         
  -6   8  10          6.63          4.89        33.04 o                         
  -5   8  10        612.62        605.77        55.14 o
[truncated: 212,545 more chars]
